# Supplementary material for: Changes in PRC1 activity during interphase modulate lineage transition in pluripotent cells
Source: Nat Commun. 2023 Jan 12;14:180. doi: 10.1038/s41467-023-35859-9 (PMC9837203; doi:10.1038/s41467-023-35859-9)
Supplement: Supplementary file 4 — Supplementary data 2 [file 41467_2023_35859_MOESM4_ESM.xlsx]

## Sheet: Ring1b targets (n=10908)
Otx2
Spop
Gm4969
Tfap2b
Foxf1
Hdac2
Zfp280d
2900092D14Rik
Foxc2
Tal1
Ebf1
Irx3
Sp9
Pax3
Zcwpw1
Tfap2a
Uncx
Stag3
Foxd1
Pax2
Onecut3
Nkx2-1
Lbx1
Fgf9
Pitx1
Sim2
Barhl2
Meis1
Lipe
Lhx1
Zic1
Zfp503
Hormad1
Pax6
Foxb2
Hoxd8
Tlx2
Prox1
Runx2
Mir8109
Nkx2-4
Aip
Gata6
Lef1
Pcdh10
Rnf212b
Tbx1
Ddx4
Sox30
Wt1os
Egr3
Igf2
Hmx2
Foxg1
Eomes
Spata22
Fev
LOC105245869
4930432K21Rik
Pax9
Hoxa5
Sall3
Ihh
Nkx1-1
Nfatc1
Nfix
Tex12
Foxe3
Mei1
Lmx1a
Foxf2
Sfmbt2
Dmrt3
Satb2
Bcl11a
Dmrt2
Neurog1
Cyp2r1
Phox2b
Gad2
Micu2
Pdgfra
Flt1
Sp5
Uqcc2
Foxq1
Meis2
Mir615
Eya4
5930403L14Rik
4932441J04Rik
Smap1
Zfp703
Otp
Gata4
Ptprs
Nr5a1
Dlx1
Lhx2
Ankrd63
Msx1
Foxl2os
Eif5a2
Pced1a
Dlx6os2
Gsc
Pde10a
Rab8a
Cops7a
En1
Ebf2
Trim44
Dmbx1
Sp8
Neurod2
6530402F18Rik
Rbm46
Fezf1
Cpeb1
Foxl1
Sox9
Sox6
Zmiz1
Ptf1aos
Grid1
Tlx3
Kif26b
Nrp1
Fli1
Alx1
Pax1
Rnf130
Emx1
Efhd1
Nkx2-9
Cbln1
Irf2
Lhx9
Pantr1
Gad1os
Cachd1
Hsf2bp
Kbtbd6
Gm11538
Erbb4
Adra1d
Mafb
Fat4
Boll
Rn45s
Tmem132e
Ciart
Mdga1
Dlgap2
Gfra2
Nkx3-2
Hoxd1
Gm17399
Rasef
Smarca2
Prr19
Neurog2
Hsf5
Egr2
Jph1
Gata2
Dazl
Grb10
Sec1
Prrx1
Trank1
Gfi1
Gsx1
Kcnk9
Pax6os1
Barx2
Gm10649
Rax
Pou3f1
Gdf6
Kcnk13
Gpr180
Ascl1
Dbx1
Hoxc13
Gfra1
Nr2f1
Bmp6
Rasgrf1
9530059O14Rik
Gas2
Pik3ip1
Nfia
Prdm16
Esrrg
Shox2
Mecom
Mir124a-2
Wnt11
Tox2
Alx3
Irx2
Ndnf
Meioc
Rnf219
Cdh11
Ier5
Fgf16
Gpr176
Tbx15
Fst
Hnf1b
Sim1
Isl1
Aldh1a2
Henmt1
Grem1
Kbtbd12
Tril
Kdm3a
Cdkn2c
Igf2r
Foxe1
Tdrd1
Gdnf
Igfbp5
Mllt1
Pou4f2
Gm17266
Grm8
Hrk
A730035I17Rik
Mir9-3hg
Gjb2
AU022754
Tesc
Slc9a2
Trp73
9230102O04Rik
Cited1
Sox3
Fgf3
Zfp536
Gpc6
Msx2
Zbtb16
Wnt6
Sema6a
Nol4
Dll1
Pogk
Cep290
Gm26851
Dchs2
Anapc11
Twist1
Pxdc1
Nog
Tmem163
Nr3c1
Mcidas
Gm15825
Efna5
Sgpp2
2810459M11Rik
Ccnd2
Sycp2
Mn1
Vstm2b
Adcy8
Tasor
Piwil2
Mael
Atl3
Slc35d3
T
Dio3
Ppp1r3d
Stk31
Npr3
Samd4
Shisa6
Ntrk3
Hoxa4
Stk39
Shisa3
Rps6ka5
Cxcr4
Dgat2
Tafa2
Ccno
Pcsk5
Fgf12
Cacnb2
Cdk5r2
3830408C21Rik
Rabl6
Dll4
Cadps2
5730488B01Rik
4632404H12Rik
Hoxb9
Pde8a
Tll1
Zic4
Cetn3
Cyp26a1
Hoxb13
Prdm14
Pbx3
Nrp2
Wbp2nl
BC034090
Adrb1
Msh4
Pantr2
Cdh8
Ecel1
Maf
Glis3
Wnt1
Rasd2
Nptx2
Slc18a3
Runx1t1
Usp47
Dpf3
Ascl2
Fat3
Adcy5
Cdh22
Rnf227
Spo11
Gpat2
Mafa
Kcna1
Mesp2
Cyp1b1
Dnajb3
Ercc6
Ikzf3
Adgrl3
Gm5069
Kcnq5
Vgll2
Gnas
Lrp2
Dach1
Gm29683
E2f6
Foxn2
Pth1r
Pgk1
Bhlhe41
Gm10190
Fzd1
Zeb2
Cacna1c
Csmd1
Lhx6
Prickle1
Fgfr2
Prkg1
Pde3b
Adad2
Gm960
Hmga2
Fgfr3
Deaf1
Gm16136
Lmo2
Lingo2
Foxp2
Pkdcc
Nell1
Bmp2
Ptma
Gnal
Pfdn4
Sowaha
Wnt10b
Serf1
9930014A18Rik
Susd1
Vwc2
Cdh2
Ccdc155
Nkx1-2
Cdkn2a
Mex3b
C1ql2
Nsun3
Fgf8
Insm1
Atoh8
Crybg1
Gas1
Pcdh17
Prdm2
Pde4a
Helt
Tmem56
Dsp
Prok2
Prxl2a
Adra2c
Phf7
Klf14
Zdhhc23
A930004D18Rik
Megf11
Jag2
Car10
Egr4
Gp1bb
Rbfox3
Zfpm2
Sycp1
Man1a2
Mir6973b
Gpbp1
Mdga2
Pnldc1
Ugp2
Clptm1l
Ivns1abp
D030028A08Rik
Foxi3
Gpr25
Fbn2
Maml3
Chst2
Ccr10
Rassf10
Klhl29
Dhx40
Trim28
Cgas
1700001L05Rik
Pou4f1
Atf3
Spon1
Cxcl12
Stox2
Slc30a3
Cnih3
Sowahb
Hdgfl3
Cebpa
Fzd3
Vash2
Dlx3
Slc6a4
Wnt7b
Hs3st3b1
Zfp623
Use1
F930015N05Rik
Slc25a31
Ocln
Epha5
Hivep2
Zfp451
Tesmin
Fmnl3
Bmi1
Chst12
Tmem178b
Snap91
Nkx2-5
Crhr1
Tmem250-ps
Fbxo33
Chst8
Adamts2
Dlk1
Htr5b
Sidt1
1110032F04Rik
Cnr1
Gm5089
Hilpda
Prkag2
Arhgap6
Slc6a17
Nbea
Zfp438
A730013G03Rik
Ptpdc1
Zpbp2
Hs6st3
Sntb1
St3gal1
Trappc10
Ndufa13
Pcdh11x
Adgrb1
Kdm8
Col12a1
Tfap2c
Col2a1
Tbc1d4
Tbx20
Efcc1
Timm13
Fam178b
Ildr2
Fosl2
Unc5d
A330074K22Rik
Pde5a
Slit2
Nr4a2
Rtn4rl2
Tbc1d1
Dab1
Onecut1
Osbpl6
Gabra5
Fgf5
Kctd1
Kcnc4
Msx3
Npas2
Coq8a
Slc45a3
Nkd1
Dock8
Cxxc4
Paupar
H2-Ab1
Ccdc158
Lpar3
Lemd1
Colec12
Lrrfip1
Emilin3
Vldlr
Rnf217
Fam131b
Shcbp1l
Gm16551
Rnf212
Sfi1
Gpr50
Bod1l
Satb1
Nkx6-2
Cd24a
Nefl
Ttc9
Sycp3
Inafm2
Igfbp3
Thrb
Egflam
Ajap1
Cryba2
Reln
Sdk1
Bhlhe22
Zfp385b
Spats2l
Nat8l
Cntln
Htra4
Lrrc75b
Npy
Mir5130
Clstn2
Nuak2
Ephb1
Zfp783
Plxnd1
Gdi2
Obscn
Astn2
Krba1
Mfsd2a
Coch
Fhdc1
Bnc1
Atp8b1
Paqr9
Dlx4os
Lrrtm1
Nexmif
Prr23a2
Foxp1
Mtx3
Tspan5
Smad2
Galnt16
Brinp2
Ntsr2
Majin
Gpr150
Galnt17
Tmem185b
Ankrd33b
Shisa8
Lrfn5
Ism1
Tbx4
Gm13889
Nhsl2
Pcgf5
Uxs1
Has2
Them6
Klhl14
Adgrb2
Galnt13
Zfhx4
Avpr1a
Ctif
Fgf13
Mov10l1
Adra2a
Akip1
Klhl22
Zfp90
Parp12
Atxn1
Syndig1
D630044L22Rik
Bcan
Gm9748
Grin2a
Adgra2
Pcdhac2
Mmp15
Socs2
Vax1
Gmfb
5430440P10Rik
Gpc5
Sstr1
Podxl
Sobp
Sox7
Tcam1
D430041D05Rik
Bhlhe23
Fignl2
Gbx1
Limch1
App
Trim67
Prdm13
Nwd2
Runx3
Sall1
Casp7
Tbx21
Zkscan2
Mir8099-1
Letm2
Scarf2
Lypd1
Kcnb1
Taf7l
C430049B03Rik
Chst7
Mir375
Nxph1
Cdkn1c
Ntn1
Tom1l1
Nfil3
Parp11
Ddx43
Fnta
Kirrel3
Kbtbd13
Lpin2
Mapk8
Akap11
Kcnk2
Slc6a20a
Frzb
Gtf2f2
Slc24a4
Esrp1
Pcdh1
Lingo1
Abca3
Slc7a2
Map3k21
Hs3st4
Sema5b
Kcnq4
Podxl2
Ptbp3
Slc39a10
Ikzf1
Ovol2
Tsc22d1
Dusp4
Cacna2d3
Cmtr2
Cabp7
Lratd1
Tmem200b
Cxcl14
Nebl
Saysd1
Cmss1
Ap1s1
Cdh3
Gpr26
Hcn4
Myb
Gpr88
Abhd6
Fstl4
Cdkn2aipnl
Kcnk12
Cnnm1
Nes
Shc3
Prob1
Pak6
Usp6nl
Slc25a48
Ptger3
Plekhg3
Plxna4
Ece1
Pom121
Tada1
Gab1
Lpgat1
Bmper
Galnt3
Ralyl
Sned1
Slc6a16
Cobll1
Rgma
1700022H16Rik
Hsf4
Tomm20
Nrcam
Ptp4a1
Pthlh
Asic2
Mir1199
Zswim6
Adamts1
Zfp948
Agfg2
Gpat3
Ppia
Col13a1
Mir8120
Pcdh9
Lncpint
Fzd8
Slc4a4
Cdc42ep3
1700003F12Rik
Pla2g12a
Fezf2
Gsg1l
Map3k5
Zfyve16
Rnf17
Dcp2
Stx17
Bahd1
Hoxb1
St3gal6
Ddah1
Usp10
Rnf145
1700028E10Rik
Cbln2
Gm16677
Plxnc1
Dusp2
Ryr3
Adk
Baz1a
Ghsr
Hlf
Ptch1
Shisa2
Kdr
Sgk3
Tpst1
Dlx6os1
Commd3
Ptprt
Ucn
Ppp2r2c
Nell2
Cacnb4
1700067K01Rik
Mycbp2
Nrxn1
Zdhhc14
Bdnf
Syce1
Tmem132c
Rnf157
Trpm7
Pbk
Wnt2b
Zfp467
Tmco3
Sh3rf3
Abhd13
Col27a1
Kcns3
Mfap3l
Klf11
Tmem131l
Mir193a
Pus7l
Rnf150
Gab2
Mcrip1
Cfap97
Lactb2
E230013L22Rik
Stc2
1700039E22Rik
Hmga1
2310057M21Rik
Rheb
Bcorl1
Samd5
Mir1895
Sirpa
C130071C03Rik
Kcnc2
Tpbgl
Supv3l1
A430005L14Rik
Grin1os
Car7
Ttc30a1
Tnxb
Fam174b
Ddn
Fam189a1
Col14a1
Tpbg
Ppm1a
Ptchd1
Wdr81
Ptprm
Arhgap29
Ripply2
4921504E06Rik
Ntng1
Chrm3
Rtn4rl1
Zfhx3
Ptpru
Pyurf
Cdca7l
Flt3
Ube2ql1
Flrt2
Lonrf2
Pou4f3
Dock10
Stag1
Zfp692
Dock3
Prss12
Tmeff2
Ppp3cc
Olig3
Fjx1
Ntf3
H2-K1
Celf4
Crh
Esx1
Tmem30b
Pou2f1
Crabp1
Zfp516
Cldn23
Nrg3
Slc30a2
Creb5
Fam181b
Slitrk5
Otulin
Npr1
Chsy3
Lrrc38
Mllt3
Tafa5
Ntn4
Irf5
Aard
Miat
Fam43b
Prmt8
Ssbp2
Kcnf1
Syt10
Igfbpl1
Mfsd6
Mfhas1
Onecut2
Lhpp
Eif5a
Bmp1
Calhm6
Gabbr2
Pllp
Mff
Tmx1
Bmp7
Ripk4
Grik3
Hs3st2
Kif21a
Bean1
Mcm3
Tsc22d3
Peli2
Rflnb
Eef1aknmt
Eva1c
Fras1
Nudt9
Lats2
Kcng3
Mkx
4931428F04Rik
Sv2c
Skida1
Fibcd1
Zc3hav1
Terb1
Fer
Jund
Sox13
Lrig3
Abl2
Ctsc
Piezo2
Vwa2
Brdt
St8sia2
Rbmxl2
Gata5
Smad6
Epha7
Soga1
Cyb5b
Col19a1
1700121N20Rik
Arhgef26
Pgm2l1
Tmem200c
Abhd5
Top1
Sox18
Ajuba
Gm266
Morc3
Pgrmc2
Magi2
Asap1
Alkal2
Hic1
Insr
Klrg2
Dmrt1
Ascl4
B3galt6
Srsf11
Sox4
Cdc20b
Adamts3
1700012D14Rik
Armc6
Smarcd3
B830017H08Rik
Capn10
Gadd45g
Ptprj
Shisa9
Papolb
Rgs10
Taok2
Mir10b
Tle7
Naf1
Sphk1
Cdk5rap3
Mcph1
Fam78a
Clmp
Erlin1
Slc33a1
C1ql3
Dlx1as
Gsc2
Fyttd1
Zeb2os
Slc25a21
Lrrc7
Pax8
Pemt
Lrrc4
Ntrk1
Abtb2
2310069G16Rik
Naxe
Wnt5b
Kcnh7
Cacna2d1
Mthfd1
Gnai1
Rmdn1
3110009E18Rik
Wnt9a
Tcf24
Hecw2
Ndufaf4
Snhg10
Siah2
Supt4a
Rbm20
Diaph3
Hdac4
Grin2b
Stxbp6
Lonrf3
Pfkfb3
Itpripl2
Ppm1l
Tmem74b
Galnt14
Cntd1
Rps20
St6gal2
Fam20c
Mga
Zmym6
Lrrn4
Trib2
Cbfa2t3
Ovol1
Rhobtb3
Gm17762
Slc35b3
Gpr45
Bcl11b
Rhbdl3
Rap1gap2
Sypl2
Wnt7a
Ugt8a
Ndn
Rab37
Insm2
Piezo1
Foxd3
Clcf1
Yaf2
Axin2
Syce2
Pdzrn3
Tent5a
Lox
Tfap2e
Sel1l3
Ezh2
Slco5a1
Gsto1
Cul3
Cherp
Auts2
Man1c1
Cdip1
Arfgef1
C1ql1
Fgfr1
Suz12
Ntrk2
Nuf2
Dipk1c
Tgfbr3
Ccne2
Col5a1
Mast4
Riox1
Zfp800
Dtwd2
Cistr
Prmt3
Plod2
Plcl2
Kcnk10
Otulinl
Utp23
Adamtsl3
Slc43a1
1700113A16Rik
She
Abhd15
Suclg2
Phlpp1
Psd4
Syngr4
Lipg
Drd4
Atp10a
Ltk
Gja3
Tox3
Inpp4b
Dcp1a
Zfp94
Lhfpl2
Sbf2
2510009E07Rik
Enpp1
Calb1
Zfp964
Hspa4l
Scfd2
Lrp8
Sema3c
Tenm4
Igdcc3
Irs1
Tunar
Snca
Tmem178
Bend5
Casz1
Cds1
Aldh1a3
Sfmbt1
Map2k7
Pgr
Tbc1d9
Nos1ap
Rgs7
Unc5b
Nbl1
Hoxc4
Tfap2d
4930520O04Rik
Nav2
Htr1a
Kansl3
Spata18
Bcl2
Slc6a2
Erfe
Rgs7bp
Mymx
B4galnt2
Pla2g6
Adamts5
Pkp1
Zfp64
Gm12339
Myo1b
Prkd1
Enpp4
Apba2
Cplx3
Ets1
Sgms1
Wdr38
Unc5c
Lrrk1
Cacna1d
Wnk2
Zfp422
Clic6
Pdgfb
Il1rl2
Tmem132b
Sdad1
Kansl1l
Tmed3
Btbd7
Bmp2k
Btg3
Fscn1
Rbm43
Dcaf11
Gm15934
Hand1
Mrgbp
Gnaz
Spint2
A930011G23Rik
Rftn1
Dis3l2
Cyp20a1
Adh5
Sema4c
Agpat5
Cntrl
Sdk2
Mlf1
Usp40
Nt5e
Susd6
St8sia5
Trabd2b
Neurog3
Camk4
Ptchd4
Nfib
Lonrf1
Slc25a4
Ndrg1
Rgl1
Ppargc1b
Zhx2
Fam124a
Farp1
Tbx5
Htra1
Pim3
Parp8
Msra
Kcnb2
Sptbn2
Cnpy1
Tmtc2
Ciita
Tox
Ccdc194
Kcna6
Fam90a1b
Jakmip3
Slc25a33
Cd46
Tpm1
Gpr27
Cecr2
Map4k4
Dtx4
Morc2a
Ppp2ca
Map10
Npnt
Ahcyl1
Bend6
Gpc1
Pparg
Prelid3a
Tet3
Chn2
G6pc3
Hexa
Gm9530
Klhdc8a
Mical3
Crebzf
Cadps
L3mbtl3
Tacstd2
Cd47
Prag1
Egfr
Twist2
Gramd1b
Slco3a1
Sorcs3
Uspl1
Rybp
Kcna3
Mns1
Ankrd53
Mir203
Slc24a3
Tshz1
Usp25
Tmem70
Alkbh5
Arl4c
Mlxipl
Acaa2
Mllt10
Sema5a
Tram1l1
Adora1
Malat1
Vsx2
Sntb2
Kcng2
Khdrbs2
Pnkd
Phf13
Fbn1
Stk33
Stat1
Ptk2
Zfp36l2
Fam228b
Stac2
D1Pas1
Rgs6
Pld5
Specc1l
Polg
Wnt9b
Nek9
Tfrc
Caskin1
Gcnt4
Tdrd5
Jtb
Mtrr
Eif4a1
Med12l
Lrrc1
E130309D02Rik
Mpped2
Cpm
Sowahd
Mrs2
Nos2
Bin1
Stk32c
Gpc3
Ar
Zdhhc21
Tc2n
Phlda2
Anks1b
Dleu7
Hpse
Pum2
Casp3
Maco1
Dgkh
Zcchc7
Kcna2
Ankrd37
Ak4
Oxtr
Plaat5
Zkscan16
Prrt4
Zfp36l1
Bhlha9
2010300C02Rik
Ccdc189
Hs6st2
Runx1
Sgf29
Amer2
Plcl1
Nek2
Fgf10
Yap1
Acat1
Riox2
Fam91a1
Stx4a
Cplx2
Prkch
Slc35e2
Scamp1
E2f7
A330033J07Rik
Ifrd2
Parp6
Zfp677
Plppr5
Adamts9
Igsf21
Mfsd10
B3gat2
Slc35f3
Pdk2
Rpl3
Zfp521
Bin3
Gnb1l
AW046200
Opn3
Rad21l
Cux1
Slc4a7
Rab3gap2
Mettl1
Mfsd1
Igf2bp2
Ankrd34b
U2surp
Cfap44
Hs3st5
Rmi2
Adcy3
Arhgap31
Tmem117
Gcgr
Ank1
Gfpt1
Pitpnm3
Epb41l3
Pcmtd2
Sos2
Rprml
8030474K03Rik
Slc25a37
Hr
1700029M20Rik
Tent5c
Ripply3
Scmh1
Lmo1
H2-Q10
Arhgap26
Tbc1d12
Irak3
Srd5a2
Gls
Dab2ip
Uhrf2
Usp31
Atad1
Sema3f
Rfxap
Rad51ap2
Hoxd4
Kctd15
Pappa
Slit3
Adgrg6
Rnf13
Bmp3
Frem2
Rnaseh2b
Ube2cbp
Lpl
Anp32b
Nlgn1
Errfi1
4930583K01Rik
Tmem63a
Eif4b
Ran
Nup205
Man1a
Megf6
Mt2
Taf1c
Kctd8
Prrxl1
Usp16
Mthfsd
Zyg11a
Cnppd1
Scg3
C920006O11Rik
Hook1
Fzd2
Camsap2
Prkg2
Wnt3a
Sik2
Rprm
Cops8
Spsb4
Ncam1
Mfsd4a
Adgrb3
Lnpep
Cacna2d2
Cacng4
Zbtb10
Serbp1
Ldah
Dusp6
AW011738
Cox7a2
Irx6
Rap1gds1
Nrarp
Akap1
Smad5
Mrc2
Jag1
Setbp1
Rbbp8
Eid1
Nek4
Lsm6
Kcnj12
Phactr2
Sntg1
Smad3
Grin2c
Mdfi
Cyp26c1
Chrna4
Smyd2
Mthfd2l
Smim19
Kbtbd2
Snrpd1
Pld6
Ndc80
Ddx58
Zadh2
Negr1
Gli3
Galr1
Mapt
Lrig1
Zc3h18
Bmpr1b
Npbwr1
Hspa2
Sytl2
Nol4l
Snx18
Ap1ar
Tmem121b
Pm20d2
1700084E18Rik
Wnt3
Etv6
Pde3a
Paip2b
Phgdh
Mrtfb
Mir5131
Repin1
Minpp1
Acsl3
Ilkap
Dppa3
Smarcad1
Usp2
Znrf4
Atp6v0d1
Abca1
0610040J01Rik
Supt3
Tcea1
Rsf1os2
Adcy7
Trpc3
Rab33b
Cep295
Mamld1
Aatf
Cbx7
Il6st
Crim1
Bicdl1
Stxbp5
Cenpw
Rec114
Atxn7l3b
Vsnl1
Tnik
N6amt1
Sybu
Wnt2
Mbd3
Hormad2
Fam133b
Mapre2
Ptpn5
Scn5a
Prom1
Map6
Gabra2
Ttll11
Fancl
Madd
Dbndd2
Atic
Ssbp4
Tmem229a
Pgls
Cenps
Bfsp1
Fam53b
Zfyve28
Creld1
Rbl1
Jak2
Mis18bp1
Trnt1
Zfp1
Homer2
Pacc1
St8sia6
Zfp334
Aebp2
Ak2
Ngly1
Enox1
Thbd
Alcam
Wdr82
Tmem109
Hes5
Rev1
Alk
Sae1
Chst11
Poc5
Gtf3a
Cdk8
Mrps9
Large1
Peg12
Syt2
Gm10516
1700096K18Rik
H3f3a
Spg7
Sema6d
Rab6b
Gse1
Alpl
Utf1
Cacna1h
Brinp3
2610507B11Rik
Zswim5
Ltbr
Pisd-ps2
Hotairm1
Lhfp
AI854703
Ubp1
Smoc2
Antxr2
Hrh1
Alad
1700056E22Rik
Ltbp2
Rfx3
Rbak
Ccdc166
Mknk2
Ccdc167
Phf20
Csrp1
Psap
Hivep1
Dusp9
Kpnb1
Rnf220
Epha3
Dock1
Anapc13
Cnksr2
Fam72a
Rab15
Pwwp2b
Trio
Elovl4
Chrd
Gm4881
B3gnt5
Stpg2
Srsf10
Trim47
Tifa
Wnt4
E330009J07Rik
Vav3
Mbd1
Frmd4a
B3gnt7
Fmn2
Mbnl3
Mmp16
Lama5
Il1r1
Tmem33
Pcolce2
St8sia4
Kitl
Polr3a
Ret
Sdc1
Insig2
C130074G19Rik
Arv1
Rasgef1b
Susd4
Sipa1l2
Afap1
Rcbtb2
Nfe2l2
Sac3d1
Nrg1
Klhl40
Slc32a1
Pdcd4
Scn4b
Dnajc6
Uggt2
Calm1
Kcnc3
Esrrb
Ddx17
Kcnj4
Actr3
Atl2
Mfsd4b3-ps
Myo19
Sh3kbp1
Prrg4
Ahr
Neurod1
Gar1
Dmtn
Agbl3
Slc6a11
Cbln4
Glis1
Nhej1
Dop1a
Carlr
Gtdc1
Ephx4
Strip2
Metap2
Slc25a51
Fzd10os
Rap2a
Rassf5
Tbc1d24
Cited4
Tbx3
Zpbp
Malt1
Arl8b
Cldn10
Pls1
Rimklb
Atp5g3
Bmpr2
Cep85l
Pard6g
Gca
Frat1
Sox2
Trim2
Pou5f1
Cog2
Phka1
Hcn1
Ube2q2
Ptpn13
Fabp3
Mdfic
Nolc1
Gkap1
Zdhhc17
Acan
Glul
Il15ra
Pts
Cd109
Ppp1r16b
Chrna3
Slc6a15
Hes6
Kcnip3
Mapk4
Begain
Rusc2
Mir34b
Gfod1
Pmp22
Gtf2h1
Etv2
Ptbp1
Reep4
Kcnk1
Crppa
Txndc5
Htt
Smo
Hunk
Klhl17
Tpd52l1
Arf6
Bsx
Aldh9a1
Tbpl1
Lysmd3
Met
Fgd4
Mir124a-1
Faxc
Bcl2l11
Adra2b
Fut10
Ears2
Cnot9
Crtc1
Rab23
Lrrc58
Ptger1
Igf1r
Igsf11
Ccbe1
Mars2
Prr23a1
Chsy1
Rfx4
Tubgcp3
Fzd7
Spock3
Dok1
Chchd6
Btbd8
Virma
Mylip
Gpr149
Ap5s1
Gal
Cd14
Fam241a
Zc3h6
Jun
Csmd3
Htr1f
Scube3
Pcdh19
Irs4
Cdx4
Mab21l1
Slc6a1
Rasa3
Esyt3
Sulf1
Pcyt1a
Lekr1
Vopp1
Adora2b
Nup210
Tmcc3
Adamts8
Foxred2
Tgfb2
Tbrg1
Syt12
Nek7
Dpp6
Mospd4
Fam221a
Rnf39
Tspan18
Ipp
Ap1s3
Mroh5
Cox5a
Tmem132d
Tes
Kcnh3
Jmy
Gdf7
Rabgap1l
C2cd4d
Inhbb
Caprin2
Rad50
Ercc6l2
Mcoln1
Epha4
Cfdp1
Arhgap20
Mical2
Plk5
Crmp1
P4ha2
Trim13
Kank4
Tarbp1
Tnfsf9
Rtl5
Etnk2
Arhgap32
Plk2
Fam163a
Pmaip1
B4galnt1
Ubap2
Sez6l
Erbb2
Cers6
Zc3h12c
Prr18
Igsf9
Insyn1
0610040F04Rik
4930480K23Rik
Lrrn2
Ccnjl
Arsb
Sorl1
Loxl2
Gm30400
Grm7
1700037H04Rik
Gm53
Dscam
Iscu
Secisbp2l
Whrn
Nfyc
Mettl22
Plekha1
Irf4
Rassf2
Irf2bpl
Sesn1
Trpc6
Mcub
Dtna
Bend7
Camsap3
Pycrl
Kcnd2
Wipi1
Dcaf12l1
Cbx2
Kcnc1
4931440P22Rik
Lgr5
Irf8
Laptm4b
Rgs20
Ddx50
Mllt6
Fut4
Dffb
Igfbp2
Csnk1g3
Stmn1
Nin
Nprl3
1700025G04Rik
Sfrp2
Rusc1
B3galt4
Zfp770
Pcx
Tma16
Syt6
Edil3
Nkain3
Cdh4
Cdcp1
Gli2
Ccdc88c
P2ry1
Csf1
Npm3-ps1
Tshz3
Lrrc10b
Tcl1
Oprd1
Mir129-2
Kcnmb4
Kit
Stk35
Wdr43
Sgpp1
Ahi1
Sephs1
Trp53i11
Tnrc18
Olfm2
Map3k15
Gm715
Adad1
Neto1
Ngef
Ggct
Gm26839
Arid5a
Mrpl23
Zfp469
Dhrs13
Il4i1b
Dnajc27
Otud4
[truncated: 8,908 more rows]

## Sheet: Ring1b+HCbivalent (n=1575)
Wls
Gm960
Nlrp6
Cpne7
Cyp4v3
Pls1
Oaf
Phldb1
Cuedc1
Dnm3
Gpc5
Cdh22
Sncb
Nxph4
Cyp27a1
Isl2
Barhl2
Rprml
Rab15
Fam110c
Phyhip
Card10
Prickle1
Pkdcc
Rab31
Afap1l1
Kctd1
Ffar4
Unc5b
Magee1
Dio3
Prrxl1
Tm6sf1
Adgrb1
Celf4
Camk2d
Grm3
Grm7
Rnf144a
Prkag2
Slco3a1
Sema3d
Adamts7
Galnt16
Aif1l
Lhfp
Cavin3
Sobp
Lmo1
Npy
Hoxc11
Itga1
Cbr3
Bmp3
Bcr
Krt7
Rap1gap
Arhgef28
Grik4
Lmx1a
Adam33
Foxe1
Chrna3
Chrna5
Kcnq3
Gabra5
Slc8a3
Asic1
Chrna4
Acvrl1
Dscaml1
Cygb
Vsx1
Adam12
Adamts1
Adcy8
Adcy9
Adcyap1r1
Adm
Adora2a
Adora2b
Adra1b
Adra1d
Adra2a
Adra2b
Adra2c
Adrb1
Adrb2
Adrb3
Acan
Alcam
Fgfrl1
Alk
Alox12
Alx3
Necab2
Ank
Ank1
Boc
Apba2
App
Aqp3
Aqp5
Ar
Arsb
Atf3
Atoh1
Neurog2
Neurog3
Atp1b2
Atp10a
B2m
Nkx3-2
Barx1
Barx2
Bcan
Bik
Bmi1
Bmp1
Bmp2
Bmp7
Bmp8a
Bnc1
Cacna1b
Cacna2d1
Cacna2d3
Cacnb2
Calb1
Calcr
Camk2b
Camk4
Car11
Car2
Car4
Casp7
Casr
Cav1
Runx1
Cbln1
Cbln2
Cckbr
Ccnd2
Cd14
Cd24a
Cd34
Entpd2
Cd44
Cd83
Arhgap31
Cdh11
Cdh13
Cdh2
Cdh4
Cdh6
Cdk5r2
Cdkn1c
Cdkn2c
Cdx1
Cdx4
Cebpa
Ch25h
Chl1
Chrd
Chrm3
Vsx2
Cidea
Cited1
Cldn3
Cldn5
Cxcr4
Cnr1
Coch
Col12a1
Col13a1
Col14a1
Col15a1
Col19a1
Col2a1
Col5a1
Cpd
Cpe
Cpeb1
Cys1
Crabp1
Crhbp
Crhr1
Cryba2
Crym
Csf1
Vcan
Cyp1b1
Cyp26a1
Cyp27b1
Cyp46a1
Dapk2
Slc6a3
Dbx1
Dclk1
Ddx4
Twist2
Des
Dhh
Dkk1
Dlk1
Dll1
Dll3
Dlx1
Dlx3
Dlx4
Doc2b
Dpp4
Drd1
Drd4
Drd5
Dscam
Dusp2
Ebf1
Ebf2
Ebf3
Ecel1
S1pr3
Edn3
Ednra
Ednrb
Eef1a2
Eef2k
Efna3
Efna5
Efnb1
Efnb2
Egfr
Egr2
Egr3
Egr4
Emp2
Emx1
Emx2
En1
En2
Eomes
Epas1
Epha3
Epha4
Epha5
Epha6
Epha8
Ephb2
Mecom
Bcl11a
Evx1
Dmbx1
Bhlhe23
Eya4
F3
Col26a1
Faah
Colec12
Caln1
Fbln2
Fbn1
Fbn2
Fbp1
Lgr5
Fgf10
Fgf15
Fgf2
Fgf3
Fgf5
Fgf8
Fgf9
Fgfr2
Fgfr3
Fgl2
Fhl2
Fjx1
Foxc2
Foxd4
Foxf2
Foxb2
Foxl1
Fli1
Flt1
Flt3
Aff2
Fosl1
Fosl2
Ncs1
Fst
Fut4
Fzd1
Fzd4
Fzd6
Fzd8
Gab1
Gab2
Gabra2
Gabrb1
Gabrg3
Gad2
Gal
B4galnt1
B4galnt2
Galnt3
Galr1
Galr2
Gas6
Gata2
Gata3
Gata4
Gata5
Gata6
Gbx2
Gch1
Gda
Gdf10
Gdnf
Gem
Gfi1
Gfra1
Gfra2
Gfra3
Gpr83
Gja3
Gjb2
Gjb6
Glp1r
Glrb
Gna14
Gnai1
Gnas
Gng12
Gng4
Lrp2
Gpc1
Gpm6b
Gpr27
Gpr37
Gpr50
Grb10
Grid1
Grid2
Grik1
Grik2
Grik3
Grin2a
Grin2c
Grm1
Grm8
Gsc
Gsx1
Gsx2
Gucy2e
H2-Ab1
Hand1
Has3
Hes2
Hes5
Hey1
Foxq1
Foxd3
Foxf1
Foxg1
Foxd1
Hhip
Hivep2
Mnx1
Hmx2
Hmx3
Foxa1
Onecut1
Hoxa10
Hoxa2
Hoxa4
Hoxa5
Hoxa7
Hoxb4
Hoxb6
Hoxb7
Hoxb9
Hoxc12
Hoxc13
Hoxc4
Hoxc8
Hoxc9
Hoxd1
Hoxd10
Hoxd11
Hoxd3
Hpse
Hpgd
Hrh1
Hsd17b1
Dnajb3
Htr1a
Htr1b
Htr1f
Htr2c
Htr4
Htr5a
Htr5b
Htr6
Htr7
Slc6a4
Irf8
Id3
Ier5
Igf2
Igfbp3
Igfbp4
Igfbp5
Ihh
Il6ra
Inhbb
Irf2
Irf4
Irs1
Irs4
Irx1
Irx2
Irx3
Isl1
Itga2
Itga7
Itgb3
Itpr2
Jag1
Jun
Kcna1
Kcna2
Kcna3
Kcna5
Kcna6
Kcnb1
Kcnc1
Kcnd2
Kcnh1
Kcnj3
Kcnj4
Kcnj5
Kcnj8
Kcnk2
Kcnk3
Kcnk4
Kcnma1
Kcnq1
Kcns2
Kdr
Kif1a
Kl
Fabp5
Mafb
Krt18
Ky
Lad1
Lamb1
Lbx1
Lbx2
Lef1
Lfng
Lhx1
Lhx2
Lhx3
Lhx5
Lhx8
Lipg
Lmo2
Psmb8
Lox
Loxl1
Lpl
Lrrn1
Lrrn2
Ltbp2
Ltbr
Hpcal4
Scrt1
Ripply3
Khdrbs2
Prima1
Lyn
Mab21l1
Syt12
Smad6
Maf
Mal
Man1a
Ascl1
Ascl2
Matn4
Mdfi
Meis1
Meox2
Mesp1
Foxc1
Sypl2
Kitl
Mmp15
Mmp16
Mos
Mras
Mrc2
Meis2
Msc
Msx1
Msx2
Msx3
Map6
Myb
Myo5b
Myod1
Nbl1
Ndn
Nes
Neurog1
Nfil3
Nefl
Nefm
Ngf
Nkx2-3
Nkx2-5
Nkx2-9
Nkx6-1
Nmbr
Nog
Nr4a3
Npas2
Nppc
Npr1
Ctnnd2
Nptx1
Npy2r
Npy5r
Nrg3
Nrp1
Ntf3
Ntn1
Ntn3
Ntrk2
Ntsr1
Ntsr2
Nr4a2
Nxph1
Nxph2
Ocln
Fxyd5
Oprd1
Osmr
Hspa4l
Otp
Otx2
Ovol1
Oxtr
P2ry1
P2ry2
P4ha2
Pax1
Pax2
Pax3
Pax6
Pax8
Pax9
Pbx3
Pcdh8
Pde3b
Pde8a
Pdgfb
Enpp1
Pdx1
Penk
Per2
Cdk14
Pgr
Abcb4
Pitx1
Pitx3
Prkcb
Prkce
Prkch
Prkd1
Pkdrej
Pkia
Pkp1
Plau
Plxna2
Pmp22
Pou3f1
Pou3f2
Pou3f3
Pou3f4
Pou4f1
Pou4f2
Pou4f3
Ppara
Ppp1r1b
Prkar2a
Prkg2
Mapk11
Prlr
Prom1
Prox1
Prph
Prss12
Pstpip2
Atp12a
Ptf1a
Ptgdr
Nlgn1
Ptger2
Ptger3
Ptger4
Rspo1
Ptgs2
Pthlh
Ptpn18
Ptpn5
Sirpa
Ptprb
Abcg4
Ptpre
Ptprj
Lrrc75b
Ptprm
Ptpro
Ptprr
Ptprt
Ptprz1
Cavin1
Ptx3
Igdcc3
Pvalb
Rab20
Aldh1a2
Rasgrf2
Rasgrp1
Rax
Dcdc2a
Hs3st2
Nhs
Rbp4
Reln
Rem1
Ret
Rgl1
Rgs2
Dhrs3
Rxrg
Ryr2
Prrx2
Satb1
Nkx1-2
Atxn1
Scin
Scn5a
Scnn1g
Cx3cl1
Sfrp2
Sema3f
Sema5a
Sema5b
Sema6a
Sema7a
Serf1
Sez6
Sfrp1
Frzb
Sfrp4
Shc3
Shh
Shox2
Siah2
St3gal1
St8sia1
St8sia2
St8sia4
Sim1
Sim2
Six2
Six6
Slc16a2
Slc22a3
Slc34a2
Slc5a1
Slc6a2
Slit1
Slit2
Slit3
Sstr1
Sstr4
Sstr5
Snap91
Snca
Sntb1
Sox1
Sox11
Sox18
Sox3
Sox4
Sox7
Sox8
Sox9
Sall3
Serpine2
Zbtb7c
Elfn2
Spock1
Skor1
Srms
Phldb2
Ghsr
Znrf4
Stac
Stc2
Tmem63a
Dock3
Adamts18
Gipc3
Clic6
Abcc8
Sycp1
Syn2
Sdc3
Gpr139
Syt2
T
Metrnl
Adcy2
Thsd7b
Tdrd6
P3h2
Mkx
Kcnk12
Tbc1d4
Unc5d
Lrtm2
Tifa
Vstm2a
Spsb4
Gsap
Gm266
Satb2
Mfsd4a
Pdlim2
Tac1
Tacr1
Tacr3
Lemd1
Klhdc8a
Lgi3
Plekhh2
Duoxa1
Tbx1
Tbx15
Fam83f
Megf11
Slc18a2
Hnf1b
Sox30
Tcf21
Tfap2a
Tfap2c
Etnk2
She
Cped1
Sertad4
Vgll2
Slc35f1
Rassf2
Nav1
Adgrg6
Plk5
Slc5a8
Alx1
D930020B18Rik
Agap2
Adamts2
Wnt9a
Wscd1
Hlf
Stac2
Plekhh3
Trim47
Trib2
Adad1
Stxbp6
Slc25a21
Acot5
Flvcr2
Kcnk13
Tgfa
Amph
Tgfb2
Tgfbi
Mboat1
Tgfbr3
Rnf144b
Thbd
Cdc14b
Thy1
Ankrd34b
Lhfpl2
Pde8b
Timp3
Ccno
Nkx2-1
Lrrc3b
Zfp503
Tll1
Nr2e1
Shisa2
Scara3
Pcdh17
Tnfaip2
Tnfrsf11a
Tnfrsf8
Tnfsf11
Cd70
Tpbg
Tpm1
Traf5
Trp73
Trpc4
Trpc6
Tshr
Twist1
Ucp1
Unc5c
Uncx
Farp1
Vax1
Slc32a1
Vim
Vipr2
Vldlr
Adamts20
Dbx2
Rapgef3
Rnd1
Slc7a4
Scarf2
Wnt1
Wnt10a
Fam43a
Wnt10b
Wnt11
Wnt9b
Adcy5
Wnt2
Wnt2b
Wnt3
Wnt3a
Wnt4
Wnt5a
Wnt6
Wnt7a
Wnt7b
Zdhhc14
Plcl2
Kcng3
Ttc7
Zfp521
Klhl14
Fhod3
Onecut2
Grp
Dmrt2
Glis3
Prlhr
C1ql2
Nmnat2
Fam78b
C130074G19Rik
Slc30a10
Vash2
Kcnq5
Slc9a2
Zfp9
Camk1d
Proser2
C1ql3
Zfpm1
Zfpm2
Zic1
Ikzf3
Slc30a3
Lrp4
Bahd1
Ebf4
Nkx2-4
Rspo4
Cbln4
Fhdc1
Slc6a17
Amigo1
Plppr4
Prdm13
Phf24
Npr2
Galnt12
Megf9
Ttc22
Glis1
Ttc39a
Hcrtr1
Serinc2
Slc30a2
Man1c1
Igsf21
Gbx1
Zfyve28
Sel1l3
Parm1
Fras1
Tmem150c
Gpat3
Tnrc18
Vopp1
Eva1a
Gxylt2
Mypop
Ano5
Lrrk1
Adamts17
Synm
Gdpd5
Galnt18
Spon1
Gpr26
Helt
Csgalnact1
Cpne2
Map3k21
Slc36a4
Adamts15
Tmem45b
Fez1
Zbtb16
Gldn
Snx33
Rab8b
Lancl3
Sh3rf3
Lingo3
Trhde
Fbll1
Sowaha
Slc13a5
Rtn4rl1
Adamts5
Gdf7
Kcns3
Lrfn5
Gpr135
Tmem30b
Syt16
Kcnh5
C1ql1
Vash1
Cdh20
Slc24a4
Gpr150
Gadd45g
Grem1
Sh2b2
Lamc3
Plcxd3
Rxfp3
Ly6h
Erich5
Mab21l2
Rspo2
Mgll
Cacna1i
Nt5e
C1ql4
Tenm4
Pigz
Pde10a
Gpr156
Slc26a4
Cadm2
Mmp25
Cpne5
St6gal2
Rgs7
Adamts19
Sh3bp5
Slco2a1
Dmrt3
Slc16a12
Vwa2
Brinp2
Tll2
Prkag3
Wif1
Cdh7
Itga8
St8sia6
Gpr158
Fam78a
Zfp385b
Fam171b
D430041D05Rik
Fermt1
Snph
Slc7a14
Frem2
Ppm1l
Zfp697
Pde5a
Slc44a5
Lrrc7
Gdf6
Gabbr2
Rasef
Frmd3
Dmrta1
Kank4
Podn
Dmrta2
Disp3
Cpz
Kctd8
Tmem132d
Elfn1
Stard13
Slc6a11
Plxna4
Parp12
Tshz3
Zfp536
Rgma
Myo16
Dlgap2
Ppp1r3b
Tox3
Arhgap20
Tnfaip8l3
Dclk3
Myrip
Sowahd
Gpr101
Slitrk4
Pcdh11x
Cnksr2
Onecut3
Rhbdl3
Prokr2
Lgi2
Emilin2
Tox
Dusp15
Grhl2
Olfr94
Fev
Cdc42ep3
Creg2
Hsf4
Map3k5
Creb3l1
Slc27a2
Homer2
Hunk
Ror1
Ror2
Dpysl4
Kcnc2
Rab11fip4
Tmem229b
Egflam
B3galnt1
Mroh5
Grm4
Ctif
Dpp10
Nfasc
Colgalt2
Kif26b
Rtn4rl2
St6galnac5
Nkain3
Lhfpl3
Nat8l
Ppp2r2c
Tspan12
Chsy1
Foxi2
Lpcat2
Elmod1
Ephb1
Rab6b
Irf5
Cadps
Tmem132e
Rubcnl
Tlx3
Galnt13
Shc4
Srsf12
Plppr1
Podxl
Mixl1
Esyt3
Zfp354b
Npas3
Abca3
Peg12
Tada1
Selenov
B3gat2
Trim36
Tnfrsf19
Mapk12
Hdgfl3
Cttnbp2
Slc22a4
Adamts8
Apln
Foxe3
Bin1
Cbx8
Pianp
Adgrl3
Hs3st5
Pld5
Cxxc4
Itga11
Nrcam
Dusp4
Itpripl2
Smo
Tmem229a
Cobll1
Tmcc3
Vwc2
Apba1
Auts2
Jph4
Sidt1
Fstl4
Prr18
Dgki
Sp8
March3
Rnf152
Bcorl1
Itpkb
Cadps2
Tmem215
Cachd1
Bhlha9
Sycp2
Islr2
Atp2b3
Vstm4
Mdga2
Ifitm10
Samd5
Negr1
L3mbtl4
Mical2
Itgb8
Wscd2
Ccbe1
Arl4c
Mettl24
Hsf5
Slc25a48
Gm5089
Vwa5b2
Hs3st6
Lgr6
Fam163a
Fat4
Sertm1
Foxo6
Col8a2
Shisa3
Adamts3
Htra4
Hapln4
Rnf150
Opcml
AI593442
Hcn4
Tfap2e
Kcp
Zfp36l3
Nell1
Ust
Slc41a2
Gjd3
Sfmbt2
Col27a1
Mafa
Slc47a2
Shisa6
Rap1gap2
Ccdc177
Tmem171
Tmem151a
Spag6
Sp9
Gpr176
Gm1673
Prmt8
Plpp4
Kcnf1
Prdm14
Ankrd63
Fndc5
Ephx4
Tmtc1
Zhx2
Scn4b
Flrt2
Panx2
Itprip
Adcy1
Vrtn
Sgpp2
Creg1
Ccdc185
Mn1
Sox1ot
Rufy4
Fbxl7
Xkr4
Lats2
Tmprss2
Crim1
Rgs6
Hs6st3
Dmrt1
Olig2
Olig1
Grb14
Irx4
Slc7a8
Bok
Mfhas1
Kcnk6
Reep1
Stbd1
Parp8
Ncald
Rgs7bp
Atp2a3
Nptx2
Atoh7
Stk39
Corin
Hpcal1
Insm1
Tuba8
Slc7a10
Ngef
Nell2
Avpr1a
Rassf5
Chst2
Cacng4
Slc4a4
Barhl1
Dll4
Apbb1ip
Syt6
Syt10
Arsi
Pde3a
Sfrp5
Atp8b1
Hs3st3b1
Plxnc1
Fezf2
Pdzrn3
Camkk1
Smad9
Bace2
Nmu
Heyl
Htra1
Extl1
Cited4
Tspan5
Tmeff2
Rrad
Rapgef4
Slc22a21
Papolb
Rgs17
Clcf1
Brinp1
Igdcc4
Sez6l
Tacstd2
Cacna2d2
Dkk2
Aldh1a3
Insm2
Tbx20
Gabrq
Cxcl14
Jph1
Jph3
Parva
Kcne3
Stk32c
Ntn4
Tbx21
Tesc
Tbc1d1
Rgs20
Rhbg
Sorcs1
Vstm2b
Bcl11b
Cacna1h
Efcc1
Shank3
Nectin1
Fam181b
Chst11
Kcnmb4
Mlxipl
Moxd1
Slc22a17
Bhlhe22
Chst7
Kcnq4
Mcidas
Arhgef26
Dok6
Fam43b
Trpv4
Smoc2
Clstn2
Foxb1
Gpr88
Irx6
Sp5
Dpys
Scube1
Svep1
Rtn4r
Lpar3
Dpysl5
Cd302
Kcne1l
Camk2n1
Susd3
Uggt2
Frmpd1
Tex12
Sorcs3
Rbm24
Nkapl
Henmt1
Mcub
Efr3b
Plbd1
Slc16a9
Clec14a
Tril
Eif4e3
Pxdc1
Khdc3
Smarcd3
Tmem246
Catsperz
Gatm
Spats2l
Plekho1
Cap2
C1qtnf4
Abhd15
Kcnv1
Trim62
Slc39a8
Kirrel3
Fbxo32
Plxnd1
Dgat2
Rab32
Sncaip
Rgs10
Rprm
Tmem59l
Tmem178
Ndnf
Mogat1
Tspan11
Cthrc1
Mocos
Cilp2
Acss1
Rgmb
Rasl11a
Chst8
Ddah1
Ctdspl
Rhobtb1
Necab1
1700025G04Rik
Antxr1
Casz1
Cmtm8
Lysmd2
Odf3b
Dpf3
Afap1
Gprc5c
Draxin
Inf2
Cd248
Crtc3
Lrfn2
Zdhhc2
Prdm16
Medag
Tspan2
Eva1c
Jhy
Cdkl1
Atoh8
Sntg1
Arhgap26
Mfap3l
Prr16
Pogk
Shtn1
Galnt14
Dram1
Rgl3
Shroom1
Slc16a14
Gtf2a1l
Lypd6b
Cldn23
Antxr2
Endod1
Amer2
Pygo1
Zbtb46
Tmem163
2510009E07Rik
Nkd2
Klhl40
Ripk4
Rab38
Rnf219
Lypd1
Pdia5
Car10
Tdrkh
Skida1
Ttc39c
Rspo3
Pard3b
Ubash3b
Crtac1
Spock3
Tppp
Cnih3
Kremen2
Slc22a23
Golim4
Pcdh18
Bmper
Slc25a31
1700001O22Rik
Irak3
Them7
Nebl
Nuak2
Acot12
Ccdc3
Klrg2
Osbp2
Lrrtm1
Lonrf3
Elovl7
Rasgef1c
Kbtbd12
Cds1
Spsb1
Tmem114
Trim14
Mdga1
Mmd2
Boll
Igfbpl1
Paqr9
Pcdh1
Wnk2
Anks6
Plppr5
Fam184a
Dock8
Faxc
Ppp1r14c
Slc35d3
Slc38a3
0610040J01Rik
Tbx18
Slc24a2
Rftn1
Prss23
Kndc1
Mfsd2a
Dok5
Ralyl
Col25a1
Tanc2
Tmem200a
Limch1
Notum
Chst15
Lbh
Prr15
Sowahb
Nrip3
Rassf10
Mctp1
Zc3hav1
Clip4
Crispld2
Chsy3
Popdc3
Lrat
Bhlhe41
Fam20c
Fgf20
Ntng1
Zfhx4
Fgf16
Cemip
Trim44
Sgpp1
Jdp2
Sorcs2
Tnxb
Tmem108
Pik3ap1
Elovl4
Cnnm1
Bicc1
Jam3
Mcam
Hes7
Klhl1
Gpr45
Cpn1
Wnt16
Amn
Fzd10
Nkd1
Tmem121b
Trim9
Csmd1
Tnfrsf21
Adarb2
Pag1
Spock2
Lrp1b
Olig3
Srd5a2
Loxl2
Susd4
Efhd1
Fibcd1
Osbpl6
Hrh3
Abtb2
Kcnc4
Tmem56

## Sheet: Ring1b+NotHCbivalent (n=9333)
Spop
Gm4969
Tfap2b
Hdac2
Zfp280d
2900092D14Rik
Tal1
Zcwpw1
Stag3
Lipe
Hormad1
Hoxd8
Tlx2
Runx2
Mir8109
Aip
Pcdh10
Rnf212b
Wt1os
Spata22
LOC105245869
4930432K21Rik
Nkx1-1
Nfatc1
Nfix
Mei1
Cyp2r1
Phox2b
Micu2
Pdgfra
Uqcc2
Mir615
5930403L14Rik
4932441J04Rik
Smap1
Zfp703
Ptprs
Nr5a1
Foxl2os
Eif5a2
Pced1a
Dlx6os2
Rab8a
Cops7a
Neurod2
6530402F18Rik
Rbm46
Fezf1
Sox6
Zmiz1
Ptf1aos
Rnf130
Lhx9
Pantr1
Gad1os
Hsf2bp
Kbtbd6
Gm11538
Erbb4
Rn45s
Ciart
Gm17399
Smarca2
Prr19
Dazl
Sec1
Prrx1
Trank1
Kcnk9
Pax6os1
Gm10649
Gpr180
Nr2f1
Bmp6
Rasgrf1
9530059O14Rik
Gas2
Pik3ip1
Nfia
Esrrg
Mir124a-2
Tox2
Meioc
Kdm3a
Igf2r
Tdrd1
Mllt1
Gm17266
Hrk
A730035I17Rik
Mir9-3hg
AU022754
9230102O04Rik
Gpc6
Nol4
Cep290
Gm26851
Dchs2
Anapc11
Nr3c1
Gm15825
2810459M11Rik
Tasor
Piwil2
Mael
Atl3
Ppp1r3d
Stk31
Npr3
Samd4
Ntrk3
Rps6ka5
Tafa2
Pcsk5
Fgf12
3830408C21Rik
Rabl6
5730488B01Rik
4632404H12Rik
Zic4
Cetn3
Hoxb13
Nrp2
Wbp2nl
BC034090
Msh4
Pantr2
Cdh8
Rasd2
Slc18a3
Runx1t1
Usp47
Fat3
Rnf227
Spo11
Gpat2
Mesp2
Ercc6
Gm5069
Dach1
Gm29683
E2f6
Foxn2
Pth1r
Pgk1
Gm10190
Zeb2
Cacna1c
Lhx6
Prkg1
Adad2
Hmga2
Deaf1
Gm16136
Lingo2
Foxp2
Ptma
Gnal
Pfdn4
9930014A18Rik
Susd1
Ccdc155
Cdkn2a
Mex3b
Nsun3
Crybg1
Gas1
Prdm2
Pde4a
Dsp
Prok2
Prxl2a
Phf7
Klf14
Zdhhc23
A930004D18Rik
Jag2
Gp1bb
Rbfox3
Man1a2
Mir6973b
Gpbp1
Pnldc1
Ugp2
Clptm1l
Ivns1abp
D030028A08Rik
Foxi3
Gpr25
Maml3
Ccr10
Klhl29
Dhx40
Trim28
Cgas
1700001L05Rik
Cxcl12
Stox2
Fzd3
Zfp623
Use1
F930015N05Rik
Zfp451
Tesmin
Fmnl3
Chst12
Tmem178b
Tmem250-ps
Fbxo33
1110032F04Rik
Hilpda
Arhgap6
Nbea
Zfp438
A730013G03Rik
Ptpdc1
Zpbp2
Trappc10
Ndufa13
Kdm8
Timm13
Fam178b
Ildr2
A330074K22Rik
Dab1
Coq8a
Slc45a3
Paupar
Ccdc158
Lrrfip1
Emilin3
Rnf217
Fam131b
Shcbp1l
Gm16551
Rnf212
Sfi1
Bod1l
Nkx6-2
Ttc9
Sycp3
Inafm2
Thrb
Ajap1
Sdk1
Cntln
Mir5130
Zfp783
Gdi2
Obscn
Astn2
Krba1
Dlx4os
Nexmif
Prr23a2
Foxp1
Mtx3
Smad2
Majin
Galnt17
Tmem185b
Ankrd33b
Shisa8
Ism1
Tbx4
Gm13889
Nhsl2
Pcgf5
Uxs1
Has2
Them6
Adgrb2
Fgf13
Mov10l1
Akip1
Klhl22
Zfp90
Syndig1
D630044L22Rik
Gm9748
Adgra2
Pcdhac2
Socs2
Gmfb
5430440P10Rik
Tcam1
Fignl2
Trim67
Nwd2
Runx3
Sall1
Zkscan2
Mir8099-1
Letm2
Taf7l
C430049B03Rik
Mir375
Tom1l1
Parp11
Ddx43
Fnta
Kbtbd13
Lpin2
Mapk8
Akap11
Slc6a20a
Gtf2f2
Esrp1
Lingo1
Slc7a2
Hs3st4
Podxl2
Ptbp3
Slc39a10
Ikzf1
Ovol2
Tsc22d1
Cmtr2
Cabp7
Lratd1
Tmem200b
Saysd1
Cmss1
Ap1s1
Cdh3
Abhd6
Cdkn2aipnl
Prob1
Pak6
Usp6nl
Plekhg3
Ece1
Pom121
Lpgat1
Sned1
Slc6a16
1700022H16Rik
Tomm20
Ptp4a1
Asic2
Mir1199
Zswim6
Zfp948
Agfg2
Ppia
Mir8120
Pcdh9
Lncpint
1700003F12Rik
Pla2g12a
Gsg1l
Zfyve16
Rnf17
Dcp2
Stx17
Hoxb1
St3gal6
Usp10
Rnf145
1700028E10Rik
Gm16677
Ryr3
Adk
Baz1a
Ptch1
Sgk3
Tpst1
Dlx6os1
Commd3
Ucn
Cacnb4
1700067K01Rik
Mycbp2
Nrxn1
Bdnf
Syce1
Tmem132c
Rnf157
Trpm7
Pbk
Zfp467
Tmco3
Abhd13
Klf11
Tmem131l
Mir193a
Pus7l
Mcrip1
Cfap97
Lactb2
E230013L22Rik
1700039E22Rik
Hmga1
2310057M21Rik
Rheb
Mir1895
C130071C03Rik
Tpbgl
Supv3l1
A430005L14Rik
Grin1os
Car7
Ttc30a1
Fam174b
Ddn
Fam189a1
Ppm1a
Ptchd1
Wdr81
Arhgap29
Ripply2
4921504E06Rik
Zfhx3
Ptpru
Pyurf
Cdca7l
Ube2ql1
Lonrf2
Dock10
Stag1
Zfp692
Ppp3cc
H2-K1
Crh
Esx1
Pou2f1
Zfp516
Creb5
Slitrk5
Otulin
Lrrc38
Mllt3
Tafa5
Aard
Miat
Ssbp2
Mfsd6
Lhpp
Eif5a
Calhm6
Pllp
Mff
Tmx1
Kif21a
Bean1
Mcm3
Tsc22d3
Peli2
Rflnb
Eef1aknmt
Nudt9
4931428F04Rik
Sv2c
Terb1
Fer
Jund
Sox13
Lrig3
Abl2
Ctsc
Piezo2
Brdt
Rbmxl2
Epha7
Soga1
Cyb5b
1700121N20Rik
Pgm2l1
Tmem200c
Abhd5
Top1
Ajuba
Morc3
Pgrmc2
Magi2
Asap1
Alkal2
Hic1
Insr
Ascl4
B3galt6
Srsf11
Cdc20b
1700012D14Rik
Armc6
B830017H08Rik
Capn10
Shisa9
Taok2
Mir10b
Tle7
Naf1
Sphk1
Cdk5rap3
Mcph1
Clmp
Erlin1
Slc33a1
Dlx1as
Gsc2
Fyttd1
Zeb2os
Pemt
Lrrc4
Ntrk1
2310069G16Rik
Naxe
Wnt5b
Kcnh7
Mthfd1
Rmdn1
3110009E18Rik
Tcf24
Hecw2
Ndufaf4
Snhg10
Supt4a
Rbm20
Diaph3
Hdac4
Grin2b
Pfkfb3
Tmem74b
Cntd1
Rps20
Mga
Zmym6
Lrrn4
Cbfa2t3
Rhobtb3
Gm17762
Slc35b3
Ugt8a
Rab37
Piezo1
Yaf2
Axin2
Syce2
Tent5a
Ezh2
Slco5a1
Gsto1
Cul3
Cherp
Cdip1
Arfgef1
Fgfr1
Suz12
Nuf2
Dipk1c
Ccne2
Mast4
Riox1
Zfp800
Dtwd2
Cistr
Prmt3
Plod2
Kcnk10
Otulinl
Utp23
Adamtsl3
Slc43a1
1700113A16Rik
Suclg2
Phlpp1
Psd4
Syngr4
Ltk
Inpp4b
Dcp1a
Zfp94
Sbf2
Zfp964
Scfd2
Lrp8
Sema3c
Tunar
Bend5
Sfmbt1
Map2k7
Tbc1d9
Nos1ap
Tfap2d
4930520O04Rik
Nav2
Kansl3
Spata18
Bcl2
Erfe
Mymx
Pla2g6
Zfp64
Gm12339
Myo1b
Enpp4
Cplx3
Ets1
Sgms1
Wdr38
Cacna1d
Zfp422
Il1rl2
Tmem132b
Sdad1
Kansl1l
Tmed3
Btbd7
Bmp2k
Btg3
Fscn1
Rbm43
Dcaf11
Gm15934
Mrgbp
Gnaz
Spint2
A930011G23Rik
Dis3l2
Cyp20a1
Adh5
Sema4c
Agpat5
Cntrl
Sdk2
Mlf1
Usp40
Susd6
St8sia5
Trabd2b
Ptchd4
Nfib
Lonrf1
Slc25a4
Ndrg1
Ppargc1b
Fam124a
Tbx5
Pim3
Msra
Kcnb2
Sptbn2
Cnpy1
Tmtc2
Ciita
Ccdc194
Fam90a1b
Jakmip3
Slc25a33
Cd46
Cecr2
Map4k4
Dtx4
Morc2a
Ppp2ca
Map10
Npnt
Ahcyl1
Bend6
Pparg
Prelid3a
Tet3
Chn2
G6pc3
Hexa
Gm9530
Mical3
Crebzf
L3mbtl3
Cd47
Prag1
Gramd1b
Uspl1
Rybp
Mns1
Ankrd53
Mir203
Slc24a3
Tshz1
Usp25
Tmem70
Alkbh5
Acaa2
Mllt10
Tram1l1
Adora1
Malat1
Sntb2
Kcng2
Pnkd
Phf13
Stk33
Stat1
Ptk2
Zfp36l2
Fam228b
D1Pas1
Specc1l
Polg
Nek9
Tfrc
Caskin1
Gcnt4
Tdrd5
Jtb
Mtrr
Eif4a1
Med12l
Lrrc1
E130309D02Rik
Mpped2
Cpm
Mrs2
Nos2
Gpc3
Zdhhc21
Tc2n
Phlda2
Anks1b
Dleu7
Pum2
Casp3
Maco1
Dgkh
Zcchc7
Ankrd37
Ak4
Plaat5
Zkscan16
Prrt4
Zfp36l1
2010300C02Rik
Ccdc189
Hs6st2
Sgf29
Plcl1
Nek2
Yap1
Acat1
Riox2
Fam91a1
Stx4a
Cplx2
Slc35e2
Scamp1
E2f7
A330033J07Rik
Ifrd2
Parp6
Zfp677
Adamts9
Mfsd10
Slc35f3
Pdk2
Rpl3
Bin3
Gnb1l
AW046200
Opn3
Rad21l
Cux1
Slc4a7
Rab3gap2
Mettl1
Mfsd1
Igf2bp2
U2surp
Cfap44
Rmi2
Adcy3
Tmem117
Gcgr
Gfpt1
Pitpnm3
Epb41l3
Pcmtd2
Sos2
8030474K03Rik
Slc25a37
Hr
1700029M20Rik
Tent5c
Scmh1
H2-Q10
Tbc1d12
Gls
Dab2ip
Uhrf2
Usp31
Atad1
Rfxap
Rad51ap2
Hoxd4
Kctd15
Pappa
Rnf13
Rnaseh2b
Ube2cbp
Anp32b
Errfi1
4930583K01Rik
Eif4b
Ran
Nup205
Megf6
Mt2
Taf1c
Usp16
Mthfsd
Zyg11a
Cnppd1
Scg3
C920006O11Rik
Hook1
Fzd2
Camsap2
Sik2
Cops8
Ncam1
Adgrb3
Lnpep
Zbtb10
Serbp1
Ldah
Dusp6
AW011738
Cox7a2
Rap1gds1
Nrarp
Akap1
Smad5
Setbp1
Rbbp8
Eid1
Nek4
Lsm6
Kcnj12
Phactr2
Smad3
Cyp26c1
Smyd2
Mthfd2l
Smim19
Kbtbd2
Snrpd1
Pld6
Ndc80
Ddx58
Zadh2
Gli3
Mapt
Lrig1
Zc3h18
Bmpr1b
Npbwr1
Hspa2
Sytl2
Nol4l
Snx18
Ap1ar
Pm20d2
1700084E18Rik
Etv6
Paip2b
Phgdh
Mrtfb
Mir5131
Repin1
Minpp1
Acsl3
Ilkap
Dppa3
Smarcad1
Usp2
Atp6v0d1
Abca1
Supt3
Tcea1
Rsf1os2
Adcy7
Trpc3
Rab33b
Cep295
Mamld1
Aatf
Cbx7
Il6st
Bicdl1
Stxbp5
Cenpw
Rec114
Atxn7l3b
Vsnl1
Tnik
N6amt1
Sybu
Mbd3
Hormad2
Fam133b
Mapre2
Ttll11
Fancl
Madd
Dbndd2
Atic
Ssbp4
Pgls
Cenps
Bfsp1
Fam53b
Creld1
Rbl1
Jak2
Mis18bp1
Trnt1
Zfp1
Pacc1
Zfp334
Aebp2
Ak2
Ngly1
Enox1
Wdr82
Tmem109
Rev1
Sae1
Poc5
Gtf3a
Cdk8
Mrps9
Large1
Gm10516
1700096K18Rik
H3f3a
Spg7
Sema6d
Gse1
Alpl
Utf1
Brinp3
2610507B11Rik
Zswim5
Pisd-ps2
Hotairm1
AI854703
Ubp1
Alad
1700056E22Rik
Rfx3
Rbak
Ccdc166
Mknk2
Ccdc167
Phf20
Csrp1
Psap
Hivep1
Dusp9
Kpnb1
Rnf220
Dock1
Anapc13
Fam72a
Pwwp2b
Trio
Gm4881
B3gnt5
Stpg2
Srsf10
E330009J07Rik
Vav3
Mbd1
Frmd4a
B3gnt7
Fmn2
Mbnl3
Lama5
Il1r1
Tmem33
Pcolce2
Polr3a
Sdc1
Insig2
Arv1
Rasgef1b
Sipa1l2
Rcbtb2
Nfe2l2
Sac3d1
Nrg1
Pdcd4
Dnajc6
Calm1
Kcnc3
Esrrb
Ddx17
Actr3
Atl2
Mfsd4b3-ps
Myo19
Sh3kbp1
Prrg4
Ahr
Neurod1
Gar1
Dmtn
Agbl3
Nhej1
Dop1a
Carlr
Gtdc1
Strip2
Metap2
Slc25a51
Fzd10os
Rap2a
Tbc1d24
Tbx3
Zpbp
Malt1
Arl8b
Cldn10
Rimklb
Atp5g3
Bmpr2
Cep85l
Pard6g
Gca
Frat1
Sox2
Trim2
Pou5f1
Cog2
Phka1
Hcn1
Ube2q2
Ptpn13
Fabp3
Mdfic
Nolc1
Gkap1
Zdhhc17
Glul
Il15ra
Pts
Cd109
Ppp1r16b
Slc6a15
Hes6
Kcnip3
Mapk4
Begain
Rusc2
Mir34b
Gfod1
Gtf2h1
Etv2
Ptbp1
Reep4
Kcnk1
Crppa
Txndc5
Htt
Klhl17
Tpd52l1
Arf6
Bsx
Aldh9a1
Tbpl1
Lysmd3
Met
Fgd4
Mir124a-1
Bcl2l11
Fut10
Ears2
Cnot9
Crtc1
Rab23
Lrrc58
Ptger1
Igf1r
Igsf11
Mars2
Prr23a1
Rfx4
Tubgcp3
Fzd7
Dok1
Chchd6
Btbd8
Virma
Mylip
Gpr149
Ap5s1
Fam241a
Zc3h6
Csmd3
Scube3
Pcdh19
Slc6a1
Rasa3
Sulf1
Pcyt1a
Lekr1
Nup210
Foxred2
Tbrg1
Nek7
Dpp6
Mospd4
Fam221a
Rnf39
Tspan18
Ipp
Ap1s3
Cox5a
Tes
Kcnh3
Jmy
Rabgap1l
C2cd4d
Caprin2
Rad50
Ercc6l2
Mcoln1
Cfdp1
Crmp1
Trim13
Tarbp1
Tnfsf9
Rtl5
Arhgap32
Plk2
Pmaip1
Ubap2
Erbb2
Cers6
Zc3h12c
Igsf9
Insyn1
0610040F04Rik
4930480K23Rik
Ccnjl
Sorl1
Gm30400
1700037H04Rik
Gm53
Iscu
Secisbp2l
Whrn
Nfyc
Mettl22
Plekha1
Irf2bpl
Sesn1
Dtna
Bend7
Camsap3
Pycrl
Wipi1
Dcaf12l1
Cbx2
4931440P22Rik
Laptm4b
Ddx50
Mllt6
Dffb
Igfbp2
Csnk1g3
Stmn1
Nin
Nprl3
Rusc1
B3galt4
Zfp770
Pcx
Tma16
Edil3
Cdcp1
Gli2
Ccdc88c
Npm3-ps1
Lrrc10b
Tcl1
Mir129-2
Kit
Stk35
Wdr43
Ahi1
Sephs1
Trp53i11
Olfm2
Map3k15
Gm715
Neto1
Ggct
Gm26839
Arid5a
Mrpl23
Zfp469
Dhrs13
Il4i1b
Dnajc27
Otud4
Rfk
Gm28043
Mir5627
Sec23ip
Zfp12
Ybx2
Erap1
Adgrl1
Wfdc2
Atp6v1h
Cdk6
Cop1
Il1rapl2
5430405H02Rik
Qdpr
Txnl4a
Ephb4
Gpr12
Tor1aip2
Gpr137c
Dlgap3
Ttyh3
Pik3r1
Rfx6
Ndrg2
Zfp105
Tasor2
Thap4
Slc39a14
5830408C22Rik
Shmt1
Cenpk
Ctps
Plekhg4
Comp
Socs3
Rpia
Gpr19
Bhlhe40
Phf19
Vgll3
Eif4e2
B630019K06Rik
Zeb1
Pus3
Dlgap4
Vsig10
Rasl10a
Gm33035
St3gal5
Carmil3
Ankrd31
Serinc5
Srsf1
Gm26710
Tcerg1
Tlnrd1
Eri1
Kctd13
Epb41l4b
Chrdl2
Slc25a13
Nufip1
Hnrnpl
Lztfl1
Sox10
Asphd2
Gorasp2
Lin7a
Tmem158
Selenoi
Chst1
Bambi
Wwc2
Atad2
Celsr2
Vars
1700067G17Rik
Gabrb3
Cfl1
Fut9
Stk10
Flnb
Il1rap
Stt3b
Gabra1
Ptpn14
Tpp2
Bves
Fam185a
Larp1b
Nhlrc1
Otop1
Hsdl1
G730013B05Rik
Magef1
Gm35986
Zkscan7
Zmat3
Hey2
Slc7a9
Rab11fip1
Sav1
Platr7
Stx11
Nob1
Gtf2ird2
Clip1
Syt7
Wdr5
Tsn
Hymai
Rhpn1
Irak1bp1
1700012C14Rik
Kcnk15
Klf1
Rad54b
Zmynd11
Cfap298
BC055324
Hist1h2ba
Msl2
Phf21b
Nck2
Mir193b
Arid1b
Rorb
Psen2
Galnt11
Zfp423
Rcsd1
Enah
B3gnt9
Hmgn3
Sema6b
Rassf1
Gng5
Vangl1
Mri1
A330008L17Rik
Prdm5
Trim65
Myo5a
Syne2
Cxxc1
Hist4h4
Kdm2a
Scrn1
Asrgl1
Inava
Fam174a
Pdgfa
Mid2
Slc2a13
Hnrnpu
Hdgf
Sp6
Zfp608
Adnp
Exoc2
Riok1
Nipal2
Plekhj1
Lsm2
Bcap29
Fign
Dnlz
Grip1
0610009L18Rik
Ninl
Plcb1
Shisal1
Dlc1
Nr1d1
Arfgef3
Zfp804a
4930447C04Rik
Herpud2
Shisal2a
Tubg1
Rad9b
Slc30a4
Spesp1
Wdr31
Rab10
Sox12
Seh1l
Marcks
C1qbp
Unc5a
Fam102b
P4ha1
Dap
Kbtbd11
Nubp1
Akain1
Vegfa
Gan
Ajm1
Gjc1
Serpinh1
Ppp1r3g
Prdm8
9330111N05Rik
Hps6
Slc35f2
Acap3
Elk4
Pcsk9
Pik3c3
Sppl2b
Hsph1
Hsp90aa1
Coprs
Arl15
Rgs19
Kcnip1
Kcnq2
Zmynd19
2005-09-01
Brd7
Ppp1r3e
Psmd9
Rora
4930524B15Rik
Dgkg
Erbin
Mpzl1
Rhpn2
Cpne8
Gss
Sestd1
Impdh1
Pitrm1
Lrp3
Csmd2
Fam92a
Usp28
Il17ra
Tex11
Pramel1
Mrpl1
Eif2s1
Shb
Larp1
Gmpr
Mia2
Btbd11
Usp39
Sgpl1
Gm3230
Pik3c2a
Pold1
Sema4b
Hotair
Pelp1
Fbxo5
Atp5g2
Ciao2b
Magi1
Sh3bgrl2
2008-09-01
Pam
Birc6
Mt1
Sh3rf1
Napg
Ldhb
Gale
Mlycd
9630001P10Rik
Oat
Ctnna3
Gdpd1
Pth2
Zhx3
Zdhhc1
Tcf12
Riok2
Mme
Cep41
Arhgdia
Kank1
Sil1
Rdh10
Gtf2a1
Zc3h15
Rcn1
Rufy1
Tcf7
Mycl
Elf2
Ccn1
Tle3
Unc13b
Taf7l2
Vangl2
Ppic
Panx1
Clstn1
Shroom3
Clptm1
Tdrd7
B230219D22Rik
Dnajc10
Sc5d
4930549G23Rik
Nup62cl
Adra1a
Tbcd
Rrp1b
Mrto4
Ebna1bp2
Fignl1
Rfx5
Tec
Apbb2
Grm6
Flnc
Atp8a1
Cav2
Pnmal2
Aimp2
Rad18
Pten
Rnps1
Frat2
Dock7
Tmem8
Dchs1
Khdrbs1
Mir6769b
Hif3a
Qsox1
Eepd1
Xrcc5
Bmp8b
Nudt19
Cbs
Mpp3
Slc3a2
Notch2
Gns
Slc15a1
Ptp4a2
Jcad
Rab24
Tmem64
Ptprg
Akap13
Fzd9
Sgcb
Aff3
Slc38a9
Myh10
Esr2
Lig4
Slc16a1
Ap1b1
Epb41
Tmem243
Rpa2
Adam15
Hmgxb4
Castor2
E2f8
Irs2
BC030500
Cmklr1
Rgcc
Rreb1
Tmem28
Zbed5
Chd7
Fpgt
Ube2e2
A130010J15Rik
Odc1
Rabep2
Prkar2b
Ankrd9
Hotairm2
Gucy1b1
Ppp1r15b
Anxa3
Mobp
Mios
Ralgps2
Pabpc1
Ltbp1
Azi2
Clcn3
Bnc2
Msi1
Idh1
Rcn2
Adam10
Tbccd1
Ccng2
Polr3b
Pik3c2b
Nup50
C630043F03Rik
Smox
Tial1
Sdha
Ptpn9
Chst10
Pxdn
Nagk
Hlcs
Snai3
Rhbdd1
Mir1932
Cox5b
Kif26a
Vps4b
Alms1
Cacna1a
Nrros
Cdc14a
Ano8
Celf6
Tbc1d30
Stambpl1
Sh2d4a
Nr1d2
Smim3
Snx24
Lemd3
Ubr5
Igf2bp1
Tusc1
Ctcfl
Hspb9
Gm10499
Pakap
Cdc42bpb
Fubp3
Lrrc8c
Foxp4
Lyrm2
Usp3
Nle1
1700016H13Rik
Slc1a2
Mirlet7i
Tcea3
Nmt2
Tmem201
Colgalt1
Brd2
Sptb
Sall2
Ap5m1
Zscan10
Trim71
Calcoco1
Minar1
Bcar1
Eya2
Tead4
Xxylt1
Pkp4
Mir17
Rims1
Fzd5
Slc29a2
Npepl1
Dyrk2
Ier5l
Fyn
Fam229a
Ppp4r4
Cdc6
Tnrc6c
Ism2
Mipol1
Uchl1os
Elmod2
Fam129a
Ezr
Noct
4930455D15Rik
Efhd2
Ckb
Dnaja4
Csrnp2
Dstyk
Sash1
Magel2
Fam98a
Krtap5-5
Pnma2
Lvrn
Dctd
Exosc3
Pom121l2
Vps26a
Rnpep
Celsr3
Ccdc114
Paxip1
Prpf3
Rasip1
Lepr
Zbtb18
Rhou
Gm20609
Vav2
Fam135a
Erc2
Stat5b
Chrac1
Sfswap
Il17b
Strn
Smarcd2
Tsen15
Cdkn1a
Blmh
Pdf
Mgst3
Phlda1
Lif
C2cd4c
Kbtbd8
Tram1
Coasy
Cenpu
Gm45915
Abcc4
Romo1
Ebag9
Cdv3
Bahcc1
Sgcz
Elf1
Armc2
Mtmr10
Galnt6
Tmem120b
Slc12a2
Mir8104
Afdn
Slc25a53
Poc1b
Yy2
Creb1
Oard1
Spata13
Gm15910
Rel
Cadm3
Dhcr24
Tbc1d2
Abhd17c
Hfm1
Cbr1
Cxxc5
Dnajc11
Hecw1
Dzip1l
Apc
Avp
Lrp6
Rbm47
Nhsl1
Mgat4b
Kif13a
Fam107b
Ino80e
Rbms1
Polr2k
Znrf2
Fam89a
Wipi2
Nuak1
Tuba1b
2810410L24Rik
Elavl4
Asns
Kcna7
Hoga1
Tmem11
Arl2bp
Dact1
Vps13b
Mak16
Ccdc71l
Gsn
Strap
Cluh
Syt14
Ehd3
Smpd3
Rpp14
Atg4c
Rfc1
Mcfd2
Wsb2
Zbtb21
R3hcc1l
Prr5l
Il17d
Npm1
Zxdc
Zfp382
Ccdc62
Fam3c
Pld1
Papss2
Usp8
Lifr
Rnf113a2
Mb21d2
Gphn
Mir7655
Cog6
5031425E22Rik
Cers2
Zscan30
Evc2
Sorbs2
Setd2
Ddx20
Tex30
Steap3
Lmnb1
Rps11
Ulk2
Epg5
Grcc10
Tfb1m
Ppan
Ankrd10
Palld
D10Wsu102e
Dnmt3b
Agtpbp1
Usp49
Cmpk2
1700019D03Rik
Dipk1a
Arhgap11a
Camk2n2
Pard3
Ephb6
Ano6
Dnajc9
Sdr39u1
Hnrnpm
Ttc32
Kif16bos
Prdx6
Ube2n
Cacna1g
Glcci1
Ipo4
Tm9sf2
Wac
Capn2
Ssh2
Esrp2
Ska1
Mthfd1l
Efcab8
N4bp2
Ankrd44
Lss
4930581F22Rik
BC052040
Kcnh2
Rbpj
Smad4
Hmgcr
Kbtbd3
Mapkapk2
Faap20
Mtcl1
Pou2f3
Trpm3
1700029J07Rik
Sh3bp4
Acbd5
Cyp2u1
Fam222a
1110038F14Rik
Aldh3a2
Mef2d
Frmd4b
Vcpkmt
Mnd1
Itpka
Foxo1
Sdhaf4
Gmds
Rnf32
Ccdc134
BC025920
Gne
C030016D13Rik
Wars2
Wdr4
Ikzf2
Senp6
Pafah1b3
Phlda3
Lrrc61
Abi2
Ctcf
Gtf3c1
Mpped1
Xrra1
Pex2
Ciao2a
Rimkla
Cisd1
Foxo3
Smpdl3b
Pomgnt2
Hes1
Cd63
Sccpdh
Rrp9
Gm6981
Mir9-2
Slc16a3
Psat1
Nsg1
Shf
Kpna6
Filip1l
Msl3
Glt1d1
Mocs2
Paqr8
Lyplal1
H2-M3
Six4
Aen
Fndc3a
Klf3
Ccdc183
Nrk
Rtcb
Cadm1
Ppp3ca
Reep3
Cep126
Usp44
Nid2
Paqr4
A030001D20Rik
Gm16897
Pex5l
Tada2a
Rac3
Marveld3
Tdrd3
Mir8111
Btbd1
2610307P16Rik
Rufy3
Adgra3
Helq
Thumpd3
Ccdc142
Yipf6
Greb1
Rab3il1
Hpdl
Cnot6l
Oga
Skor2
Mob3a
Smad7
AI463170
Prtg
Ugcg
Mak
Zbed3
Sbk1
Pebp1
Arhgef10
Lama1
Hgsnat
Stard10
Vwa8
Sh3gl2
Zcrb1
H2afy
Zbtb41
Bola3
[truncated: 7,333 more rows]

## Sheet: Not Ring1b control
Trmt12
Sf3b2
Btbd19
Msmb
Alpk3
Taar7a
Mir700
Ghdc
Mbtd1
Tsx
Mir194-2
Gm6548
Pqbp1
Ccdc120
Abt1
Mir1930
Il2rg
Cpt1c
Mir676
Mad2l1bp
Rplp1
Nop16
Cox6b1
Mir302b
Carnmt1
Ccdc86
Zscan2
Sh3d19
Zfp85
Mrpl33
Fam110a
5330417C22Rik
Akr1c13
Hk3
Mir326
Tbl3
Fkbpl
Mip
Ndufa4
Map3k19
Esp6
Gm5820
Ndufaf6
Ctrb1
Olfr1371
Zfp862-ps
Cd52
Fam83c
Mir23b
E330020D12Rik
Lars
Ffar1
Kcnk16
Mir1982
Glrx3
Cetn2
Defb37
Zfp738
Ginm1
Strada
Ndufb6
Cyth2
Syne4
Mir103-1
Prmt5
Klhdc7a
Trmt1
Rhox6
Bpifb9b
Efna4
Mir18b
Rs1
Eme1
Adcy10
Rnase1
Cmc2
Cnksr1
Mir190a
Diras1
Mirlet7f-2
Psmb7
Meltf
Neil1
Ren1
Ren2
Tmem53
Sh3bp5l
Mir21a
Mtrf1
Slc3a1
Ccz1
Atg4b
Gm5088
Atp5a1
Snrpd2
Edc4
4930529C04Rik
Rdm1
Ceacam19
Usp5
Polk
Rpl18
Igfals
Grhl3
Uckl1
Gemin5
Mill2
Mrpl11
Ddias
Mis12
Mif4gd
Snrpa
Snord92
Bcl2l12
Upk2
Tpmt
Echdc2
Wdr54
Gm16386
A130040M12Rik
Gm4371
Rps28
Procr
Usp30
Mustn1
Hipk4
Snord64
Mir302c
Ftl2-ps
Pdss2
Gtf3c3
Vpreb1
Slamf9
Smco3
Mettl7b
Gm15455
Snord1c
Mrpl21
Ankrd17
Rpap2
Apopt1
Gm1995
Mir200c
Gpr161
Sf3b4
Dnm2
Gm11545
4930444G20Rik
Rtp3
Glt8d1
Psme1
Map9
Angel1
Dlgap5
Zfa-ps
Taf9
Mrpl2
Pcdhga7
Sh3bgrl3
Axl
Tulp2
Dpcd
Il18bp
Odf2l
Zfp101
Zbp1
Vrk3
Cryab
Tctn1
Trim63
1700001F09Rik
D130040H23Rik
Gm1821
Hps4
Rrnad1
Ankrd61
Cldn22
Gpr21
Snora5c
Ndufc1
Exosc9
2810474O19Rik
Gpha2
Kri1
Bbs4
Bcap31
Atf5
Erlec1
Mir192
Sdcbp2
Zfp763
Mmrn2
Zc3h10
Coro1b
Psen1
Mir29c
Ssr2
Taf4
Bak1
Bpgm
Ptpn6
Zfp207
Spink1
Eif4ebp3
Fktn
Ccdc32
D7Ertd143e
Alkbh7
Pik3ca
Twf1
Atg4d
Snord100
Wbp11
Ifitm5
Mir3092
Cacfd1
Serpinf1
Slc16a5
Gpn2
Elk1
Aars
Sugct
Psmd6
Coq7
Gm9079
Pramel6
Cacul1
Mrpl30
Fam160a2
Gmppb
Eif1a
Gm2058
Acta1
Taz
Sh3tc1
Tnip1
Fars2
Ndufb10
Snhg7
Fam213b
Fibp
Wdsub1
Tnni3
Tnk2os
Slc24a1
Fam3a
Spic
Rxfp4
Ermard
Trmt13
Echs1
Spag1
Mir877
Kcnq1ot1
1600029I14Rik
Olfr1223
Snord23
Zfp820
Mir302a
Scgb3a1
Pramef12
Smim26
Pcdhga2
Olfr1494
Tmem123
Mir93
Zfp128
Bcl2l2
Lrrc75a
Sf3b3
Esco2
Brwd3
Ilf2
Atg9b
Esf1
Apmap
Smarca5-ps
Klhdc9
3110002H16Rik
Cdc23
Mir15b
Fam45a
Itpkc
Fuz
Dad1
Gpn1
Washc1
Spin1
Dnajc4
Fgfr1op
Mir25
Morc2b
Tmprss4
Commd5
Map2k2
Zfp760
Samsn1
Gm13128
Parp10
Zcchc10
1700034J05Rik
Atp8b5
Cbr2
Ccl1
Cep295nl
Gm17019
Gm4832
Olfr49
Ppef2
Mir674
Dpep3
Abhd1
Adam30
AU019990
Erich6
Fthl17f
Kcnn4
Tmem26
Slc22a18
Efhb
Cst6
Cyp2c29
Gpr82
Oas1d
Vmn1r83
Glo1
Spata33
Cacng5
Ceacam13
Ceacam-ps1
Hsd3b2
Olfr539
Tpbpb
Tmbim4
Sucla2
Mir96
Adam4
Dsc2
Rhbdl2
Mrpl47
Pold4
Gnb3
Zim1
Zp1
Cul5
Tlk2
Mok
Fkbp14
Prss38
Adgrg1
Tatdn1
Kctd16
Lix1l
Sbk2
Epo
Catsperg2
Zmat2
Rhox13
Lrrc2
Fam160a1
Fbxw7as1
Tom1
Snora31
Cd209c
D11Wsu47e
Macc1
Plp2
Gal3st2
Slc25a17
Psma2
Ift57
Mplkip
Cfap70
C330027C09Rik
Adam1b
1110004F10Rik
Gm12185
Mir1306
2010107E04Rik
Chm
Lrrtm2
Cd3e
BC048507
Itm2a
B3gnt6
Tomm40l
Trim21
Slc1a6
Lkaaear1
Tifab
Gnmt
Vmo1
Tmprss5
Dnase1l2
Ddhd1
Trim54
Hsd17b12
Lcmt2
Slc25a43
Egfl6
4933427E11Rik
Lsm3
Snord72
Ftsj1
Mettl6
Fam173a
Gja4
Mir218-2
Olfr1373
Eif2s3x
Tas2r107
Slc5a11
Leo1
Usp50
Mst1
Mrpl27
Siae
Cops4
Htr2b
9030025P20Rik
Arhgap30
Tex35
Zfp446
Sncg
Tusc2
Parl
Mir3108
Mir24-1
Mir106b
Rnaseh1
Yipf2
Krt16
Lrrn3
Strn4
Tceal7
Dlg4
Cstad
Ly6g5c
Zfp759
Stac3
Mir452
Surf1
Gm6938
Nr1i3
Mir1943
Prss33
Pcbd1
Tmod4
Zbtb48
2900011O08Rik
Tmem52
Foxp3
Rbm12b1
Prx
Rhox10
Naaladl1
AI429214
Txlng
Vps39
Mir2861
Slc13a2os
C1qtnf5
Hemk1
Mir711
Hdac10
Elac2
Slc38a8
Gm6900
Zfp947
Pnpt1
Mkl2
Mir374c
Dnase1l1
Nsun4
Cyp4f16
Mrpl38
Gm13271
Eral1
Fundc1
Cep83
Prim2
Acsf3
Trabd
Zfp708
Ecd
Pofut1
Ifi35
Mir328
Slc25a18
Elmo3
C330024D21Rik
Fuca1
Fbxo17
Adamtsl1
Cdk9
Rundc1
Ctu1
Pla2g4f
Klk1
Ucma
Ccdc106
Tex29
Tssk4
Zscan5b
Tagap1
Aifm2
Lin7b
Pwp2
Samm50
Pramef17
Zfp568
Evi2a
Evi2b
Blzf1
Rnft1
Scyl2
Trim33
Zkscan4
Fam136a
Mir330
Nov
Nlgn2
Clhc1
Birc7
Med13
Inca1
Ints9
Msmp
Nop14
Gm4535
Abra
Defb39
Gsdmcl-ps
Ikbke
P2ry14
Kif3b
Prr15l
Mir505
Csta1
Tti2
Gimap9
Polr2l
Prkcg
Egfl8
Mfap2
Nudt12
Sf3a2
Crtc2
Snord90
Cox4i2
Msantd4
Sdhaf2
Aqr
Syt13
Dgcr14
Cyct
C1rl
Jmjd8
Mc5r
Lin54
Phf11c
Wdr93
Rufy2
Leap2
Fbxo39
Izumo2
Rbm27
Yipf1
Trpt1
D330050I16Rik
Cyyr1
Pick1
Cldn20
Plp1
Coa6
AI662270
Bbs1
Dhdh
Rab9
Sh3yl1
Sbno2
Larp4b
Eml3
Cdc37l1
Mterf1a
Cacng6
Rida
Fam96a
Tmem30c
Mir199b
Gm13275
Crisp3
Capsl
Glod5
Tstd1
Abi3
Spaar
Soat2
Scg5
C1galt1c1
Sec16a
Papd7
Ssb
Naga
Tmem256
Tigd3
Rinl
Gabarapl1
Pcdha6
Nisch
Tmem219
Agmat
Clec3b
Eif2s3y
Gm6498
Mir19a
Ackr1
Ptprcap
Ubfd1
Becn1
Eqtn
Dnajc17
A930015D03Rik
Ybey
Psmb4
Zfp980
Krt42
Mir183
Mir302d
Elovl1
Utp11
Ralgapa2
Cst9
Sapcd1
Rbm4
Zwint
Zfp74
Zfp418
Zfp287
Mir677
Gm2897
2810021J22Rik
Cep19
Cog3
Gjc2
Khsrp
4732471J01Rik
Cir1
Rbm12b2
BC003331
Gm13277
Nop10
Ndufb9
Usp48
Uxt
Hcfc1
Mir497
F8
Gcnt3
Pcdhga12
Opn1sw
Wdr44
Fopnl
Mybphl
Clec2d
Mif-ps6
Copa
Mir704
Alg6
Zfp97
Leng1
Zfp653
Gm14305
Phax
Sec14l2
Frmd8
Lrrc26
Ttc21a
Rhot2
Oxnad1
Arhgap8
Pspn
Ccdc115
Scrn2
Zfr2
Pms1
Mir345
Rpusd3
Hspa13
Hspa5
Cfp
Glb1l2
Inha
Mir18
Cct3
D3Ertd254e
Tmem128
Anapc10
Rpl32l
Mir669c
Terf2
Mir2137
1810032O08Rik
Nucb1
Ndufb3
Mospd3
Arsg
Snord1b
Slc9a9
Lpar5
Brpf3
Rnf214
Ccm2l
Podnl1
4833420G17Rik
Olfr161
Vps52
Slx4
Rpp40
Sssca1
Rnmt
Rabac1
Zfp120
Fam220a
Purb
Trf
Dancr
Acot9
Snta1
Apod
Pdia2
B3gnt8
Zfas1
Parn
Mir599
4933417G07Rik
Ticam1
Erg28
Fermt3
Gdi1
Rnf5
Wdr61
Myl7
Zfp68
4930471G03Rik
Apol6
Cd209f
Fam186b
Fmo5
Gm10512
Gm16381
Gm5111
Jakmip1
Nat2
Olfr1351
Olfr1425
Olfr1487
Phf11b
Plcd4
Pof1b
Rrh
Thegl
Trcg1
Trpd52l3
Zkscan5
Mir19b-2
Cdhr4
Slc35d2
Zfp189
Angpt1
Ckm
Gm1123
Tnn
Ppm1m
Mia
Gm3893
Anapc15
Btla
Ccdc113
Cybb
Cyp1a2
Defb34
Dnajb13
Dusp21
Edar
Fabp1
Fnd3c2
Gimap1
H19
Magix
Mboat4
Mir3085
Mir344
Mir703
Mir874
Olfr164
Olfr45
Olfr774
Paqr7
Pde6b
Ppp1r1c
Ppy
Sdr42e1
Snx20
Tlx1
Wfdc10
Zfp970
Kcng4
Mrap
Pcdhb20
Mir195a
Gpr22
Zfp955a
Wdr83os
Yipf3
1700018B24Rik
Ccna1
Cxcl5
Fam183b
Gpr87
Klhl38
Lrrc66
Mbd3l1
Osgin1
Otor
Rnf138rt1
Vmn2r25
Mir20a
Slc23a1
Gm15698
Akt3
100038527
Nanos2
Pla2g4a
Pmis2
Sh2d2a
Smok4a
Ston2
B3gnt4
Aoc3
Vmn1r88
Dyx1c1
Olfr533
Slc30a7
H2-M10.1
Rpn2
1700003E16Rik
Rfc5
Zfp410
Sf1
Thyn1
Gm525
Vmn1r47
Fcho1
1700022I11Rik
Aldoart2
Lgals3bp
Olfr514
Trim66
Pld3
Upk1a
Tbx2
2610028H24Rik
Gm13034
Slc17a9
Cep192
C4b
Hils1
Omp
Tbc1d10b
Dnajc22
Snupn
Pcdhb19
Pex13
Gpr34
Zfp944
Mir145a
Nfkbie
Wdr91
Gm6194
Scn3a
Cox19
Mir367
Olfr510
1110012L19Rik
Ndufv3
Cdkl4
Vaultrc5
Hdx
Olfr924
Insl6
9430041J12Rik
Pfdn1
Tktl1
Rbm19
Mbd2
Cdcp2
Mir224
Ncoa3
Klc4
Mir20b
Olfr419
Smdt1
1700108F19Rik
Mastl
Sv2a
Apol8
Gpr183
Fam83a
Uqcrh
Qrfp
A830082N09Rik
Gm13498
Kcnh8
Lzic
Spsb3
Rab29
Elane
2610001J05Rik
Senp8
Mageb16
Olfr921
Fcgr1
Nme5
P2rx1
Olfr951
Snora69
Ppfia3
Fam228a
Olfr1495
Pphln1
Syce1l
Wfdc3
Zw10
Gp1ba
Vcp
Cisd3
Rgp1
BC061212
Oraov1
Snord66
Pcdhgb1
Gnrh1
Rbm4b
Rabepk
Babam1
Cd22
Aamp
Bax
Nap1l2
Myh11
BC037034
Vmn1r90
Cdhr5
Gcnt7
Tnfrsf9
6430550D23Rik
Zfp971
Gm14005
Dennd4b
Fyco1
Ccdc73
Mog
Echdc3
Mir698
Ccdc47
Spdef
Golgb1
Slc25a14
1110059G10Rik
Usp27x
Idh3b
Zc2hc1b
Mir3102
Mpst
H2-Q6
Os9
Acad11
Olfr1033
Ccdc28a
Card6
Oscp1
Rab27a
4930451I11Rik
Fam109b
Adprhl1
Mir17hg
Ift20
Cd8a
Cela1
Hmgb1-rs17
Sult6b1
Cryga
Kcnk7
Mrgpra6
Ccr4
Spr
Tmem254a
Gm5512
Olfr173
Ube2q1
Mir875
Hax1
Klhl10
Pycr1
Cfap206
Rcn3
Acadvl
Tceal5
Snora43
Zfp936
Ubiad1
Dip2a
Olfml3
Atp6v0a1
Il34
Mrpl51
Tmem87b
Kdelc1
AU015228
Tmem82
E230025N22Rik
Nphp1
2410089E03Rik
Slc2a10
Mrpl41
Trp53rkb
Aox1
Dynlt1b
Hsd3b7
Zfp772
Mir3094
Gm4349
Chad
Mad2l1
Myo15
Mir190b
Zscan4a
Mir219a-1
Glb1l
1700108J01Rik
Uqcc3
Cptp
Nsg2
Otud5
Ino80d
Gm13103
Olfr283
Serpinc1
Atp6ap1
Brix1
Mir181b-2
Mrpl55
Lrsam1
Ube2l6
Def6
Haghl
Elp3
Olfr57
Kat7
Mir335
Ccr1
Gm6788
Gm12250
Tmem138
Trim40
Cmas
Trim56
Tsr3
Smg5
Col6a2
Fam196b
Gata1
2210409E12Rik
Haao
Armcx5
Papln
4933416C03Rik
Omg
Fkbp3
Nfatc2ip
Ccdc187
1810022K09Rik
Baiap3
Snx19
Hacd4
Carns1
Gal3st4
Gm7444
Rabgef1
Klk12
Park2
Zmynd15
Best2
Olfr1512
Ppil4
Mybl2
Gm6623
Gm5801
Ctsk
Cd320
Mmadhc
C4a
Rnft2
Usp17lc
Tmprss9
3110043O21Rik
Copb2
Ddx49
Anapc7
Stub1
Klrb1a
Guca1a
1110034G24Rik
Skp2
B430010I23Rik
Sgsm1
Plag1
Zfand6
Cdc40
Eps8l1
Enpp3
Ttc7b
Sema3g
Asb16
Oxa1l
Inpp5a
4932438A13Rik
Rdh11
BC080695
Adam8
Slc35f6
Phkg2
Gm20594
Mettl2
Eny2
Mir155
Sds
Acot4
Khk
Teddm1b
Mir30c-2
Nt5c3b
Mrpl32
BC048502
Ehbp1l1
Fdxacb1
Zfp781
Chmp7
Slc44a4
Mir365-1
Zfp429
Zfp967
Ucn2
Fut2
Bst1
Ldlrad2
Npb
Fetub
Usp17lb
Zkscan3
Zfp758
Fastkd1
Rhd
Med9
Rpn1
Invs
Tmem167b
1110059E24Rik
Ttc27
Ndufb11
Olfr743
Prss48
Mir872
Bbs9
Tufm
Ube2d3
Wdr46
Sfpq
Acin1
Pacrgl
Padi3
Pum1
Pin1rt1
Scara5
Gm12657
Ceacam18
Cphx1
Zfp958
1700088E04Rik
Atpif1
Fam198b
Mterf2
Il27ra
Trmt10b
Sh3bgrl
Lhfpl4
Trim23
Agtrap
Cfap126
Adam1a
Cd99l2
Rhof
Pias2
Wbp4
Smap2
Acy3
Zfp955b
Mrps24
Fcgr3
Gle1
Snord1a
Slc25a3
Pudp
Pde12
Man2b2
Dhx57
1500011K16Rik
Ppp1r10
Ifna14
Selenbp1
Gm11110
Atp7a
Dhtkd1
Fcf1
Creb3l2
Dync2li1
BC048679
1700030F18Rik
Pcsk7
Pgam2
Olfr478
Wdr25
Helz2
Zfp729a
Apon
Abca4
Zfp595
Zfp953
Cenpo
Prkcsh
Mast2
Tek
Zfp58
Zfp87
Wdr17
Timm23
Fitm1
Med30
Pml
Zfp951
Pde4c
Rtf2
Rtfdc1
Rab1a
2610005L07Rik
Lzts1
Mettl7a3
Mir3066
Sgce
Hp
Pibf1
Hmgb1-ps7
1190007I07Rik
Ccr6
Manf
Snx9
Recql5
Stat2
Cers1
Mrgprf
Mfsd6l
Kat2b
Yif1b
Golga2
Gm11127
Ndufa2
Gm8801
Matr3
Zfp551
Slc25a2
Prkd2
Gm13547
Lta
Gvin1
Phxr4
Vmn1r57
B4gat1
Olfr99
Mir149
Yrdc
Akr1b10
1700001C02Rik
2010005H15Rik
2010016I18Rik
A630075F10Rik
A730017C20Rik
Akp3
Akr1c21
Avpr1b
BC024139
Bco2
Cbln3
Ccdc172
Ccdc175
Ccser1
Cdh16
Cldn11
Crisp2
Cyp2b19
Defa34
Defa5
Dnmt1
Gm15104
Gm15293
Gm4922
Gm7694
Gm8884
Gpr132
H2-M10.6
Il6
Itgb2l
Ly6g6c
Mirg
Muc6
Myl3
Mymk
Napsa
Ngp
Nrl
Nutm2
Oas1c
Oaz3
Ocstamp
Olfr52
Olfr856-ps1
Olfr922
Orm2
Pate3
Pgr15l
Pih1d3
Pilra
Pmvk
Prss37
Rac2
Rnase12
Rph3a
Rtl3
Scrg1
Slc15a3
Sparcl1
Synb
Tbx19
Tdpoz3
Ube2dnl2
Vwf
Rab22a
Gm3414
4930550L24Rik
5830432E09Rik
6330407A03Rik
8430431K14Rik
Agtr1b
Akap2
Amhr2
Angpt4
Bach2os
Blnk
C86187
Calhm1
Ces1b
Col10a1
Crisp1
Csdc2
Cxcl11
D5Ertd605e
Dnah10
Dpyd
Fam187a
Gja8
Gm10591
Gpr52
Hgfac
Hspa1l
Il18
Kdm5d
Kif12
Maml2
Mir135a-1
Mir154
Mir3089
Myo1f
Nlrp14
Nlrp3
Npy4r
Oacyl
Olfr1250
Olfr165
Olfr477
Olfr641
Olfr725
Olfr747
Pla2g2e
Rps6ka6
Serpinb8
Sh3tc2
Slc26a9
Snx31
Stfa1
Tctex1d1
Ttc23l
Vmn1r198
Wisp3
Pot1a
Ralgps1
Tgoln1
Cyb5r1
Dpep2
Atrx
Mir705
1700022A21Rik
Abcg3
Akr1d1
Arr3
Asb14
Bgn
Fcrl1
Gad1
Gast
Gm12298
Gm6460
Gpr119
Grifin
Idi2
Il9r
Krt1
Lctl
Lhfpl5
Luzp2
Mir125b-1
Mrgprd
Ndrg4
Oas3
Pde1c
Pkd1l3
Rbpjl
Serpine3
Sftpd
Sh2d7
Slc28a1
Stra6l
Tac2
Ugt2b5
Pkn3
Pi4kb
4931423N10Rik
Csl
Gm11166
Kcnmb4os1
Lrrc6
Mir741
Muc2
Mzb1
Ocm
Olfr169
Slc34a3
Tmem140
Hscb
Ttc16
Baiap2l2
Ccdc63
Colec11
Crybb1
Gm597
Ppp2r5c
Cutc
Cnot7
Upf3b
Myadm
Als2cr11
Ifna16
Cd300a
Olfr53
Sult6b2
Crygd
Ly96
Slc24a5
Npc1l1
P2ry13
Pla2g2d
Otud1
Saa3
Zfp182
Lsm12
Adig
Pabpc5
1700029F12Rik
4921517D22Rik
Gm13315
Tspan1
Ubtfl1
Nol12
Snord49a
Mbip
Myh7b
Olfr1372-ps1
Pcdhb16
5730416F02Rik
Cldn19
Aanat
Upk3bl
Usp35
Snrpf
Nkpd1
Fam198a
AW551984
Gk2
Iqsec1
Myom1
Siglecf
4933400A11Rik
Zfp114
Gm11149
Gm3086
Tssk3
Sult2b1
Ly6g6f
AB124611
Nubpl
Thrsp

## Sheet: Rybp targets (n=10925)
Ldlrap1
Gm15772
Umad1
Dnajc3
Gm12359
Rsph3b
Zfp389
Tmem51os1
Gm10789
Gm10406
Ildr2
Gm2518
Gm2694
Gm2897
Gm9767
Gm3230
Gm15217
Nrg2
BC005561
Prdm11
4632428C04Rik
Gm4349
Gm4532
Zfp831
Mir804
Camta1
Kti12
Rcc1
Tdrd7
Phtf1os
Gpr153
Phactr4
Zmym6
H6pd
Adprhl2
Rusc2
Snord55
Snord104
Scarna2
Stx12
Alkal2
Mir1903
Mir1900
Mir1904
Mir1966
Mir1905
Mir1945
Gm20605
AW011738
Slc44a1
Mob3c
Cbarp
Rpl5
Tmppe
Zfp518b
Mir3077
Mir3081
Mir3083
Rell1
Slc15a4
Lrrc8c
Noc4l
N4bp2l1
Trrap
Pds5b
Mapre3
Dcun1d4
Tbc1d14
Rab28
Nfxl1
Akap9
Zfp282
Ttll3
Snx21
Tmem168
Bmt2
Zfp956
Tra2a
Wdr91
Brk1
Eogt
Fbxl14
Prrt4
Adamts9
Dhx32
Phrf1
Plekha1
Inpp5f
Plekhg2
Mob2
Wtip
Numa1
Acp7
Champ1
Smim19
Exoc8
Gadd45gip1
Plekhg4
Mtus1
Taf5l
Prmt9
Zdhhc7
Snapc2
Gpat4
Cpne7
Ankrd10
Myzap
Clk3
Hinfp
Dennd4a
Xylb
Imp3
Ano10
Alg9
Plekho2
Snx19
Slc6a20a
Phldb1
Slc6a8
B630019K06Rik
AU022751
Pwp1
Fig4
Csnk1g2
Tmem263
Cep57l1
Ncln
Nt5dc3
Nup107
Mgat4b
Mbtd1
Psme4
Fbxw11
Sec14l4
Tmed4
Tbc1d10a
Tmem17
Tubg2
Maml1
Cuedc1
Nt5m
Dnm3
Rtn1
Qsox1
Cdh22
Synj1
Synpo
Sncb
Nxph3
Cyp27a1
Itga9
Airn
Adcy3
Acly
Etv5
Gldc
Sbk1
Blmh
Rhoq
Slc6a5
Arl1
Rcor2
E2f4
Pcnx3
Dgkz
Rexo2
Cdc42ep1
0610010K14Rik
Ccdc117
Rprml
Cnot6
Slc16a6
Ttc7b
Ddx1
Sptssa
Tedc1
Jkamp
Fancm
Cbll1
Tecpr2
Tdp1
Rab15
Fam110c
Rdh14
Arrdc3
Rnf44
Slc9a3
Epdr1
Golm1
Dusp22
Slf1
Slain1
Kctd9
Dock9
Chmp7
Ankrd28
Ppp1r3e
Rcbtb2
Ppif
Ano6
Fam83h
Scrib
Kdelr3
Prkaa1
Amigo2
Sgsm3
Dennd3
Card10
Mal2
Espl1
Gga1
Prickle1
Fbxo4
Mfsd5
Cggbp1
Txndc11
Zc3h7a
0610012G03Rik
Rrn3
Osbpl11
Ypel1
Eaf2
Stk38
Pkdcc
Tecr
Ppcs
Dlk2
Rab31
Nrm
Scaf8
Ankrd12
Wdr90
Ttbk1
Tcf19
Unc119b
Abhd3
Afap1l1
Hmgxb3
Slc39a3
Slc39a6
Gramd3
Fbxo38
Btaf1
Macrod1
Kazald1
Otub1
Yars
Psat1
Kank1
Tm9sf3
Exoc6
Hat1
Unc5b
Eprs
Ssr1
Lgr4
Ece2
Magee1
Arl2bp
Wwp1
Nt5c3
Col16a1
Nod1
Uap1
Slc12a6
Mrpl41
Rapgef1
Scamp1
Tm6sf1
Bmyc
Scml2
Jmjd6
Cth
Mgat5
Celsr3
Cdk9
Frs3
Pacs1
Gtpbp6
Cenpf
Ap4e1
Ap1s2
Lin7a
Camk2d
Eif2b3
Grm6
Ltbp4
Prkaa2
Pip4k2b
Rnf216
Prkab2
Prkag2
Baiap2
B3gnt5
Slco4a1
U2af1
Napg
Napa
Atic
Galnt2
Mthfd1
Ubxn8
Npm3-ps1
Mat2b
Slc35b3
Rimklb
Rnpepl1
Rnf187
Atp6v1h
Dnajc9
Zdhhc15
Gpt2
Ccdc88a
Chn1
Pttg1ip
Sft2d2
Oxsr1
Lyrm2
Galnt16
Pnrc1
Jmjd1c
Tmem74b
Ibtk
Ankhd1
Atad3a
Aif1l
2700081O15Rik
Fam72a
Tbcd
Rcc2
Cdca2
Lhfp
Smim13
Rnf169
Trmt10a
Zzz3
Ppp1r15b
E2f8
Ciapin1
Nabp1
Exosc4
Sephs1
Rbm15b
Plekha5
Chd9
Mlec
Ube2q2
Trip11
Sobp
Rarres1
Fam118b
Sccpdh
Kif24
Tspan9
Me3
Prr5
Actr5
Prex2
Orai1
Pkn2
Ankrd39
Fam163b
Sri
Lmo1
Npy
Acy1
Txlna
Ampd2
Arrb1
Actn1
Cyb5r3
Blvra
Selenos
Cbr3
Braf
Mcf2
Rap1a
Zbtb25
Abr
Dek
Syt17
Dut
Bmp3
Pygb
Nop2
Ehmt2
Raf1
Dgkg
Akr7a5
Pgd
Tmbim6
Triobp
Bcr
Krt7
Rap1gap
Grk2
Shroom2
Pigh
Hivep1
Adarb1
H2-Q6
Arhgef28
Hdlbp
Grik4
Prps2
Aldh7a1
Chaf1b
Cse1l
Adam33
Nr3c2
Adgrv1
Tshz1
Etfb
Chrna3
Chrna5
Etfa
Ptpa
Kcnq3
Slc8a2
Slc8a3
Cds2
Hlcs
Nudt19
Tars
Erc1
Pecr
Dxo
Egln1
Egln2
Aatk
Abca2
Abcg1
Abi1
Abl1
Acadl
Acaa1a
Acads
Laptm4b
Atp6v0b
Asic1
Ace
Dok4
Aco1
Chrna4
Chrna7
Chrnb1
Chrnb2
Slc5a5
Zbtb21
Ehbp1l1
Prdm15
Elac1
Pth2
Rpl31
Slc13a3
Impa2
Rasa2
Spred2
Supt16
Pawr
Acvr1b
Acvr2a
Acvr2b
Acvrl1
Ada
Plpbp
Adam10
Adam11
Cygb
Dcun1d1
Afg3l1
Adam15
Adam19
Adam22
Adam9
Adcy9
Adh5
Adk
Adora1
Adora2a
Adprh
Parp1
Adra1b
Adra1d
Adra2b
Adra2c
Adrb2
Adrb3
Adssl1
Adss
Aebp2
Acan
Agrn
Nr0b1
Ahr
Aire
Ak4
Akap1
Akt1
Akt2
Alas1
Alcam
Aldh2
Fgfrl1
Pcdha1
Vps4a
Lsm10
Foxn4
Rims1
Rims2
Alox12
Baz2a
Mta1
Mta3
Stim2
Alox5
Slc19a2
Fam57a
Pop5
Ube3b
Necab2
Pip4k2c
Ttyh2
Ampd3
1110038F14Rik
Bloc1s4
Ank
Ank1
Slc25a4
Anxa11
Anxa3
Anxa7
B3galt6
Srgap1
Ap1g1
Ap2a2
Ap3b2
Ap3s1
Apaf1
Apba2
Apbb1
Apbb2
Speg
Atg5
Birc3
Birc2
Xiap
Birc5
Api5
Aplp1
Aplp2
Apoa1
Apoe
Aprt
Aqp3
Aqp5
Ar
Rplp0
Arc
Areg
Arf1
Arf2
Arf3
Arf4
Arf5
Klf16
Arf6
Mrps2
Rhoa
Rhob
Rhoc
Phox2a
Arl4a
Arnt2
Arntl
Arpc1b
Arvcf
Asah1
Ass1
Ate1
Atf4
Atp1a1
Atp1b1
Atp1b3
Atp2a2
Atp2b2
Atp5j
Atp6v1b2
Atp6v1e1
Atp8a1
Atp9a
Atp6v0c
Slc7a1
Atrn
Hnrnpd
Auh
Avp
Axin1
Cep131
Bach1
Bag1
Bard1
Bax
Bcl6b
Bcan
Phb2
Bcat2
Bcl2
Bcl2l1
Bcl2l2
Bcl3
Bcl6
Bcl7c
Mrps6
Bicd1
Bid
Bik
Bcl2l11
Blm
Bmp1
Bmp8a
Bmpr1a
Bmpr2
Bnip2
Bnip3
Bnip3l
Brca2
Zfp36l1
Birc6
Bsn
Klf5
Btg1
Btg2
Bub3
Tspo
C1qbp
Cab39
Cacna1a
Cacna1d
Cacna1g
Cacna2d1
Cacnb1
Cacnb4
Cacng2
Cacybp
Ddr1
Anxa2
Calb2
Calm2
Calm3
Aspm
Car8
Calu
Camk2b
Camk2g
Camk4
Canx
Capn1
Capn2
Capn5
Capn7
Capzb
Car11
Car2
Car4
Cask
Casp2
Casp8
Casp9
Casr
Ctnna1
Ctnna2
Ctnnb1
Cav1
Runx1t1
Cbfa2t3
Runx3
Cbfb
Cbln2
Serpinh1
Cbr1
Cbx1
Cbx2
Cbx3
Cbx5
Rb1cc1
Cck
Ccna2
Ccnb2
Ccnd1
Ccne1
Ccne2
Ccnf
Ccng1
Ccng2
Noct
Cct4
Cct5
Cct6a
Cct8
Cd2ap
Cd34
Scarb2
Entpd2
Entpd6
Entpd5
Cd81
Cd82
Cd83
Cd9
Cdc25a
Cdc25b
Cdc42
Cdc7
Arhgap31
Cdh1
Cdh15
Cdh6
Cdk4
Cdk5r1
Cdkn1a
Cdkn1b
Cdkn2b
Cdr2
Ift81
Cdyl
Cebpb
Cebpd
Cebpg
Celsr1
Cenpb
Cfl1
Cfl2
Cflar
Chd1
Chek1
Chkb
Chgb
Chka
Chrd
Chrm4
Vsx2
Patj
Socs1
Cited1
Clcn2
Clcn3
Clcn4
Clcn5
Cldn3
Cldn5
Clgn
Clk2
Clk4
Clock
Cmas
Cnbp
Cnih1
Cnih2
Plk3
Cnp
Cnr1
Cntn1
Hps3
Cobl
Coch
Col13a1
Col18a1
Col9a3
Cops2
Cox4i1
Cox5a
Cox5b
Cox6a1
Cox6c
Cpd
Cpe
Cys1
Cplx2
Cpox
Cpt1a
Crat
Crebbp
Atf6b
Crem
Crhbp
Crhr1
Crhr2
Bcar1
Crk
Pcdha4
Pcdha5
Pcdha11
Cry1
Cry2
Crym
Cs
Csk
Csnk2a1
Csnk2a2
Dnajc5
Smc3
Csrp1
Csrp2
Ctbp1
Ctbp2
Ctcf
Pcyt1a
Ctsb
Cttn
Celf1
Cux2
Cxadr
Cyb561
Cyba
Cyp1a1
Cyp51
Cyp7b1
Cd55
Dag1
Dgka
Dapk2
Slc6a3
Daxx
Dbi
Dclk1
Eci1
Dck
Dctn1
Ddb1
Gadd45a
Dhx15
Ddx3x
Ddx5
Ddx6
Dhx9
Degs1
Slc29a2
Dgat1
Dgcr6
Dgcr2
Slc25a1
Diaph1
Dffb
Dld
Dlg1
Mpp3
Dll1
Dlx6
Dmwd
Dmc1
Dnajc1
Dync1h1
Dync1i2
Dnm2
Dnmt3a
Dnpep
Cdk2ap1
Doc2a
Reep5
Dpm1
Dr1
Drd1
Drd4
Drg1
Arid3a
Atn1
Dsc2
Dscam
Dsg2
Dst
Slc26a2
Dtna
Dtnb
Dvl1
Dvl2
Dvl3
Dyrk1a
Dyrk1b
E2f1
E2f3
E2f5
E4f1
Mapre1
Opn3
Eda
S1pr1
S1pr3
Edil3
Edn3
Eed
Eef1a1
Eef1a2
Eef2k
Efna1
Efna2
Efna3
Efna4
Efnb3
Efs
Egfr
Rhbdf1
Egr1
Ehd1
Eif2ak3
Eif3a
Eif4a1
Eif4a2
Eif4e
Eif4ebp1
Eif4ebp2
Eif4g2
Elf1
Elk3
Elk4
Ell
Emb
Mark2
Enah
Enc1
Endog
Eno1
Eno2
Eno3
Epb41l1
Epb41l2
Epb41l4a
Dmtn
Epc1
Epha7
Ephb2
Ephb3
Ephb4
Ephx1
Stx2
Epm2a
Epn1
Epn2
Eps15
Eps15l1
Eps8
Nr2f6
Erbb2
Erbb3
Erf
Erg
Esd
Gnb1l
Smarcad1
Khdrbs3
Fgd6
Drosha
Celf2
Evl
Evpl
Ext2
Eya1
Man2a2
Zfp358
Igf2bp3
Eya2
Kcnn2
Ube2j2
Acap3
Eya4
Eri3
Ezh1
Igsf8
Ezh2
Sfxn1
Plxnb2
Ankrd6
Elmo2
Elmo1
F2r
F3
F8a
Col26a1
Caskin2
Faah
Sec63
Gpr6
Bmp2k
Acsl1
Ttbk2
Fadd
Ptk2
Faf1
Wdr5
Fancc
Lnx2
Fasn
Srsf10
Fbl
Fbln1
Fbln2
Fbrs
Fdx1
Fem1a
Fem1b
Fgd1
Fgf10
Fgf14
Fgf15
Fgf17
Fgf18
Fgf2
Fgf4
Fgf8
Fgfr4
Fh1
Fhl2
Fhl3
Ppm1g
Sh3pxd2a
Fkbp1a
Fkbp1b
Fkbp4
Fkbp5
Flii
Flot2
Flt4
Fmr1
Aff2
Fn1
Zcchc14
Fnbp1
Srgap2
Fosb
Fosl1
Fpgs
Fxn
Ncs1
Brd2
Fstl1
Aktip
Dtx1
Fxr1
Fzd1
Fzd6
Slc37a4
Gaa
Gab2
Gabpb1
Gabrb2
Gabrb3
Gabrd
Gabre
Gabrg3
Gal
Galc
B4galnt2
Galnt1
Galnt3
Galnt4
Galr1
Galr2
Galr3
Gamt
Gart
Gas6
Gata4
Gata5
Usp15
Gcgr
Gch1
Bloc1s1
Kat2a
Nr6a1
Gda
Gdap2
Gdf10
Gdf11
Arhgdig
Gpd2
Gem
Gfpt1
Gfpt2
Ggh
B4galt1
Ghr
Tsc22d3
Gpr83
Gja3
Gja4
Gjc1
Gjb3
Ostm1
Gclc
Gclm
Gli3
Galk1
Hagh
Glp1r
Glrb
Gls
Glud1
Slc6a9
Gnl1
Gna11
Gna12
Gna13
Gna14
Gnai1
Gnai2
Gnai3
Gnao1
Gnaq
Gnb1
Gnb4
Gng10
Gng12
Gng4
Gng5
Gnmt
Gnpat
Got2
Gp1bb
Lrp2
Gp5
Gpaa1
Gpam
Gpc1
Gpr12
S1pr2
Lpar1
Gpr3
Gpi1
Pigq
Gpm6b
Gpr27
Gpr37
Gpr50
Lancl1
Grk5
Gsr
Grb2
Gpr162
P3h3
Lpcat3
Gria2
Grik2
Grik5
Grin1
Grin2b
Grin2c
Grin2d
Grm1
Pdia3
Haspin
Gspt1
Gspt2
Gss
Gstm5
Gtf2i
Cfap20
Trip12
Gtpbp1
Gt(ROSA)26Sor
Thumpd3
Gucy2e
Guk1
Magi1
Hist1h1d
H1f0
H2-Ab1
H2-Ke6
H2-Q1
H2-Q10
H2-Q2
H2-T23
H3f3a
Hadh
Hand1
Hccs
Hck
Hcn1
Hcn2
Hcn3
Hdgf
Hdgfl1
Htt
Hebp1
Hbegf
Hells
Herc2
Hes3
Hexb
Hey1
Hfe
Hhex
Hhip
Mfsd14a
Hif1a
Hint1
Hipk1
Hipk2
Hipk3
Hira
H2afx
Hk1
Hk2
Hmgb1
Hmgn1
Hmgn2
Hmg20b
Hmgb3
Hmgcl
Hmgcr
Hmga1
Hmox2
Nr4a1
Hmx1
Jpt1
Foxa3
Hnrnpab
Hnrnpk
Hnrnpl
Hoxa1
Hoxa11os
Hoxa3
Hoxa6
Hoxb8
Hoxc13
Hoxc4
Hp1bp3
Hpse
Hpca
Hpgd
Hras
Agfg1
Prmt1
Hs3st1
Hspa8
Hsd11b2
Hsd17b1
Hsd17b4
Hsf1
Hsf2
Hspb1
Hspd1
Hspa1b
Hspa2
Hsp90ab1
Hsp90aa1
Hspa4
Hspa9
Hspg2
Ndst1
Htr1b
Htr1d
Htr1f
Htr4
Htr6
Htr7
Elavl1
Elavl2
Elavl3
Elavl4
Hus1
Hyal2
Ica1
Icam5
Irf8
Id1
Ier2
Ier3
Ifnar1
Ifnar2
Ifngr2
Ifrd1
Igfbp4
Il10rb
Il11
Il13
Il13ra1
Il17ra
Il1rap
Il6st
Il7
Ilk
Lrig1
Kpnb1
Incenp
Inhba
Cep250
Inpp1
Inppl1
Insl3
Insr
Eif3e
Ipp
Irf1
Irf2
Irs3
Irs4
Itch
Itga3
Itga4
Itga5
Itga6
Itgav
Itgb1
Itgb3
Itgb5
Cd47
Itm2b
Itpr1
Itpr2
Itpr3
Itsn1
Jak1
Jak2
Jak3
Jarid2
Jrk
Jup
Kcna2
Kcna3
Kcna7
Kcnab2
Kcnh1
Kcnh2
Kcnh3
Kcnj11
Kcnj12
Kcnj2
Kcnk1
Kcnk4
Kcnk5
Kcnma1
Kcnq1
Kcnq2
Kcns1
Kcns2
Kdr
Mdfic
Khsrp
Kif13b
Kif16b
Kif1b
Kif1c
Kif2a
Kif21a
Kif3a
Kif3b
Kif3c
Kif5a
Kif5b
Kif5c
Kif7
Kifap3
Kifc5b
Kifc3
Uhmk1
Kl
Klc1
Klc2
Klf1
Klf2
Klf3
Klf9
Kpna1
Kpna2
Kpna3
Kpna4
Sspn
Kras
Hivep3
Krt19
Ksr1
Ktn1
Ky
Lad1
Aff3
Stmn1
Lag3
Lama3
Lama5
Lamc2
Lamp1
Large1
Lasp1
Lats1
Arhgef2
Arhgef1
Ldb1
Ldha
Lepr
Lif
Lifr
Lig3
Limk1
Limk2
Llgl1
Lmnb1
Lmo4
Mycl
Sh2b3
Lor
Lox
Loxl1
Zbtb7a
Lrp1
Lrp5
Lrp6
Lrp8
Lsp1
Lss
Ltbp2
Ltbp3
Ltbr
Ltk
Grin3b
Kirrel
Ubn1
Cdhr1
Ly6e
Tmem37
Usp48
Otud7a
Oxr1
Scrt1
Mfn2
Parvb
Znrf1
Kcnh7
Smco4
Epcam
Xpnpep1
Zfp704
Rac3
Atp13a1
Ly75
Acbd3
Pdzd3
Ripply3
Bbc3
Glcci1
Rbm39
Rtkn2
Tram2
Sumo2
Grid2ip
Prima1
Lyn
Lyst
Il17rc
Amacr
Mbnl3
Syt12
Mad1l1
Arhgap4
Mxd3
Acot2
Galnt10
Mxd4
Smad1
Smad3
Smad4
Acot3
Acot4
Smad5
Maff
Mafg
Mafk
Il17rd
Cd99l2
Mak
Mal
Bmf
Man2a1
Man2b2
Mapkapk2
Mapkapk5
Mark3
Matk
Matn2
Matn3
Matn4
Matr3
Max
Mbd1
Mbd2
Mbd3
Mcl1
Mcm3
Mcm6
Mgrn1
Mdfi
Mdk
Mdm1
Mdm2
Mdm4
Abcc1
Slc3a2
Mea1
Mef2a
Mef2c
Mef2d
Mertk
Mest
Met
Mfge8
Sypl2
Mgat1
Mgat3
Mid1
Minpp1
Mitf
Mki67
Mknk2
Mllt10
Aff1
Afdn
Marcksl1
Mme
Mmp11
Mmp14
Mmp16
Mmp2
Mmp24
Mmp9
Ndst2
Foxk1
Mocs2
Me1
Mov10
Psmd7
Mpdz
Mras
Meis3
Msh2
Msh6
Msi1
Sik1
Msl3
Msn
Map1a
Map2
Map4
Map7
Mtf2
Mthfd2
Laptm4a
Mast2
Fam89b
Mtx1
Bloc1s5
Commd1
Usp34
Mxi1
Mybl1
Mybl2
Myc
Myd88
Myef2
Myh11
Myh9
Myo10
Myo1b
Myo1c
Myo5a
Myo5b
Myo6
Myo9b
Ppp1r12a
Nab1
Nab2
Naca
Nap1l4
Nbl1
Ncam2
Nck1
Nck2
Ncl
Ncoa1
Ncoa2
Ncoa3
Ndn
Nedd1
Nedd4
2002-09-01
Nedd9
Nek2
Neo1
Neu1
Neurl1a
Neurod1
Nf1
Nf2
Nfatc2
Nfatc3
Nfe2l1
Nfe2l3
Nfia
Nfic
Nfil3
Nfkb1
Nfkbia
Nfya
Nfyb
Nfyc
Ngf
Nin
Nktr
Nkx2-2
Nkx2-5
Nkx3-1
Nkx6-1
Nme2
Nmt2
Rrp1
Nnt
Emc8
Nodal
Nos2
Notch1
Notch2
Ints6
Notch3
Zfp638
Uhrf1
Nup50
Npas1
Npas2
Npc1
Npdc1
Npm3
Npr1
Ctnnd2
Npy5r
Slc11a2
Nras
Nrf1
Nrg3
Nrtn
Nrxn2
Nsd1
Nsg1
Nsmaf
Ntan1
Ntn3
Ntrk1
Ntsr1
Dusp8
Nudc
Numb
Numbl
Nxn
Gpr143
Oat
Odc1
Odf2
Oprd1
Sigmar1
Orc2
Slc25a15
Sqstm1
Osmr
Oxt
Mybbp1a
P2rx4
P2ry1
P4ha1
P4ha2
Bloc1s6
Pabpc1
Pafah1b1
Pafah1b2
Pafah1b3
Pak1
Palm
Pam
Pappa
Pax1
Pax5
Pax8
Kat2b
Pcbp2
Pcdh10
Pcm1
Pcnt
Pcsk2
Furin
Pcsk6
Pcsk7
Cdk18
Pcx
Pdcd2
Pdcd6ip
Pde1b
Pde3b
Pde6d
Pde7a
Pde9a
Pdha1
Padi2
Enpp1
Pdx1
Etv4
Per2
Per3
Pex11a
Pex11b
Pfkfb2
Pfkl
Pfn1
Pfn2
Cdk14
Pgam1
Pgk1
Pgr
Abcb4
Slc25a3
Phf2
Pick1
Pigf
Pik3c2a
Pik3cd
Pik3r1
Pik3r2
Pikfyve
Pim2
Pip5k1c
Pip5k1b
Pitpna
Pitpnm1
Pitx3
Prkaca
Prkacb
Prkca
Prkcb
Prkcd
Prkce
Prkci
Prkcq
Prkcz
Pkd1
Pkd2
Pkdrej
Pkia
Pkib
Pkig
Pknox1
Pkp1
Lypla1
Plaa
Papola
Plcb1
Plcb3
Plcb4
Plcg1
Pld2
Plec
Pa2g4
Plod1
Plxna1
Pmp22
Phox2b
Ppp1r14b
Pnn
2005-09-01
2004-09-01
Pola2
Pold1
Pold2
Pole
Polg
Por
Pou2f1
Plpp1
Ppara
Sypl
Ppib
Ppic
Ppl
Ppm1a
Ppm1b
Ppp1ca
Ppp1r1b
Ppp2ca
Ppp2cb
Ppp3ca
Ppp3cc
Ppp3r1
Ppp5c
Inpp5k
Mob4
Prep
Prkab1
Prkar1a
Prkar1b
Prkg2
Mapk11
Mapk8ip1
Prkx
Prlr
Prm1
Prnp
Prodh
Prom1
Prph
Prpf4b
Prss12
St14
Npepps
Cyth1
Helq
Cyth2
Cyth3
Psen1
Psen2
Psma3
Psmb4
Psme1
Psme3
Pstpip2
Ptch2
Pten
Atp12a
Dicer1
Bspry
Ptgdr
Socs7
Nlgn1
Ptger2
Eif4a3
Mcrip1
Nadk
Edem1
Rspo1
Ptgfrn
Prom2
Tmem47
Ptgis
Hps1
Pthlh
Phf21a
Slc25a36
Nrbp1
Twf1
Tmsb10
Ptp4a2
Ptp4a3
Ptpn11
Ptpn12
Ptpn13
Ptpn14
Dusp1
Ptpn2
Ptpn4
Ptpn5
Sirpa
Ptpra
Ptprb
Ripk2
Ptprd
Arhgdia
Abcg4
Ptpre
Rassf3
Ptprf
Ptprj
Ptprk
Ptpru
Lrrc75b
Ptprn
Ptprn2
Kcnh6
Ptprt
Ptprz1
Cavin1
Pts
Ptx3
Itgb4
Pura
Purb
Lrrc75a
Abcd3
Pxn
Zfp3
Pex5
Qk
Rab10
Rab12
Rab18
Rab23
Rab24
Rab33a
Rab33b
Rab3a
Rab4a
Rab4b
Dennd5a
Rab7
Rac1
Rad1
Rad21
Rad23a
Rad23b
Rad51
Rad51ap1
Rad52
Zbtb12
Hspa1a
Abhd16a
Rab34
Rai1
Kdm4b
Mcfd2
Raly
Ran
Ranbp1
Ranbp2
Rangap1
Rara
Rarg
Rasa3
Rasal1
Rasgrp1
Rimkla
Rasl2-9
Vps37d
Reps2
Klf11
Pld6
Jmjd4
Zzef1
Dcdc2a
Pom121l2
Grhl1
Rb1
Rbbp4
Robo3
Rbl2
Rbm6
Rbmxl1
Rbp1
Rbp4
Rbpms
Rbpj
Rce1
Rcn1
Pitpnm2
Rfc1
Rel
Rela
Relb
Rem1
Upf1
Reps1
Rest
Ret
Rev3l
Bex1
Trim27
Rfx1
Rfx2
Rfx3
Slc50a1
Ralgds
Rgl1
Rgl2
Ralbp1
Xpr1
Uri1
Rn4.5s
Rnf2
Rnf4
Rnf7
Rnps1
Rock1
Rock2
Mst1r
Rora
Rorc
Rpl10a
Rpl18
Rpl19
Rpl21
Rpl22
Rpl32
Rpl6
Rpn2
Polr1b
Polr1d
Polr2c
Polr2j
Sub1
Rps14
Rps17
Rps19
Rps24
Rps3a1
Rps6
Rps6ka2
Rps7
Rrm2
Rtkn
[truncated: 8,925 more rows]

## Sheet: Ring1b+Rybp (n=9122)
Ldlrap1
Gm15772
Umad1
Dnajc3
Zfp389
Tmem51os1
Gm10789
Ildr2
Gm2518
Gm9767
Gm3230
Nrg2
BC005561
Prdm11
4632428C04Rik
Gm4532
Zfp831
Mir804
Camta1
Kti12
Rcc1
Tdrd7
Phtf1os
Gpr153
Phactr4
Zmym6
H6pd
Adprhl2
Rusc2
Snord104
Scarna2
Stx12
Alkal2
Mir1900
Mir1904
Mir1966
Mir1905
Mir1945
Gm20605
AW011738
Slc44a1
Mob3c
Cbarp
Rpl5
Tmppe
Zfp518b
Mir3081
Slc15a4
Lrrc8c
Noc4l
N4bp2l1
Trrap
Dcun1d4
Tbc1d14
Rab28
Nfxl1
Akap9
Zfp282
Ttll3
Tmem168
Zfp956
Tra2a
Eogt
Fbxl14
Prrt4
Adamts9
Dhx32
Plekha1
Inpp5f
Plekhg2
Mob2
Wtip
Numa1
Acp7
Champ1
Smim19
Exoc8
Gadd45gip1
Plekhg4
Mtus1
Taf5l
Prmt9
Zdhhc7
Snapc2
Gpat4
Cpne7
Ankrd10
Clk3
Hinfp
Xylb
Ano10
Alg9
Slc6a20a
Phldb1
Slc6a8
B630019K06Rik
AU022751
Pwp1
Fig4
Tmem263
Cep57l1
Ncln
Nt5dc3
Mgat4b
Fbxw11
Tmed4
Tbc1d10a
Tmem17
Tubg2
Maml1
Cuedc1
Dnm3
Rtn1
Qsox1
Cdh22
Synj1
Synpo
Sncb
Nxph3
Cyp27a1
Itga9
Adcy3
Acly
Etv5
Gldc
Sbk1
Blmh
Rhoq
Slc6a5
Arl1
Rcor2
E2f4
Pcnx3
Dgkz
Rexo2
Cdc42ep1
Ccdc117
Rprml
Cnot6
Slc16a6
Ddx1
Sptssa
Tedc1
Jkamp
Fancm
Cbll1
Tecpr2
Tdp1
Rab15
Fam110c
Rdh14
Arrdc3
Rnf44
Slc9a3
Epdr1
Golm1
Dusp22
Slf1
Slain1
Kctd9
Dock9
Ankrd28
Ppp1r3e
Rcbtb2
Ppif
Ano6
Fam83h
Scrib
Kdelr3
Amigo2
Sgsm3
Dennd3
Card10
Mal2
Espl1
Prickle1
Fbxo4
Mfsd5
Cggbp1
Txndc11
Zc3h7a
0610012G03Rik
Rrn3
Osbpl11
Ypel1
Eaf2
Stk38
Pkdcc
Tecr
Dlk2
Rab31
Nrm
Scaf8
Ankrd12
Wdr90
Ttbk1
Tcf19
Unc119b
Abhd3
Afap1l1
Hmgxb3
Slc39a3
Slc39a6
Gramd3
Fbxo38
Btaf1
Macrod1
Kazald1
Otub1
Yars
Psat1
Kank1
Tm9sf3
Exoc6
Unc5b
Eprs
Ssr1
Lgr4
Ece2
Magee1
Arl2bp
Wwp1
Nt5c3
Col16a1
Nod1
Uap1
Slc12a6
Scamp1
Tm6sf1
Bmyc
Scml2
Jmjd6
Cth
Mgat5
Celsr3
Frs3
Pacs1
Gtpbp6
Cenpf
Lin7a
Camk2d
Eif2b3
Grm6
Ltbp4
Prkaa2
Pip4k2b
Rnf216
Prkag2
Baiap2
B3gnt5
Slco4a1
U2af1
Napg
Atic
Galnt2
Mthfd1
Ubxn8
Npm3-ps1
Mat2b
Slc35b3
Rimklb
Rnpepl1
Rnf187
Atp6v1h
Dnajc9
Gpt2
Ccdc88a
Chn1
Pttg1ip
Sft2d2
Oxsr1
Lyrm2
Galnt16
Pnrc1
Jmjd1c
Tmem74b
Ibtk
Atad3a
Aif1l
2700081O15Rik
Fam72a
Tbcd
Rcc2
Cdca2
Lhfp
Smim13
Rnf169
Zzz3
Ppp1r15b
E2f8
Ciapin1
Nabp1
Sephs1
Rbm15b
Plekha5
Chd9
Mlec
Ube2q2
Sobp
Rarres1
Fam118b
Sccpdh
Kif24
Actr5
Prex2
Pkn2
Ankrd39
Fam163b
Sri
Lmo1
Npy
Acy1
Txlna
Ampd2
Actn1
Cyb5r3
Blvra
Selenos
Cbr3
Mcf2
Zbtb25
Abr
Dek
Syt17
Dut
Bmp3
Pygb
Nop2
Ehmt2
Raf1
Dgkg
Akr7a5
Pgd
Triobp
Bcr
Krt7
Rap1gap
Pigh
Hivep1
Adarb1
Arhgef28
Hdlbp
Grik4
Prps2
Aldh7a1
Chaf1b
Cse1l
Adam33
Adgrv1
Tshz1
Etfb
Chrna3
Chrna5
Etfa
Ptpa
Kcnq3
Slc8a3
Cds2
Hlcs
Nudt19
Tars
Erc1
Pecr
Egln1
Egln2
Aatk
Abca2
Abcg1
Abl1
Acadl
Laptm4b
Atp6v0b
Asic1
Ace
Dok4
Aco1
Chrna4
Chrna7
Chrnb2
Slc5a5
Zbtb21
Prdm15
Elac1
Pth2
Rpl31
Impa2
Rasa2
Spred2
Supt16
Pawr
Acvr1b
Acvr2a
Acvr2b
Acvrl1
Ada
Adam10
Adam11
Cygb
Dcun1d1
Afg3l1
Adam15
Adam19
Adam22
Adam9
Adcy9
Adh5
Adk
Adora1
Adora2a
Parp1
Adra1b
Adra1d
Adra2b
Adra2c
Adrb2
Adrb3
Adssl1
Adss
Aebp2
Acan
Agrn
Nr0b1
Ahr
Aire
Ak4
Akap1
Akt1
Alas1
Alcam
Aldh2
Fgfrl1
Vps4a
Foxn4
Rims1
Rims2
Alox12
Baz2a
Mta1
Mta3
Stim2
Slc19a2
Fam57a
Pop5
Ube3b
Necab2
Pip4k2c
Ttyh2
Ampd3
1110038F14Rik
Bloc1s4
Ank
Ank1
Slc25a4
Anxa11
Anxa3
Anxa7
B3galt6
Srgap1
Ap1g1
Ap2a2
Ap3b2
Apaf1
Apba2
Apbb1
Apbb2
Speg
Atg5
Birc3
Birc2
Xiap
Birc5
Api5
Aplp2
Apoa1
Apoe
Aprt
Aqp3
Aqp5
Ar
Rplp0
Arc
Areg
Arf1
Arf3
Arf4
Klf16
Arf6
Mrps2
Rhoa
Rhob
Rhoc
Phox2a
Arl4a
Arnt2
Arntl
Arpc1b
Arvcf
Asah1
Ass1
Ate1
Atf4
Atp1a1
Atp1b1
Atp1b3
Atp2a2
Atp2b2
Atp5j
Atp6v1b2
Atp6v1e1
Atp8a1
Atp9a
Atp6v0c
Slc7a1
Atrn
Hnrnpd
Auh
Avp
Axin1
Bach1
Bard1
Bcl6b
Bcan
Phb2
Bcat2
Bcl2
Bcl2l1
Bcl3
Bcl6
Bcl7c
Mrps6
Bicd1
Bid
Bik
Bcl2l11
Blm
Bmp1
Bmp8a
Bmpr1a
Bmpr2
Bnip2
Bnip3
Bnip3l
Brca2
Zfp36l1
Birc6
Bsn
Klf5
Btg1
Btg2
C1qbp
Cab39
Cacna1a
Cacna1d
Cacna1g
Cacna2d1
Cacnb1
Cacnb4
Cacng2
Cacybp
Ddr1
Anxa2
Calb2
Calm2
Calm3
Aspm
Car8
Calu
Camk2b
Camk4
Canx
Capn1
Capn2
Capn5
Capn7
Capzb
Car11
Car2
Car4
Cask
Casp2
Casp8
Casr
Ctnna1
Ctnna2
Ctnnb1
Cav1
Runx1t1
Cbfa2t3
Runx3
Cbfb
Cbln2
Serpinh1
Cbr1
Cbx1
Cbx2
Cbx3
Cbx5
Rb1cc1
Cck
Ccna2
Ccnd1
Ccne1
Ccne2
Ccng1
Ccng2
Noct
Cct5
Cct8
Cd34
Scarb2
Entpd2
Entpd6
Entpd5
Cd81
Cd82
Cd83
Cd9
Cdc25a
Cdc25b
Cdc7
Arhgap31
Cdh1
Cdh6
Cdk4
Cdk5r1
Cdkn1a
Cdkn1b
Cdr2
Cdyl
Cebpb
Cebpd
Cebpg
Celsr1
Cenpb
Cfl1
Cfl2
Cflar
Chd1
Chek1
Chkb
Chgb
Chka
Chrd
Chrm4
Vsx2
Patj
Socs1
Cited1
Clcn2
Clcn3
Clcn4
Clcn5
Cldn3
Cldn5
Clgn
Clk4
Clock
Cnbp
Cnih1
Cnih2
Plk3
Cnr1
Cntn1
Hps3
Coch
Col13a1
Col18a1
Col9a3
Cops2
Cox4i1
Cox5a
Cox5b
Cox6c
Cpd
Cpe
Cys1
Cplx2
Cpox
Cpt1a
Crebbp
Atf6b
Crem
Crhbp
Crhr1
Crhr2
Bcar1
Pcdha4
Pcdha5
Pcdha11
Cry1
Cry2
Crym
Csk
Csnk2a1
Dnajc5
Smc3
Csrp1
Csrp2
Ctbp1
Ctbp2
Ctcf
Pcyt1a
Ctsb
Celf1
Cux2
Cxadr
Cyb561
Cyba
Cyp1a1
Cyp51
Cyp7b1
Cd55
Dgka
Dapk2
Slc6a3
Daxx
Dbi
Dclk1
Eci1
Dck
Dctn1
Ddb1
Gadd45a
Dhx15
Ddx5
Ddx6
Dhx9
Degs1
Slc29a2
Dgat1
Dgcr6
Dgcr2
Slc25a1
Diaph1
Dffb
Dld
Dlg1
Mpp3
Dll1
Dmc1
Dnajc1
Dync1i2
Dnmt3a
Doc2a
Reep5
Dr1
Drd1
Drd4
Arid3a
Atn1
Dscam
Dsg2
Dst
Slc26a2
Dtna
Dtnb
Dvl1
Dvl2
Dvl3
Dyrk1a
Dyrk1b
E2f1
E2f3
E2f5
Mapre1
Opn3
Eda
S1pr1
S1pr3
Edil3
Edn3
Eed
Eef1a1
Eef1a2
Eef2k
Efna1
Efna2
Efna3
Efnb3
Efs
Egfr
Rhbdf1
Egr1
Ehd1
Eif2ak3
Eif3a
Eif4a1
Eif4a2
Eif4e
Eif4ebp1
Eif4ebp2
Eif4g2
Elf1
Elk3
Elk4
Ell
Emb
Enah
Enc1
Endog
Eno1
Eno2
Eno3
Epb41l1
Epb41l2
Epb41l4a
Dmtn
Epc1
Epha7
Ephb2
Ephb3
Ephb4
Ephx1
Stx2
Epm2a
Epn1
Epn2
Eps15
Eps15l1
Eps8
Nr2f6
Erbb2
Erbb3
Erf
Erg
Esd
Gnb1l
Smarcad1
Khdrbs3
Fgd6
Drosha
Celf2
Ext2
Eya1
Man2a2
Igf2bp3
Eya2
Kcnn2
Ube2j2
Acap3
Eya4
Ezh1
Igsf8
Ezh2
Sfxn1
Plxnb2
Ankrd6
Elmo1
F2r
F3
F8a
Col26a1
Faah
Sec63
Gpr6
Bmp2k
Acsl1
Ttbk2
Fadd
Ptk2
Faf1
Wdr5
Fancc
Lnx2
Fasn
Srsf10
Fbl
Fbln1
Fbln2
Fdx1
Fem1b
Fgd1
Fgf10
Fgf14
Fgf15
Fgf17
Fgf18
Fgf2
Fgf4
Fgf8
Fgfr4
Fh1
Fhl2
Sh3pxd2a
Fkbp1a
Fkbp4
Fkbp5
Flot2
Flt4
Fmr1
Aff2
Fn1
Zcchc14
Fnbp1
Srgap2
Fosb
Fosl1
Fxn
Ncs1
Brd2
Fstl1
Aktip
Dtx1
Fxr1
Fzd1
Fzd6
Gab2
Gabpb1
Gabrb2
Gabrb3
Gabre
Gabrg3
Gal
Galc
B4galnt2
Galnt1
Galnt3
Galnt4
Galr1
Galr2
Galr3
Gas6
Gata4
Gata5
Usp15
Gcgr
Gch1
Nr6a1
Gda
Gdf10
Gdf11
Arhgdig
Gpd2
Gem
Gfpt1
Gfpt2
Ggh
B4galt1
Ghr
Tsc22d3
Gpr83
Gja3
Gjc1
Gjb3
Ostm1
Gclc
Gclm
Gli3
Galk1
Hagh
Glp1r
Glrb
Gls
Glud1
Slc6a9
Gnl1
Gna11
Gna12
Gna13
Gna14
Gnai1
Gnai3
Gnao1
Gnaq
Gnb1
Gng10
Gng12
Gng4
Gng5
Gnpat
Got2
Gp1bb
Lrp2
Gp5
Gpaa1
Gpam
Gpc1
Gpr12
S1pr2
Lpar1
Gpr3
Gpi1
Pigq
Gpm6b
Gpr27
Gpr37
Gpr50
Lancl1
Grk5
Gsr
Grb2
Gpr162
P3h3
Gria2
Grik2
Grin1
Grin2b
Grin2c
Grm1
Pdia3
Haspin
Gspt1
Gspt2
Gss
Gstm5
Gtf2i
Cfap20
Trip12
Gtpbp1
Gt(ROSA)26Sor
Thumpd3
Gucy2e
Guk1
Magi1
Hist1h1d
H1f0
H2-Ab1
H2-Q1
H2-Q10
H2-Q2
H3f3a
Hadh
Hand1
Hccs
Hck
Hcn1
Hcn2
Hcn3
Hdgf
Htt
Hebp1
Hbegf
Hells
Herc2
Hes3
Hexb
Hey1
Hfe
Hhex
Hhip
Mfsd14a
Hif1a
Hint1
Hipk1
Hipk2
Hipk3
Hira
H2afx
Hk1
Hk2
Hmgb1
Hmgn1
Hmgn2
Hmgb3
Hmgcl
Hmgcr
Hmga1
Hmox2
Nr4a1
Foxa3
Hnrnpab
Hnrnpk
Hnrnpl
Hoxa11os
Hoxb8
Hoxc13
Hoxc4
Hp1bp3
Hpse
Hpca
Hpgd
Hras
Agfg1
Prmt1
Hs3st1
Hspa8
Hsd11b2
Hsd17b1
Hsd17b4
Hsf1
Hsf2
Hspb1
Hspd1
Hspa2
Hsp90ab1
Hsp90aa1
Hspa4
Hspa9
Hspg2
Ndst1
Htr1b
Htr1d
Htr1f
Htr4
Htr6
Htr7
Elavl1
Elavl2
Elavl3
Elavl4
Hus1
Hyal2
Ica1
Icam5
Irf8
Ier2
Ier3
Ifnar2
Ifngr2
Ifrd1
Igfbp4
Il10rb
Il13
Il13ra1
Il17ra
Il1rap
Il6st
Il7
Ilk
Lrig1
Kpnb1
Incenp
Inhba
Cep250
Inpp1
Inppl1
Insl3
Insr
Eif3e
Ipp
Irf1
Irf2
Irs4
Itch
Itga3
Itga4
Itga5
Itga6
Itgav
Itgb1
Itgb3
Itgb5
Cd47
Itm2b
Itpr2
Itpr3
Itsn1
Jak1
Jak2
Jak3
Jarid2
Jrk
Kcna2
Kcna3
Kcna7
Kcnab2
Kcnh1
Kcnh2
Kcnh3
Kcnj12
Kcnj2
Kcnk1
Kcnk4
Kcnk5
Kcnma1
Kcnq1
Kcnq2
Kcns1
Kcns2
Kdr
Mdfic
Kif16b
Kif1b
Kif1c
Kif2a
Kif21a
Kif3a
Kif3c
Kif5b
Kif5c
Kif7
Kifap3
Kifc3
Kl
Klc1
Klc2
Klf1
Klf2
Klf3
Klf9
Kpna1
Kpna2
Kpna3
Kpna4
Sspn
Kras
Hivep3
Krt19
Ksr1
Ktn1
Ky
Lad1
Aff3
Stmn1
Lag3
Lama3
Lama5
Lamc2
Lamp1
Large1
Lasp1
Lats1
Arhgef2
Arhgef1
Ldb1
Ldha
Lepr
Lif
Lifr
Lig3
Limk1
Limk2
Llgl1
Lmnb1
Lmo4
Mycl
Sh2b3
Lor
Lox
Loxl1
Zbtb7a
Lrp5
Lrp6
Lrp8
Lss
Ltbp2
Ltbp3
Ltbr
Ltk
Grin3b
Kirrel
Ubn1
Cdhr1
Ly6e
Tmem37
Otud7a
Oxr1
Scrt1
Parvb
Znrf1
Kcnh7
Smco4
Epcam
Zfp704
Rac3
Ly75
Acbd3
Pdzd3
Ripply3
Glcci1
Rbm39
Tram2
Sumo2
Grid2ip
Prima1
Lyn
Lyst
Il17rc
Amacr
Mbnl3
Syt12
Mxd3
Acot2
Galnt10
Mxd4
Smad1
Smad3
Smad4
Acot3
Smad5
Maff
Mafg
Mafk
Il17rd
Mak
Mal
Bmf
Man2a1
Mapkapk2
Mapkapk5
Mark3
Matk
Matn2
Matn4
Max
Mbd1
Mbd3
Mcl1
Mcm3
Mcm6
Mdfi
Mdk
Mdm1
Mdm2
Mdm4
Abcc1
Slc3a2
Mea1
Mef2a
Mef2c
Mef2d
Mertk
Mest
Met
Mfge8
Sypl2
Mgat1
Mgat3
Mid1
Minpp1
Mitf
Mki67
Mknk2
Mllt10
Aff1
Afdn
Marcksl1
Mme
Mmp14
Mmp16
Mmp24
Mmp9
Foxk1
Mocs2
Me1
Mov10
Psmd7
Mpdz
Mras
Msh2
Msh6
Msi1
Sik1
Msl3
Map1a
Map2
Map4
Map7
Mtf2
Mthfd2
Laptm4a
Fam89b
Mtx1
Commd1
Usp34
Mxi1
Mybl1
Myc
Myd88
Myef2
Myh9
Myo10
Myo1b
Myo1c
Myo5a
Myo5b
Myo6
Ppp1r12a
Nab1
Nab2
Naca
Nap1l4
Nbl1
Ncam2
Nck1
Nck2
Ncl
Ncoa1
Ncoa2
Ndn
Nedd1
Nedd4
2002-09-01
Nedd9
Nek2
Neo1
Neu1
Neurl1a
Neurod1
Nf2
Nfatc2
Nfatc3
Nfe2l1
Nfe2l3
Nfia
Nfic
Nfil3
Nfkb1
Nfkbia
Nfya
Nfyb
Nfyc
Ngf
Nin
Nktr
Nkx2-2
Nkx2-5
Nkx3-1
Nkx6-1
Nme2
Nmt2
Rrp1
Nnt
Emc8
Nodal
Nos2
Notch1
Notch2
Ints6
Notch3
Zfp638
Uhrf1
Nup50
Npas1
Npas2
Npc1
Npdc1
Npm3
Npr1
Ctnnd2
Npy5r
Nras
Nrf1
Nrg3
Nrtn
Nrxn2
Nsd1
Nsg1
Nsmaf
Ntn3
Ntrk1
Ntsr1
Dusp8
Nudc
Numb
Numbl
Nxn
Gpr143
Oat
Odc1
Odf2
Oprd1
Sigmar1
Orc2
Slc25a15
Osmr
Oxt
Mybbp1a
P2rx4
P2ry1
P4ha1
P4ha2
Bloc1s6
Pabpc1
Pafah1b2
Pafah1b3
Pak1
Palm
Pam
Pappa
Pax1
Pax5
Pax8
Pcbp2
Pcdh10
Pcnt
Pcsk2
Furin
Pcsk6
Cdk18
Pcx
Pdcd2
Pdcd6ip
Pde1b
Pde3b
Pde7a
Pde9a
Pdha1
Enpp1
Pdx1
Etv4
Per2
Per3
Pex11a
Pex11b
Pfkfb2
Pfkl
Pfn1
Pfn2
Cdk14
Pgam1
Pgk1
Pgr
Abcb4
Phf2
Pik3c2a
Pik3cd
Pik3r1
Pik3r2
Pikfyve
Pip5k1c
Pip5k1b
Pitpna
Pitpnm1
Pitx3
Prkaca
Prkacb
Prkca
Prkcb
Prkcd
Prkce
Prkcq
Prkcz
Pkd1
Pkd2
Pkdrej
Pkia
Pkib
Pkig
Pknox1
Pkp1
Lypla1
Plaa
Papola
Plcb1
Plcg1
Pld2
Plec
Pa2g4
Plod1
Plxna1
Pmp22
Phox2b
Ppp1r14b
Pnn
2005-09-01
Pola2
Pold1
Pold2
Pole
Polg
Por
Pou2f1
Ppara
Sypl
Ppib
Ppic
Ppl
Ppm1a
Ppm1b
Ppp1r1b
Ppp2ca
Ppp2cb
Ppp3ca
Ppp3cc
Ppp3r1
Inpp5k
Mob4
Prep
Prkab1
Prkar1a
Prkar1b
Prkg2
Mapk11
Mapk8ip1
Prlr
Prnp
Prodh
Prom1
Prph
Prpf4b
Prss12
St14
Npepps
Cyth1
Helq
Psen2
Psma3
Psme3
Pstpip2
Ptch2
Pten
Atp12a
Dicer1
Bspry
Ptgdr
Nlgn1
Ptger2
Eif4a3
Mcrip1
Nadk
Edem1
Rspo1
Ptgfrn
Prom2
Tmem47
Hps1
Pthlh
Phf21a
Slc25a36
Tmsb10
Ptp4a2
Ptp4a3
Ptpn11
Ptpn12
Ptpn13
Ptpn14
Dusp1
Ptpn2
Ptpn4
Ptpn5
Sirpa
Ptpra
Ptprb
Ripk2
Ptprd
Arhgdia
Abcg4
Ptpre
Rassf3
Ptprf
Ptprj
Ptprk
Ptpru
Lrrc75b
Ptprn
Ptprn2
Kcnh6
Ptprt
Ptprz1
Cavin1
Pts
Ptx3
Itgb4
Pura
Abcd3
Zfp3
Rab10
Rab12
Rab18
Rab23
Rab24
Rab33a
Rab33b
Rab4a
Dennd5a
Rab7
Rac1
Rad1
Rad21
Rad23a
Rad23b
Rad51
Rad51ap1
Rad52
Zbtb12
Abhd16a
Rab34
Rai1
Kdm4b
Mcfd2
Ran
Ranbp1
Ranbp2
Rara
Rarg
Rasa3
Rasal1
Rasgrp1
Rimkla
Rasl2-9
Vps37d
Klf11
Pld6
Jmjd4
Zzef1
Dcdc2a
Pom121l2
Grhl1
Rb1
Rbbp4
Robo3
Rbl2
Rbm6
Rbmxl1
Rbp4
Rbpms
Rbpj
Rce1
Rcn1
Pitpnm2
Rfc1
Rel
Rela
Rem1
Upf1
Reps1
Rest
Ret
Rev3l
Trim27
Rfx3
Slc50a1
Ralgds
Rgl1
Rgl2
Ralbp1
Xpr1
Uri1
Rnf2
Rnf4
Rnf7
Rnps1
Rock1
Rock2
Rora
Rpl10a
Rpl19
Rpl22
Polr1b
Polr2c
Polr2j
Sub1
Rps17
Rps19
Rps24
Rps6
Rps6ka2
Rrm2
Rtkn
Rtn2
Rtn3
Hps6
Rxra
Rxrb
Uimc1
Ncor1
Ryk
Ryr2
S100a10
Prrx2
Khdrbs1
Satb1
Nkx1-2
Atxn2
Scg3
Scn1b
Scn8a
Zc3h7b
Scx
Cx3cl1
Sdf4
Nptn
Sord
Sec22b
Sel1l
Glg1
Sema3c
Sema3f
Sema4b
Sema4c
Sema4d
Sema4f
Sema5a
Sema6b
Sema7a
Sez6
Srsf2
Srsf5
Sgk1
Sgpl1
Sh2b1
Sh3bp1
Zfp106
Itsn2
Sh3gl2
Sh3gl1
Sh3gl3
Ostf1
Sorbs3
Sorbs1
Shd
Sem1
Shmt1
Cyfip1
Siah1a
Siah2
St3gal3
St3gal2
St6galnac2
St6galnac3
St6galnac4
St8sia1
St8sia2
Tra2b
Sin3a
Sin3b
Six4
Six5
Vps4b
Skil
Slc12a2
Slc12a4
Slc12a7
Slc16a1
Slc16a2
Slc19a1
Slc1a2
Slc1a5
Slc20a1
Slc22a3
Slc22a5
Slc2a1
Slc31a2
Slc4a2
Slc4a3
Slc7a5
Slit3
Hltf
Smarca4
Smarcc1
Sms
Sstr2
Sstr4
Sstr5
Sumo3
Snai1
Snap91
Plk2
Snrk
Snrnp70
Snrpb
Snrpd1
Snrpe
Sntb2
Soat1
Sod1
Sorl1
Sort1
Sos1
Sos2
Sox10
Sox12
Sox13
Sox2
Sox8
Sp1
Sp3
Sp4
Bptf
Ggt7
Arhgef17
Stxbp5l
Fchsd2
Hectd1
Spint1
Sptan1
Sptb
Sptbn2
Spock1
Camkk2
Zfp804b
Sephs2
Igsf11
Sptlc2
Ubald1
Sqle
Scarb1
C2cd2
Csrnp2
Src
Usf3
Smagp
Galnt6
Srebf1
Srebf2
Esrp1
Klhl25
Srf
Pknox2
Pif1
Srm
Mlxip
Aph1b
Srp14
Dhx37
Yeats2
Srpk1
Map6d1
Srpk2
Phldb2
Snu13
Dot1l
Ssr4
Ssrp1
Stac
Zfp143
Stag1
Shroom4
Dip2c
Sgms1
Stat1
Stat5a
Stat5b
Cep78
Stau1
Etl4
Slc25a38
Eif4g1
Cblb
Fam20a
Stim1
Stk10
Stk11
Dis3l2
Stk16
Hdac4
Slk
Tmem63a
Daam1
Dock3
Ccdc62
Cpeb3
Bhlhe40
Myo5c
Zfp280c
Hmgcll1
Fam83b
Rbmx2
Strap
Vps8
Zc3hav1l
Gipc3
Stx1a
Stx3
Stxbp1
Clic6
Osgin2
Zfp710
Gan
Supt5
Abcc8
Surf2
Gps1
Trp53bp2
Hace1
Swap70
Tbc1d12
Tmem164
Nudcd3
Syk
Frmd4a
Syn1
Bend7
Sdc3
Lcorl
Sdc4
Syngr1
Synj2
Tmc7
Dennd2a
Gpr139
Pgbd5
Mtrr
Slc35f3
Metrnl
Nemp1
Adcy2
Shank2
Nckap5
Mtmr9
Thsd7b
P3h2
Coq10a
Mcmbp
Ppp1r36
Lacc1
Adgrb3
Kbtbd2
Lpcat1
Fam91a1
Sepsecs
Trim41
Alkbh1
March11
Kbtbd7
Cln5
Ncoa7
Pank3
Amer3
[truncated: 7,122 more rows]

## Sheet: Ring1b+Rybp HCbivalent (n=1535)
Cpne7
Phldb1
Cuedc1
Dnm3
Cdh22
Sncb
Cyp27a1
Rprml
Rab15
Fam110c
Card10
Prickle1
Pkdcc
Rab31
Afap1l1
Unc5b
Magee1
Tm6sf1
Camk2d
Prkag2
Galnt16
Aif1l
Lhfp
Sobp
Lmo1
Npy
Cbr3
Bmp3
Bcr
Krt7
Rap1gap
Arhgef28
Grik4
Adam33
Chrna3
Chrna5
Kcnq3
Slc8a3
Asic1
Chrna4
Acvrl1
Cygb
Adcy9
Adora2a
Adra1b
Adra1d
Adra2b
Adra2c
Adrb2
Adrb3
Acan
Alcam
Fgfrl1
Alox12
Necab2
Ank
Ank1
Apba2
Aqp3
Aqp5
Ar
Bcan
Bik
Bmp1
Bmp8a
Cacna2d1
Camk2b
Camk4
Car11
Car2
Car4
Casr
Cav1
Cbln2
Cd34
Entpd2
Cd83
Arhgap31
Cdh6
Chrd
Vsx2
Cited1
Cldn3
Cldn5
Cnr1
Coch
Col13a1
Cpd
Cpe
Cys1
Crhbp
Crhr1
Crym
Dapk2
Slc6a3
Dclk1
Dll1
Drd1
Drd4
Dscam
S1pr3
Edn3
Eef1a2
Eef2k
Efna3
Egfr
Ephb2
Eya4
F3
Col26a1
Faah
Fbln2
Fgf10
Fgf15
Fgf2
Fgf8
Fhl2
Aff2
Fosl1
Ncs1
Fzd1
Fzd6
Gab2
Gabrg3
Gal
B4galnt2
Galnt3
Galr1
Galr2
Gas6
Gata4
Gata5
Gch1
Gda
Gdf10
Gem
Gpr83
Gja3
Glp1r
Glrb
Gna14
Gnai1
Gng12
Gng4
Lrp2
Gpc1
Gpm6b
Gpr27
Gpr37
Gpr50
Grik2
Grin2c
Grm1
Gucy2e
H2-Ab1
Hand1
Hey1
Hhip
Hoxc13
Hoxc4
Hpse
Hpgd
Hsd17b1
Htr1b
Htr1f
Htr4
Htr6
Htr7
Irf8
Igfbp4
Irf2
Irs4
Itgb3
Itpr2
Kcna2
Kcna3
Kcnh1
Kcnk4
Kcnma1
Kcnq1
Kcns2
Kdr
Kl
Ky
Lad1
Lox
Loxl1
Ltbp2
Ltbr
Scrt1
Ripply3
Prima1
Lyn
Syt12
Mal
Matn4
Mdfi
Sypl2
Mmp16
Mras
Myo5b
Nbl1
Ndn
Nfil3
Ngf
Nkx2-5
Nkx6-1
Npas2
Npr1
Ctnnd2
Npy5r
Nrg3
Ntn3
Ntsr1
Oprd1
Osmr
P2ry1
P4ha2
Pax1
Pax8
Pde3b
Enpp1
Pdx1
Per2
Cdk14
Pgr
Abcb4
Pitx3
Prkcb
Prkce
Pkdrej
Pkia
Pkp1
Pmp22
Ppara
Ppp1r1b
Prkg2
Mapk11
Prlr
Prom1
Prph
Prss12
Pstpip2
Atp12a
Ptgdr
Nlgn1
Ptger2
Rspo1
Pthlh
Ptpn5
Sirpa
Ptprb
Abcg4
Ptpre
Ptprj
Lrrc75b
Ptprt
Ptprz1
Cavin1
Ptx3
Rasgrp1
Dcdc2a
Rbp4
Rem1
Ret
Rgl1
Ryr2
Prrx2
Satb1
Nkx1-2
Cx3cl1
Sema3f
Sema5a
Sema7a
Sez6
Siah2
St8sia1
St8sia2
Slc16a2
Slc22a3
Slit3
Sstr4
Sstr5
Snap91
Sox8
Spock1
Phldb2
Stac
Tmem63a
Dock3
Gipc3
Clic6
Abcc8
Sdc3
Gpr139
Metrnl
Adcy2
Thsd7b
P3h2
Tifa
Vstm2a
Spsb4
Gsap
Pdlim2
Lemd1
Klhdc8a
Lgi3
Plekhh2
Duoxa1
Megf11
Slc18a2
Tcf21
Etnk2
She
Sertad4
Vgll2
Rassf2
Adgrg6
Plk5
Slc5a8
Agap2
Adamts2
Wnt9a
Wscd1
Trim47
Trib2
Slc25a21
Acot5
Tgfa
Amph
Tgfbi
Mboat1
Ankrd34b
Lhfpl2
Pde8b
Scara3
Tnfrsf11a
Tnfsf11
Tpm1
Traf5
Trp73
Farp1
Slc32a1
Adamts20
Dbx2
Wnt10a
Fam43a
Wnt2b
Wnt3
Wnt4
Ttc7
Klhl14
Nmnat2
Camk1d
Proser2
Zfpm1
Bahd1
Ebf4
Slc6a17
Amigo1
Prdm13
Phf24
Npr2
Galnt12
Ttc22
Ttc39a
Hcrtr1
Serinc2
Man1c1
Gbx1
Sel1l3
Tmem150c
Gpat3
Vopp1
Eva1a
Gxylt2
Lrrk1
Synm
Gdpd5
Galnt18
Csgalnact1
Cpne2
Map3k21
Gldn
Snx33
Rab8b
Lingo3
Fbll1
Sowaha
Adamts5
Kcns3
Lrfn5
Gpr135
Tmem30b
Syt16
Kcnh5
C1ql1
Cdh20
Sh2b2
Lamc3
Ly6h
Mgll
Cacna1i
Nt5e
C1ql4
Pigz
Pde10a
Gpr156
Slc26a4
Cadm2
Cpne5
Sh3bp5
Slco2a1
Slc16a12
Vwa2
Tll2
Prkag3
Itga8
St8sia6
Fam78a
D430041D05Rik
Snph
Ppm1l
Pde5a
Slc44a5
Dmrta1
Kank4
Podn
Disp3
Cpz
Tmem132d
Parp12
Tshz3
Zfp536
Myo16
Ppp1r3b
Tox3
Tnfaip8l3
Dclk3
Myrip
Sowahd
Gpr101
Slitrk4
Cnksr2
Prokr2
Lgi2
Emilin2
Tox
Dusp15
Olfr94
Creg2
Map3k5
Creb3l1
Homer2
Hunk
Ror1
Ror2
Dpysl4
Rab11fip4
Tmem229b
B3galnt1
Dpp10
Nfasc
Colgalt2
Rtn4rl2
Lhfpl3
Ppp2r2c
Tspan12
Chsy1
Foxi2
Lpcat2
Elmod1
Irf5
Cadps
Shc4
Srsf12
Plppr1
Mixl1
Abca3
Selenov
Trim36
Mapk12
Cttnbp2
Slc22a4
Apln
Bin1
Pianp
Hs3st5
Cxxc4
Itga11
Nrcam
Smo
Tmcc3
Apba1
Jph4
Sidt1
Prr18
Dgki
March3
Tmem215
Atp2b3
Vstm4
Ifitm10
Negr1
Wscd2
Mettl24
Vwa5b2
Hs3st6
Lgr6
Fam163a
Col8a2
Htra4
Hapln4
AI593442
Hcn4
Tfap2e
Kcp
Zfp36l3
Nell1
Slc41a2
Gjd3
Slc47a2
Tmem171
Tmem151a
Gm1673
Prmt8
Plpp4
Fndc5
Ephx4
Zhx2
Panx2
Adcy1
Ccdc185
Fbxl7
Xkr4
Lats2
Grb14
Irx4
Bok
Mfhas1
Kcnk6
Reep1
Stbd1
Ncald
Atoh7
Stk39
Hpcal1
Slc7a10
Ngef
Nell2
Rassf5
Cacng4
Slc4a4
Barhl1
Syt6
Syt10
Arsi
Sfrp5
Atp8b1
Hs3st3b1
Plxnc1
Camkk1
Smad9
Bace2
Heyl
Htra1
Rrad
Rapgef4
Rgs17
Clcf1
Brinp1
Igdcc4
Sez6l
Cacna2d2
Dkk2
Gabrq
Cxcl14
Parva
Tbx21
Sorcs1
Vstm2b
Cacna1h
Shank3
Nectin1
Chst11
Kcnmb4
Slc22a17
Kcnq4
Dok6
Trpv4
Smoc2
Dpys
Scube1
Svep1
Rtn4r
Lpar3
Cd302
Uggt2
Frmpd1
Sorcs3
Rbm24
Mcub
Efr3b
Plbd1
Slc16a9
Eif4e3
Khdc3
Tmem246
Catsperz
Spats2l
Plekho1
C1qtnf4
Slc39a8
Kirrel3
Fbxo32
Rab32
Sncaip
Rgs10
Tmem178
Tspan11
Cthrc1
Mocos
Cilp2
Acss1
Rasl11a
Ctdspl
1700025G04Rik
Cmtm8
Lysmd2
Afap1
Cd248
Crtc3
Lrfn2
Zdhhc2
Medag
Tspan2
Jhy
Sntg1
Arhgap26
Prr16
Dram1
Rgl3
Shroom1
Lypd6b
Antxr2
Endod1
Pygo1
2510009E07Rik
Nkd2
Rab38
Pdia5
Ttc39c
Rspo3
Crtac1
Tppp
Kremen2
Slc22a23
Pcdh18
Bmper
Irak3
Them7
Acot12
Ccdc3
Klrg2
Osbp2
Elovl7
Rasgef1c
Spsb1
Igfbpl1
Wnk2
Anks6
Plppr5
Fam184a
Faxc
Ppp1r14c
Slc38a3
Slc24a2
Prss23
Kndc1
Dok5
Tanc2
Notum
Mctp1
Zc3hav1
Clip4
Fam20c
Cemip
Sgpp1
Sorcs2
Cnnm1
Bicc1
Jam3
Mcam
Tmem121b
Trim9
Csmd1
Tnfrsf21
Spock2
Lrp1b
Srd5a2
Fibcd1
Hrh3
Nlrp6
Pls1
Oaf
Gpc5
Nxph4
Isl2
Barhl2
Kctd1
Ffar4
Dio3
Prrxl1
Adgrb1
Celf4
Grm7
Slco3a1
Sema3d
Adamts7
Cavin3
Hoxc11
Lmx1a
Foxe1
Gabra5
Vsx1
Adam12
Adamts1
Adcy8
Adcyap1r1
Adora2b
Adra2a
Adrb1
Alk
Alx3
App
Arsb
Atf3
Atoh1
Neurog2
Neurog3
Atp1b2
Atp10a
B2m
Nkx3-2
Barx1
Barx2
Bmi1
Bmp2
Bmp7
Bnc1
Cacna1b
Cacna2d3
Cacnb2
Calb1
Calcr
Casp7
Runx1
Cbln1
Cckbr
Ccnd2
Cd24a
Cdh11
Cdh13
Cdh2
Cdh4
Cdk5r2
Cdkn1c
Cdkn2c
Cdx1
Cebpa
Chrm3
Cxcr4
Col12a1
Col14a1
Col15a1
Col19a1
Col2a1
Col5a1
Cpeb1
Crabp1
Cryba2
Csf1
Cyp1b1
Cyp26a1
Cyp46a1
Dbx1
Ddx4
Twist2
Des
Dlk1
Dlx1
Dlx3
Dlx4
Dpp4
Drd5
Dusp2
Ebf1
Ebf2
Ebf3
Ecel1
Efna5
Efnb1
Efnb2
Egr2
Egr3
Egr4
Emp2
Emx1
Emx2
En1
En2
Eomes
Epas1
Epha4
Epha5
Epha6
Epha8
Mecom
Bcl11a
Evx1
Dmbx1
Bhlhe23
Colec12
Caln1
Fbn1
Fbn2
Lgr5
Fgf3
Fgf5
Fgf9
Fgfr2
Fgfr3
Fjx1
Foxc2
Foxd4
Foxf2
Foxb2
Foxl1
Fli1
Flt1
Flt3
Fosl2
Fst
Fut4
Fzd8
Gab1
Gabra2
Gad2
B4galnt1
Gata2
Gata3
Gbx2
Gdnf
Gfi1
Gfra1
Gfra2
Gjb2
Gnas
Grb10
Grid1
Grik1
Grik3
Grin2a
Grm8
Gsc
Gsx1
Gsx2
Has3
Hes2
Hes5
Foxq1
Foxd3
Foxf1
Foxg1
Foxd1
Hivep2
Mnx1
Hmx2
Hmx3
Foxa1
Onecut1
Hoxa10
Hoxa2
Hoxa4
Hoxa5
Hoxa7
Hoxb4
Hoxb6
Hoxb7
Hoxb9
Hoxc12
Hoxc8
Hoxc9
Hoxd1
Hoxd10
Hoxd11
Hoxd3
Hrh1
Dnajb3
Htr2c
Htr5b
Slc6a4
Id3
Ier5
Igf2
Igfbp3
Igfbp5
Ihh
Il6ra
Inhbb
Irs1
Irx1
Irx2
Irx3
Isl1
Jag1
Jun
Kcna1
Kcna6
Kcnb1
Kcnc1
Kcnd2
Kcnj3
Kcnj4
Kcnj8
Kcnk2
Kif1a
Fabp5
Mafb
Krt18
Lamb1
Lbx1
Lbx2
Lef1
Lfng
Lhx1
Lhx2
Lhx5
Lhx8
Lipg
Lmo2
Lpl
Lrrn1
Lrrn2
Hpcal4
Khdrbs2
Mab21l1
Smad6
Maf
Man1a
Ascl1
Ascl2
Meis1
Meox2
Mesp1
Foxc1
Kitl
Mmp15
Mrc2
Meis2
Msc
Msx1
Msx2
Msx3
Map6
Myb
Myod1
Nes
Neurog1
Nefl
Nkx2-3
Nkx2-9
Nog
Nr4a3
Nppc
Nrp1
Ntf3
Ntn1
Ntrk2
Ntsr2
Nr4a2
Nxph1
Ocln
Hspa4l
Otp
Otx2
Ovol1
Oxtr
P2ry2
Pax2
Pax3
Pax6
Pax9
Pbx3
Pde8a
Pdgfb
Penk
Pitx1
Prkch
Prkd1
Plxna2
Pou3f1
Pou3f2
Pou3f3
Pou3f4
Pou4f1
Pou4f2
Pou4f3
Prkar2a
Prox1
Ptf1a
Ptger3
Ptger4
Ptprm
Ptpro
Igdcc3
Rab20
Aldh1a2
Rasgrf2
Rax
Hs3st2
Nhs
Reln
Rgs2
Dhrs3
Rxrg
Atxn1
Scn5a
Sfrp2
Sema5b
Sema6a
Serf1
Sfrp1
Frzb
Sfrp4
Shox2
St3gal1
St8sia4
Sim1
Sim2
Six2
Six6
Slc34a2
Slc6a2
Slit1
Slit2
Sstr1
Snca
Sntb1
Sox1
Sox11
Sox18
Sox3
Sox4
Sox7
Sox9
Sall3
Serpine2
Zbtb7c
Elfn2
Skor1
Ghsr
Znrf4
Stc2
Adamts18
Sycp1
Syn2
Syt2
T
Tdrd6
Mkx
Kcnk12
Tbc1d4
Unc5d
Gm266
Satb2
Mfsd4a
Tbx1
Tbx15
Fam83f
Hnf1b
Sox30
Tfap2a
Tfap2c
Slc35f1
Nav1
Alx1
D930020B18Rik
Hlf
Stac2
Plekhh3
Adad1
Stxbp6
Flvcr2
Kcnk13
Tgfb2
Tgfbr3
Thbd
Cdc14b
Thy1
Timp3
Ccno
Nkx2-1
Lrrc3b
Zfp503
Tll1
Nr2e1
Shisa2
Pcdh17
Tpbg
Trpc6
Twist1
Unc5c
Uncx
Vax1
Vim
Vipr2
Vldlr
Rapgef3
Rnd1
Scarf2
Wnt1
Wnt10b
Wnt11
Wnt9b
Adcy5
Wnt2
Wnt3a
Wnt5a
Wnt6
Wnt7a
Wnt7b
Zdhhc14
Plcl2
Kcng3
Zfp521
Fhod3
Onecut2
Grp
Dmrt2
Glis3
Prlhr
C1ql2
Fam78b
C130074G19Rik
Vash2
Kcnq5
Slc9a2
Zfp9
C1ql3
Zfpm2
Zic1
Ikzf3
Slc30a3
Lrp4
Nkx2-4
Rspo4
Cbln4
Fhdc1
Plppr4
Megf9
Glis1
Slc30a2
Igsf21
Zfyve28
Fras1
Tnrc18
Mypop
Adamts17
Spon1
Gpr26
Helt
Slc36a4
Adamts15
Zbtb16
Lancl3
Sh3rf3
Trhde
Rtn4rl1
Gdf7
Vash1
Slc24a4
Gpr150
Gadd45g
Grem1
Rxfp3
Mab21l2
Rspo2
Tenm4
St6gal2
Rgs7
Adamts19
Dmrt3
Brinp2
Cdh7
Gpr158
Zfp385b
Fam171b
Fermt1
Slc7a14
Frem2
Lrrc7
Gdf6
Gabbr2
Rasef
Frmd3
Dmrta2
Kctd8
Elfn1
Slc6a11
Plxna4
Dlgap2
Arhgap20
Onecut3
Rhbdl3
Fev
Cdc42ep3
Hsf4
Slc27a2
Kcnc2
Egflam
Mroh5
Ctif
Kif26b
St6galnac5
Nkain3
Nat8l
Ephb1
Rab6b
Tmem132e
Tlx3
Galnt13
Podxl
Esyt3
Npas3
Peg12
Tada1
B3gat2
Tnfrsf19
Hdgfl3
Adamts8
Foxe3
Cbx8
Adgrl3
Pld5
Dusp4
Itpripl2
Tmem229a
Cobll1
Vwc2
Auts2
Fstl4
Sp8
Bcorl1
Cadps2
Cachd1
Bhlha9
Sycp2
Islr2
Mdga2
Samd5
L3mbtl4
Mical2
Itgb8
Ccbe1
Arl4c
Hsf5
Slc25a48
Gm5089
Fat4
Sertm1
Foxo6
Shisa3
Adamts3
Rnf150
Opcml
Ust
Sfmbt2
Col27a1
Mafa
Shisa6
Rap1gap2
Spag6
Sp9
Gpr176
Kcnf1
Prdm14
Ankrd63
Tmtc1
Scn4b
Itprip
Sgpp2
Creg1
Mn1
Sox1ot
Tmprss2
Crim1
Rgs6
Hs6st3
Dmrt1
Olig2
Olig1
Slc7a8
Parp8
Rgs7bp
Atp2a3
Nptx2
Corin
Insm1
Avpr1a
Chst2
Dll4
Pde3a
Fezf2
Pdzrn3
Cited4
Tspan5
Tmeff2
Slc22a21
Papolb
Tacstd2
Aldh1a3
Insm2
Tbx20
Jph1
Jph3
Stk32c
Ntn4
Tesc
Tbc1d1
Rgs20
Bcl11b
Efcc1
Fam181b
Mlxipl
Moxd1
Bhlhe22
Chst7
Mcidas
Arhgef26
Fam43b
Clstn2
Foxb1
Gpr88
Irx6
Sp5
Dpysl5
Camk2n1
Susd3
Tex12
Nkapl
Henmt1
Clec14a
Tril
Pxdc1
Smarcd3
Gatm
Abhd15
Kcnv1
Trim62
Plxnd1
Dgat2
Rprm
Tmem59l
Wls
Ndnf
Rgmb
Chst8
Ddah1
Necab1
Antxr1
Casz1
Dpf3
Gprc5c
Inf2
Prdm16
Eva1c
Atoh8
Mfap3l
Pogk
Shtn1
Galnt14
Slc16a14
Cldn23
Amer2
Zbtb46
Tmem163
Klhl40
Ripk4
Rnf219
Lypd1
Car10
Skida1
Pard3b
Ubash3b
Spock3
Cnih3
Golim4
Slc25a31
1700001O22Rik
Nebl
Nuak2
Lrrtm1
Lonrf3
Kbtbd12
Cds1
Tmem114
Mdga1
Boll
Paqr9
Pcdh1
Dock8
Slc35d3
0610040J01Rik
Tbx18
Rftn1
Mfsd2a
Ralyl
Limch1
Chst15
Lbh
Prr15
Sowahb
Nrip3
Rassf10
Crispld2
Chsy3
Bhlhe41
Fgf20
Ntng1
Zfhx4
Fgf16
Trim44
Jdp2
Tnxb
Tmem108
Pik3ap1
Elovl4
Klhl1
Gpr45
Cpn1
Nkd1
Pag1
Olig3
Loxl2
Susd4
Efhd1
Osbpl6
Abtb2
Kcnc4
Tmem56
Gm960
Cyp4v3
Epha3
Pcdh8
Pvalb
Lrtm2
Tacr3
Parm1
Rnf152
Tuba8
Apbb1ip
Cap2
Fzd4
Htr1a
Nptx1
Tnfrsf8
Gata6
Kcnk3
Fzd10
Itga1
Vcan
Dhh
Ednrb
Nefm
Ptprr
Tac1
Plcxd3
Stard13
Ccdc177
Flrt2
Extl1
Col25a1
Wnt16
Grm3
Adm
Cd14
Cd44
Ch25h
Cidea
Cyp27b1
Dll3
Doc2b
Ednra
Fgl2
Gjb6
Htr5a
Irf4
Itga2
Itga7
Kcna5
Fxyd5
Plau
Ptpn18
Scin
Slc5a1
Srms
Tacr1
Cped1
Rnf144b
Tnfaip2
Trpc4
Tshr
Slc7a4
Ano5
Slc13a5
Erich5
Mmp25
Wif1
Zfp697
Pcdh11x
Rubcnl
Zfp354b
Vrtn
Nmu
Kcne1l
Mogat1
Rhobtb1
Odf3b
Gtf2a1l
Tdrkh
Mmd2
Lrat
Hes7
Amn

## Sheet: Ring1b+Rybp Nobivalent (n=7587)
Ldlrap1
Gm15772
Umad1
Dnajc3
Zfp389
Tmem51os1
Gm10789
Ildr2
Gm2518
Gm9767
Gm3230
Nrg2
BC005561
Prdm11
4632428C04Rik
Gm4532
Zfp831
Mir804
Camta1
Kti12
Rcc1
Tdrd7
Phtf1os
Gpr153
Phactr4
Zmym6
H6pd
Adprhl2
Rusc2
Snord104
Scarna2
Stx12
Alkal2
Mir1900
Mir1904
Mir1966
Mir1905
Mir1945
Gm20605
AW011738
Slc44a1
Mob3c
Cbarp
Rpl5
Tmppe
Zfp518b
Mir3081
Slc15a4
Lrrc8c
Noc4l
N4bp2l1
Trrap
Dcun1d4
Tbc1d14
Rab28
Nfxl1
Akap9
Zfp282
Ttll3
Tmem168
Zfp956
Tra2a
Eogt
Fbxl14
Prrt4
Adamts9
Dhx32
Plekha1
Inpp5f
Plekhg2
Mob2
Wtip
Numa1
Acp7
Champ1
Smim19
Exoc8
Gadd45gip1
Plekhg4
Mtus1
Taf5l
Prmt9
Zdhhc7
Snapc2
Gpat4
Ankrd10
Clk3
Hinfp
Xylb
Ano10
Alg9
Slc6a20a
Slc6a8
B630019K06Rik
AU022751
Pwp1
Fig4
Tmem263
Cep57l1
Ncln
Nt5dc3
Mgat4b
Fbxw11
Tmed4
Tbc1d10a
Tmem17
Tubg2
Maml1
Rtn1
Qsox1
Synj1
Synpo
Nxph3
Itga9
Adcy3
Acly
Etv5
Gldc
Sbk1
Blmh
Rhoq
Slc6a5
Arl1
Rcor2
E2f4
Pcnx3
Dgkz
Rexo2
Cdc42ep1
Ccdc117
Cnot6
Slc16a6
Ddx1
Sptssa
Tedc1
Jkamp
Fancm
Cbll1
Tecpr2
Tdp1
Rdh14
Arrdc3
Rnf44
Slc9a3
Epdr1
Golm1
Dusp22
Slf1
Slain1
Kctd9
Dock9
Ankrd28
Ppp1r3e
Rcbtb2
Ppif
Ano6
Fam83h
Scrib
Kdelr3
Amigo2
Sgsm3
Dennd3
Mal2
Espl1
Fbxo4
Mfsd5
Cggbp1
Txndc11
Zc3h7a
0610012G03Rik
Rrn3
Osbpl11
Ypel1
Eaf2
Stk38
Tecr
Dlk2
Nrm
Scaf8
Ankrd12
Wdr90
Ttbk1
Tcf19
Unc119b
Abhd3
Hmgxb3
Slc39a3
Slc39a6
Gramd3
Fbxo38
Btaf1
Macrod1
Kazald1
Otub1
Yars
Psat1
Kank1
Tm9sf3
Exoc6
Eprs
Ssr1
Lgr4
Ece2
Arl2bp
Wwp1
Nt5c3
Col16a1
Nod1
Uap1
Slc12a6
Scamp1
Bmyc
Scml2
Jmjd6
Cth
Mgat5
Celsr3
Frs3
Pacs1
Gtpbp6
Cenpf
Lin7a
Eif2b3
Grm6
Ltbp4
Prkaa2
Pip4k2b
Rnf216
Baiap2
B3gnt5
Slco4a1
U2af1
Napg
Atic
Galnt2
Mthfd1
Ubxn8
Npm3-ps1
Mat2b
Slc35b3
Rimklb
Rnpepl1
Rnf187
Atp6v1h
Dnajc9
Gpt2
Ccdc88a
Chn1
Pttg1ip
Sft2d2
Oxsr1
Lyrm2
Pnrc1
Jmjd1c
Tmem74b
Ibtk
Atad3a
2700081O15Rik
Fam72a
Tbcd
Rcc2
Cdca2
Smim13
Rnf169
Zzz3
Ppp1r15b
E2f8
Ciapin1
Nabp1
Sephs1
Rbm15b
Plekha5
Chd9
Mlec
Ube2q2
Rarres1
Fam118b
Sccpdh
Kif24
Actr5
Prex2
Pkn2
Ankrd39
Fam163b
Sri
Acy1
Txlna
Ampd2
Actn1
Cyb5r3
Blvra
Selenos
Mcf2
Zbtb25
Abr
Dek
Syt17
Dut
Pygb
Nop2
Ehmt2
Raf1
Dgkg
Akr7a5
Pgd
Triobp
Pigh
Hivep1
Adarb1
Hdlbp
Prps2
Aldh7a1
Chaf1b
Cse1l
Adgrv1
Tshz1
Etfb
Etfa
Ptpa
Cds2
Hlcs
Nudt19
Tars
Erc1
Pecr
Egln1
Egln2
Aatk
Abca2
Abcg1
Abl1
Acadl
Laptm4b
Atp6v0b
Ace
Dok4
Aco1
Chrna7
Chrnb2
Slc5a5
Zbtb21
Prdm15
Elac1
Pth2
Rpl31
Impa2
Rasa2
Spred2
Supt16
Pawr
Acvr1b
Acvr2a
Acvr2b
Ada
Adam10
Adam11
Dcun1d1
Afg3l1
Adam15
Adam19
Adam22
Adam9
Adh5
Adk
Adora1
Parp1
Adssl1
Adss
Aebp2
Agrn
Nr0b1
Ahr
Aire
Ak4
Akap1
Akt1
Alas1
Aldh2
Vps4a
Foxn4
Rims1
Rims2
Baz2a
Mta1
Mta3
Stim2
Slc19a2
Fam57a
Pop5
Ube3b
Pip4k2c
Ttyh2
Ampd3
1110038F14Rik
Bloc1s4
Slc25a4
Anxa11
Anxa3
Anxa7
B3galt6
Srgap1
Ap1g1
Ap2a2
Ap3b2
Apaf1
Apbb1
Apbb2
Speg
Atg5
Birc3
Birc2
Xiap
Birc5
Api5
Aplp2
Apoa1
Apoe
Aprt
Rplp0
Arc
Areg
Arf1
Arf3
Arf4
Klf16
Arf6
Mrps2
Rhoa
Rhob
Rhoc
Phox2a
Arl4a
Arnt2
Arntl
Arpc1b
Arvcf
Asah1
Ass1
Ate1
Atf4
Atp1a1
Atp1b1
Atp1b3
Atp2a2
Atp2b2
Atp5j
Atp6v1b2
Atp6v1e1
Atp8a1
Atp9a
Atp6v0c
Slc7a1
Atrn
Hnrnpd
Auh
Avp
Axin1
Bach1
Bard1
Bcl6b
Phb2
Bcat2
Bcl2
Bcl2l1
Bcl3
Bcl6
Bcl7c
Mrps6
Bicd1
Bid
Bcl2l11
Blm
Bmpr1a
Bmpr2
Bnip2
Bnip3
Bnip3l
Brca2
Zfp36l1
Birc6
Bsn
Klf5
Btg1
Btg2
C1qbp
Cab39
Cacna1a
Cacna1d
Cacna1g
Cacnb1
Cacnb4
Cacng2
Cacybp
Ddr1
Anxa2
Calb2
Calm2
Calm3
Aspm
Car8
Calu
Canx
Capn1
Capn2
Capn5
Capn7
Capzb
Cask
Casp2
Casp8
Ctnna1
Ctnna2
Ctnnb1
Runx1t1
Cbfa2t3
Runx3
Cbfb
Serpinh1
Cbr1
Cbx1
Cbx2
Cbx3
Cbx5
Rb1cc1
Cck
Ccna2
Ccnd1
Ccne1
Ccne2
Ccng1
Ccng2
Noct
Cct5
Cct8
Scarb2
Entpd6
Entpd5
Cd81
Cd82
Cd9
Cdc25a
Cdc25b
Cdc7
Cdh1
Cdk4
Cdk5r1
Cdkn1a
Cdkn1b
Cdr2
Cdyl
Cebpb
Cebpd
Cebpg
Celsr1
Cenpb
Cfl1
Cfl2
Cflar
Chd1
Chek1
Chkb
Chgb
Chka
Chrm4
Patj
Socs1
Clcn2
Clcn3
Clcn4
Clcn5
Clgn
Clk4
Clock
Cnbp
Cnih1
Cnih2
Plk3
Cntn1
Hps3
Col18a1
Col9a3
Cops2
Cox4i1
Cox5a
Cox5b
Cox6c
Cplx2
Cpox
Cpt1a
Crebbp
Atf6b
Crem
Crhr2
Bcar1
Pcdha4
Pcdha5
Pcdha11
Cry1
Cry2
Csk
Csnk2a1
Dnajc5
Smc3
Csrp1
Csrp2
Ctbp1
Ctbp2
Ctcf
Pcyt1a
Ctsb
Celf1
Cux2
Cxadr
Cyb561
Cyba
Cyp1a1
Cyp51
Cyp7b1
Cd55
Dgka
Daxx
Dbi
Eci1
Dck
Dctn1
Ddb1
Gadd45a
Dhx15
Ddx5
Ddx6
Dhx9
Degs1
Slc29a2
Dgat1
Dgcr6
Dgcr2
Slc25a1
Diaph1
Dffb
Dld
Dlg1
Mpp3
Dmc1
Dnajc1
Dync1i2
Dnmt3a
Doc2a
Reep5
Dr1
Arid3a
Atn1
Dsg2
Dst
Slc26a2
Dtna
Dtnb
Dvl1
Dvl2
Dvl3
Dyrk1a
Dyrk1b
E2f1
E2f3
E2f5
Mapre1
Opn3
Eda
S1pr1
Edil3
Eed
Eef1a1
Efna1
Efna2
Efnb3
Efs
Rhbdf1
Egr1
Ehd1
Eif2ak3
Eif3a
Eif4a1
Eif4a2
Eif4e
Eif4ebp1
Eif4ebp2
Eif4g2
Elf1
Elk3
Elk4
Ell
Emb
Enah
Enc1
Endog
Eno1
Eno2
Eno3
Epb41l1
Epb41l2
Epb41l4a
Dmtn
Epc1
Epha7
Ephb3
Ephb4
Ephx1
Stx2
Epm2a
Epn1
Epn2
Eps15
Eps15l1
Eps8
Nr2f6
Erbb2
Erbb3
Erf
Erg
Esd
Gnb1l
Smarcad1
Khdrbs3
Fgd6
Drosha
Celf2
Ext2
Eya1
Man2a2
Igf2bp3
Eya2
Kcnn2
Ube2j2
Acap3
Ezh1
Igsf8
Ezh2
Sfxn1
Plxnb2
Ankrd6
Elmo1
F2r
F8a
Sec63
Gpr6
Bmp2k
Acsl1
Ttbk2
Fadd
Ptk2
Faf1
Wdr5
Fancc
Lnx2
Fasn
Srsf10
Fbl
Fbln1
Fdx1
Fem1b
Fgd1
Fgf14
Fgf17
Fgf18
Fgf4
Fgfr4
Fh1
Sh3pxd2a
Fkbp1a
Fkbp4
Fkbp5
Flot2
Flt4
Fmr1
Fn1
Zcchc14
Fnbp1
Srgap2
Fosb
Fxn
Brd2
Fstl1
Aktip
Dtx1
Fxr1
Gabpb1
Gabrb2
Gabrb3
Gabre
Galc
Galnt1
Galnt4
Galr3
Usp15
Gcgr
Nr6a1
Gdf11
Arhgdig
Gpd2
Gfpt1
Gfpt2
Ggh
B4galt1
Ghr
Tsc22d3
Gjc1
Gjb3
Ostm1
Gclc
Gclm
Gli3
Galk1
Hagh
Gls
Glud1
Slc6a9
Gnl1
Gna11
Gna12
Gna13
Gnai3
Gnao1
Gnaq
Gnb1
Gng10
Gng5
Gnpat
Got2
Gp1bb
Gp5
Gpaa1
Gpam
Gpr12
S1pr2
Lpar1
Gpr3
Gpi1
Pigq
Lancl1
Grk5
Gsr
Grb2
Gpr162
P3h3
Gria2
Grin1
Grin2b
Pdia3
Haspin
Gspt1
Gspt2
Gss
Gstm5
Gtf2i
Cfap20
Trip12
Gtpbp1
Gt(ROSA)26Sor
Thumpd3
Guk1
Magi1
Hist1h1d
H1f0
H2-Q1
H2-Q10
H2-Q2
H3f3a
Hadh
Hccs
Hck
Hcn1
Hcn2
Hcn3
Hdgf
Htt
Hebp1
Hbegf
Hells
Herc2
Hes3
Hexb
Hfe
Hhex
Mfsd14a
Hif1a
Hint1
Hipk1
Hipk2
Hipk3
Hira
H2afx
Hk1
Hk2
Hmgb1
Hmgn1
Hmgn2
Hmgb3
Hmgcl
Hmgcr
Hmga1
Hmox2
Nr4a1
Foxa3
Hnrnpab
Hnrnpk
Hnrnpl
Hoxa11os
Hoxb8
Hp1bp3
Hpca
Hras
Agfg1
Prmt1
Hs3st1
Hspa8
Hsd11b2
Hsd17b4
Hsf1
Hsf2
Hspb1
Hspd1
Hspa2
Hsp90ab1
Hsp90aa1
Hspa4
Hspa9
Hspg2
Ndst1
Htr1d
Elavl1
Elavl2
Elavl3
Elavl4
Hus1
Hyal2
Ica1
Icam5
Ier2
Ier3
Ifnar2
Ifngr2
Ifrd1
Il10rb
Il13
Il13ra1
Il17ra
Il1rap
Il6st
Il7
Ilk
Lrig1
Kpnb1
Incenp
Inhba
Cep250
Inpp1
Inppl1
Insl3
Insr
Eif3e
Ipp
Irf1
Itch
Itga3
Itga4
Itga5
Itga6
Itgav
Itgb1
Itgb5
Cd47
Itm2b
Itpr3
Itsn1
Jak1
Jak2
Jak3
Jarid2
Jrk
Kcna7
Kcnab2
Kcnh2
Kcnh3
Kcnj12
Kcnj2
Kcnk1
Kcnk5
Kcnq2
Kcns1
Mdfic
Kif16b
Kif1b
Kif1c
Kif2a
Kif21a
Kif3a
Kif3c
Kif5b
Kif5c
Kif7
Kifap3
Kifc3
Klc1
Klc2
Klf1
Klf2
Klf3
Klf9
Kpna1
Kpna2
Kpna3
Kpna4
Sspn
Kras
Hivep3
Krt19
Ksr1
Ktn1
Aff3
Stmn1
Lag3
Lama3
Lama5
Lamc2
Lamp1
Large1
Lasp1
Lats1
Arhgef2
Arhgef1
Ldb1
Ldha
Lepr
Lif
Lifr
Lig3
Limk1
Limk2
Llgl1
Lmnb1
Lmo4
Mycl
Sh2b3
Lor
Zbtb7a
Lrp5
Lrp6
Lrp8
Lss
Ltbp3
Ltk
Grin3b
Kirrel
Ubn1
Cdhr1
Ly6e
Tmem37
Otud7a
Oxr1
Parvb
Znrf1
Kcnh7
Smco4
Epcam
Zfp704
Rac3
Ly75
Acbd3
Pdzd3
Glcci1
Rbm39
Tram2
Sumo2
Grid2ip
Lyst
Il17rc
Amacr
Mbnl3
Mxd3
Acot2
Galnt10
Mxd4
Smad1
Smad3
Smad4
Acot3
Smad5
Maff
Mafg
Mafk
Il17rd
Mak
Bmf
Man2a1
Mapkapk2
Mapkapk5
Mark3
Matk
Matn2
Max
Mbd1
Mbd3
Mcl1
Mcm3
Mcm6
Mdk
Mdm1
Mdm2
Mdm4
Abcc1
Slc3a2
Mea1
Mef2a
Mef2c
Mef2d
Mertk
Mest
Met
Mfge8
Mgat1
Mgat3
Mid1
Minpp1
Mitf
Mki67
Mknk2
Mllt10
Aff1
Afdn
Marcksl1
Mme
Mmp14
Mmp24
Mmp9
Foxk1
Mocs2
Me1
Mov10
Psmd7
Mpdz
Msh2
Msh6
Msi1
Sik1
Msl3
Map1a
Map2
Map4
Map7
Mtf2
Mthfd2
Laptm4a
Fam89b
Mtx1
Commd1
Usp34
Mxi1
Mybl1
Myc
Myd88
Myef2
Myh9
Myo10
Myo1b
Myo1c
Myo5a
Myo6
Ppp1r12a
Nab1
Nab2
Naca
Nap1l4
Ncam2
Nck1
Nck2
Ncl
Ncoa1
Ncoa2
Nedd1
Nedd4
2002-09-01
Nedd9
Nek2
Neo1
Neu1
Neurl1a
Neurod1
Nf2
Nfatc2
Nfatc3
Nfe2l1
Nfe2l3
Nfia
Nfic
Nfkb1
Nfkbia
Nfya
Nfyb
Nfyc
Nin
Nktr
Nkx2-2
Nkx3-1
Nme2
Nmt2
Rrp1
Nnt
Emc8
Nodal
Nos2
Notch1
Notch2
Ints6
Notch3
Zfp638
Uhrf1
Nup50
Npas1
Npc1
Npdc1
Npm3
Nras
Nrf1
Nrtn
Nrxn2
Nsd1
Nsg1
Nsmaf
Ntrk1
Dusp8
Nudc
Numb
Numbl
Nxn
Gpr143
Oat
Odc1
Odf2
Sigmar1
Orc2
Slc25a15
Oxt
Mybbp1a
P2rx4
P4ha1
Bloc1s6
Pabpc1
Pafah1b2
Pafah1b3
Pak1
Palm
Pam
Pappa
Pax5
Pcbp2
Pcdh10
Pcnt
Pcsk2
Furin
Pcsk6
Cdk18
Pcx
Pdcd2
Pdcd6ip
Pde1b
Pde7a
Pde9a
Pdha1
Etv4
Per3
Pex11a
Pex11b
Pfkfb2
Pfkl
Pfn1
Pfn2
Pgam1
Pgk1
Phf2
Pik3c2a
Pik3cd
Pik3r1
Pik3r2
Pikfyve
Pip5k1c
Pip5k1b
Pitpna
Pitpnm1
Prkaca
Prkacb
Prkca
Prkcd
Prkcq
Prkcz
Pkd1
Pkd2
Pkib
Pkig
Pknox1
Lypla1
Plaa
Papola
Plcb1
Plcg1
Pld2
Plec
Pa2g4
Plod1
Plxna1
Phox2b
Ppp1r14b
Pnn
2005-09-01
Pola2
Pold1
Pold2
Pole
Polg
Por
Pou2f1
Sypl
Ppib
Ppic
Ppl
Ppm1a
Ppm1b
Ppp2ca
Ppp2cb
Ppp3ca
Ppp3cc
Ppp3r1
Inpp5k
Mob4
Prep
Prkab1
Prkar1a
Prkar1b
Mapk8ip1
Prnp
Prodh
Prpf4b
St14
Npepps
Cyth1
Helq
Psen2
Psma3
Psme3
Ptch2
Pten
Dicer1
Bspry
Eif4a3
Mcrip1
Nadk
Edem1
Ptgfrn
Prom2
Tmem47
Hps1
Phf21a
Slc25a36
Tmsb10
Ptp4a2
Ptp4a3
Ptpn11
Ptpn12
Ptpn13
Ptpn14
Dusp1
Ptpn2
Ptpn4
Ptpra
Ripk2
Ptprd
Arhgdia
Rassf3
Ptprf
Ptprk
Ptpru
Ptprn
Ptprn2
Kcnh6
Pts
Itgb4
Pura
Abcd3
Zfp3
Rab10
Rab12
Rab18
Rab23
Rab24
Rab33a
Rab33b
Rab4a
Dennd5a
Rab7
Rac1
Rad1
Rad21
Rad23a
Rad23b
Rad51
Rad51ap1
Rad52
Zbtb12
Abhd16a
Rab34
Rai1
Kdm4b
Mcfd2
Ran
Ranbp1
Ranbp2
Rara
Rarg
Rasa3
Rasal1
Rimkla
Rasl2-9
Vps37d
Klf11
Pld6
Jmjd4
Zzef1
Pom121l2
Grhl1
Rb1
Rbbp4
Robo3
Rbl2
Rbm6
Rbmxl1
Rbpms
Rbpj
Rce1
Rcn1
Pitpnm2
Rfc1
Rel
Rela
Upf1
Reps1
Rest
Rev3l
Trim27
Rfx3
Slc50a1
Ralgds
Rgl2
Ralbp1
Xpr1
Uri1
Rnf2
Rnf4
Rnf7
Rnps1
Rock1
Rock2
Rora
Rpl10a
Rpl19
Rpl22
Polr1b
Polr2c
Polr2j
Sub1
Rps17
Rps19
Rps24
Rps6
Rps6ka2
Rrm2
Rtkn
Rtn2
Rtn3
Hps6
Rxra
Rxrb
Uimc1
Ncor1
Ryk
S100a10
Khdrbs1
Atxn2
Scg3
Scn1b
Scn8a
Zc3h7b
Scx
Sdf4
Nptn
Sord
Sec22b
Sel1l
Glg1
Sema3c
Sema4b
Sema4c
Sema4d
Sema4f
Sema6b
Srsf2
Srsf5
Sgk1
Sgpl1
Sh2b1
Sh3bp1
Zfp106
Itsn2
Sh3gl2
Sh3gl1
Sh3gl3
Ostf1
Sorbs3
Sorbs1
Shd
Sem1
Shmt1
Cyfip1
Siah1a
St3gal3
St3gal2
St6galnac2
St6galnac3
St6galnac4
Tra2b
Sin3a
Sin3b
Six4
Six5
Vps4b
Skil
Slc12a2
Slc12a4
Slc12a7
Slc16a1
Slc19a1
Slc1a2
Slc1a5
Slc20a1
Slc22a5
Slc2a1
Slc31a2
Slc4a2
Slc4a3
Slc7a5
Hltf
Smarca4
Smarcc1
Sms
Sstr2
Sumo3
Snai1
Plk2
Snrk
Snrnp70
Snrpb
Snrpd1
Snrpe
Sntb2
Soat1
Sod1
Sorl1
Sort1
Sos1
Sos2
Sox10
Sox12
Sox13
Sox2
Sp1
Sp3
Sp4
Bptf
Ggt7
Arhgef17
Stxbp5l
Fchsd2
Hectd1
Spint1
Sptan1
Sptb
Sptbn2
Camkk2
Zfp804b
Sephs2
Igsf11
Sptlc2
Ubald1
Sqle
Scarb1
C2cd2
Csrnp2
Src
Usf3
Smagp
Galnt6
Srebf1
Srebf2
Esrp1
Klhl25
Srf
Pknox2
Pif1
Srm
Mlxip
Aph1b
Srp14
Dhx37
Yeats2
Srpk1
Map6d1
Srpk2
Snu13
Dot1l
Ssr4
Ssrp1
Zfp143
Stag1
Shroom4
Dip2c
Sgms1
Stat1
Stat5a
Stat5b
Cep78
Stau1
Etl4
Slc25a38
Eif4g1
Cblb
Fam20a
Stim1
Stk10
Stk11
Dis3l2
Stk16
Hdac4
Slk
Daam1
Ccdc62
Cpeb3
Bhlhe40
Myo5c
Zfp280c
Hmgcll1
Fam83b
Rbmx2
Strap
Vps8
Zc3hav1l
Stx1a
Stx3
Stxbp1
Osgin2
Zfp710
Gan
Supt5
Surf2
Gps1
Trp53bp2
Hace1
Swap70
Tbc1d12
Tmem164
Nudcd3
Syk
Frmd4a
Syn1
Bend7
Lcorl
Sdc4
Syngr1
Synj2
Tmc7
Dennd2a
Pgbd5
Mtrr
Slc35f3
Nemp1
Shank2
Nckap5
Mtmr9
Coq10a
Mcmbp
Ppp1r36
Lacc1
Adgrb3
Kbtbd2
Lpcat1
Fam91a1
Sepsecs
Trim41
Alkbh1
March11
Kbtbd7
Cln5
Ncoa7
Pank3
Amer3
Tsga10
Ado
Nomo1
Ap1ar
Tfdp2
Wwc1
Cspp1
Pcdh9
Mfsd9
Depdc7
Asap2
Dennd6a
Plekhh1
Asxl3
Tmem18
Syne3
Trim52
8030462N17Rik
Ubxn10
Mms22l
Klhl32
Frat2
A730008H23Rik
Lactb2
Mtg1
Spice1
Sprn
Nepro
Prpsap2
Iffo2
Aldh4a1
Tarbp1
Ddx46
Dse
Slc45a3
Scfd2
Tnpo2
Abhd10
Slc39a14
Cdkl3
Fbxl21
Mfsd4b4
Armc2
Dstyk
Tagln2
Rbbp5
Nudt18
Szrd1
Arhgef11
Tank
Bag2
Tap1
Ythdf2
Dis3l
Cracr2b
Slc6a6
Tbca
Tbl1x
Zfp598
Tbrg1
Plekhg1
Tbrg4
Casd1
Tbx4
Tnrc6b
Tcea1
Agap3
Ccdc186
Tcea2
Skp1a
Larp1b
Tcf12
Dnajc16
Tcf4
Tet2
Tcf7
2003-08-01
Tcf7l2
Kmt2a
Tfcp2
Tcf3
Pak6
Disp2
Tfeb
Ubtf
Hhipl1
Parp16
Cdk5rap2
Fnbp1l
Cdc73
Tcof1
Tcp1
Cep164
Pstk
Spg11
Sidt2
Tcp11
Slc25a29
Rcor3
Syde2
Zfp609
Arid5a
Lman2l
Csnk1g1
Fbxl16
Hdhd5
Mob3b
Chtf8
Fam20b
Maneal
Slc43a2
Rhbdd2
Tmem120a
Wipf1
Slc36a1
Senp6
Ncaph
Csrnp1
Slc35e3
Rab11fip3
Rap1b
Sec22c
Prr14l
Pomgnt2
Fam117a
Rnpep
Zmat1
Ccdc92
Miga1
Cnksr3
Phactr2
Arfgef3
Mfsd4b1
Afg1l
Mcu
Lrrc20
Stox1
Ctnna3
Zfp365
Ube2d1
Shc2
Cdc34
AU041133
Appl2
Ckap4
Tcp11l2
Eea1
Mettl25
Rab21
Zfc3h1
Rab3ip
Arhgap9
Gls2
Ccm2
Cep68
Aftph
Lgalsl
Ehbp1
Ccdc85a
Efemp1
Clint1
Rufy1
Acsl6
Fnip1
Tead1
Tead2
Tead3
Tead4
Iba57
Tmem11
Arhgap44
Usp43
Chd3
Tef
Slc16a11
Arrb2
Gltpd2
Camta2
Dhx33
Spns2
Coro6
Trp53i13
Taok1
Fam222b
Tada2a
Mrm1
Trim25
Utp18
Ppp1r9b
Samd14
Arl5c
Klhl11
Nags
BC030867
Atxn7l3
Fam171a2
Abca5
Hid1
Llgl2
Unk
Ube2o
Tnrc6c
Tmc6
Engase
Nploc4
Rab40b
Ubxn2a
Pqlc3
Snx13
Terc
Terf1
Tert
Tesk1
G2e3
Baz1a
Morf4l1
Tex2
Gm527
Mis18bp1
Tex261
Mgat2
Tex264
Plekhd1
Susd6
Zfand3
Sipa1l1
Acot6
Mlh3
Nek9
Cipc
Tfam
Itpk1
Unc79
Rcor1
Cdc42bpb
Eif5
Cep170b
Pacs2
Wdr60
Cdca7l
Tgfb1
Tgfb3
Zfp322a
Tgfbr1
Tgfbr2
Gmds
Tgif1
Phactr1
Ift88
Nup153
Kdm1b
Thra
Ice1
Thrb
Rasa1
Serinc5
Wdr41
Klf10
Gcnt4
Trim24
Btf3
Fcho2
Marveld2
Timeless
Srek1
Timp2
Depdc1b
Mier3
Arl15
Paip1
Pxk
Tjp1
Tjp2
3830406C13Rik
Ube2e2
Tkt
Tle1
Tle2
Tle4
Wapl
Tln1
Fermt2
Mapk1ip1l
Tmem260
Otop1
Cenpj
Spata13
Fam167a
Dtymk
Ccar2
Tmod1
Tmpo
Akap11
Vwa8
Tdrd3
Tnfaip3
Tnfrsf1a
Tnfrsf1b
Dedd
[truncated: 5,587 more rows]

## Sheet: Cbx7 targets (n=2395)
Gm17762
Fam174b
Gm10421
Gm10649
Ildr2
Gm9767
Nrg2
Nhsl2
Inafm2
Six3os1
Alkal2
Mir1199
Mir1895
AW011738
Mir3081
Adamts9
Pwwp2b
Oaf
Slc6a20a
B630019K06Rik
Gpc5
Cdh22
Nxph4
Isl2
Rprml
Fam110c
Prickle1
Pkdcc
Dlk2
Kctd1
Ffar4
Kazald1
Unc5b
Il1rl2
Dio3
Ovol2
Prrxl1
Tm6sf1
Adgrb1
Celf4
Lin7a
Camk2d
Grm6
Grm7
Prkag2
Slco3a1
Sema3d
Adamts7
Foxp1
Galnt16
Mex3b
Tmem74b
Lhfp
Pfdn4
Sobp
Lmo1
Dsp
Npy
Bmp3
Lmx1a
Tshz1
Foxe1
Gabra5
Foxp2
Asic2
Npnt
Adam12
Adamts1
Adcy6
Adcy8
Adm
Adora1
Adra1d
Adra2a
Adra2b
Adra2c
Adrb1
Crybg1
Alcam
Alx3
Ank1
Apba2
App
Aqp5
Ar
Arg2
Arhgap6
Arx
Zfhx3
Atf3
Neurog2
Neurog3
Atp10a
Axin2
Nkx3-2
Barx2
Bcan
Bdnf
Hrk
Bmi1
Bmp1
Bmp2
Bmp4
Bmp6
Bmp7
Bmpr1b
Bnc1
Commd3
Cacna1c
Cacna1d
Cacna1e
Cacna1g
Cacna2d1
Cacna2d3
Cacnb2
Cacnb3
Cacnb4
Calcr
Camk2b
Camk4
Car7
Cav1
Runx2
Runx1
Runx1t1
Cbfa2t3
Runx3
Cbln2
Cbx4
Ccnd2
Cd14
Cd24a
Cdh11
Cdh13
Cdh2
Cdh4
Cdh6
Cdh8
Cdk5r2
Cdkn1c
Cdkn2a
Cdkn2b
Cdkn2c
Cdx4
Cebpa
Chrm3
Vsx2
Cited1
Cxcr4
Cnr1
Coch
Col12a1
Col13a1
Col14a1
Col15a1
Col19a1
Col2a1
Col4a1
Comp
Cpeb1
Crabp1
Crhr1
Crlf1
Pcdha11
Cryba2
Vcan
Cux1
Cyp1b1
Cyp26a1
Dach1
Dbx1
Twist2
Dkk1
Dlk1
Dll1
Dlx3
Dlx6os2
Dok1
Drd4
Drd5
Dtna
Ebf1
Ebf2
Ebf3
Ecel1
Edil3
Efna3
Efna5
Efnb1
Efnb2
Egfr
Egr2
Egr3
Egr4
Emx1
Emx2
En1
En2
Eomes
Epb41l3
Epha3
Epha4
Epha5
Epha6
Epha7
Erbb4
Esx1
Mecom
Bcl11a
Dmbx1
Bhlhe23
Eya4
Gpr6
Fabp3
Colec12
Caln1
Fbn1
Fbn2
Lgr5
Fgf10
Fgf12
Fgf13
Fgf15
Fgf3
Fgf5
Fgf8
Fgf9
Fgfr2
Fgfr3
Fjx1
Foxc2
Foxf2
Foxb2
Foxl1
Fli1
Flt1
Flt3
Flt4
Aff2
Fosl2
Frat1
Ncs1
Fst
Fzd1
Fzd4
Fzd8
Gab1
Gab2
Gabra2
Gad2
B4galnt1
B4galnt2
Galnt3
Galr1
Gas1
Gata2
Gata4
Gata5
Gata6
Gbx2
Gdnf
Gfi1
Gfra1
Gfra2
Tsc22d3
Gjb2
Gli2
Gnal
Gnas
Gp1bb
Lrp2
Lpar1
Gpr27
Gpr37
Gpr50
Grb10
Grid1
Grik1
Grik2
Grik3
Grin2a
Grin2b
Grm8
Gsc
Gsx1
Gsx2
Nkx6-2
H2-Ab1
H2-K1
H2-Q1
H2-Q10
H2-Q2
Hand1
Hes2
Hes5
Hey2
Foxq1
Foxd3
Foxd1
Hhip
Hic1
Hivep2
Hmga2
Hmx2
Foxa1
Onecut1
Hoxa4
Hoxb1
Hoxb13
Hoxb3
Hoxc12
Hoxc13
Hoxc4
Hoxd1
Hoxd3
Hoxd4
Hoxd8
Hpse
Hr
Hspa1b
Hspa2
Htr1a
Htr1b
Htr2c
Htr7
Slc6a4
Id3
Ier5
Igf2
Igfbp2
Igfbp5
Ihh
Il15ra
Inhbb
Irf2
Irs1
Irs4
Irx2
Irx3
Isl1
Jag1
Jun
Kcna1
Kcna2
Kcna3
Kcna6
Kcnd2
Kcnh3
Kcnj12
Kcnj3
Kcnj4
Kcnk2
Kcnma1
Kcnq2
Kdr
Kif1a
Klf4
Mafb
Lbx2
Lef1
Lfng
Lhx1
Lhx2
Lhx6
Lhx8
Lhx9
Lipg
Lmo2
Lor
Lox
Lpl
Lrp8
Lrrn1
Ltbp2
Ltk
Sgk3
Ripply3
Pfkfb3
Mab21l1
Syt12
Edaradd
Smad6
Maf
Man1a
Ascl1
Ascl2
Mdfi
Mef2c
Meox2
Met
Foxc1
Sypl2
Kitl
Mmp16
Meis2
Msc
Msi1
Msx1
Msx2
Msx3
Map6
Mapt
Myb
Nab1
Nab2
Nbl1
Ncam1
Nes
Neurod2
Nfatc1
Nfia
Nfib
Nfil3
Nfix
Nefl
Nefm
Nkx2-5
Nkx2-9
Nog
Nos2
Npas2
Nppc
Npr1
Npr3
Ctnnd2
Nptx1
Nrg3
Nrp1
Nrp2
Nrxn1
Nsg1
Ntf3
Ntn1
Ntrk2
Ntrk3
Nr4a2
Nxph1
Ocln
Otp
Otx2
Ovol1
Oxtr
P2ry1
Pappa
Pax1
Pax3
Pax6
Pax8
Pax9
Pbx3
Pcdh10
Pcsk5
Pde3b
Pde4a
Pde8a
Pdgfa
Pdgfb
Pdgfra
Penk
Cdk14
Pgr
Pip4k2a
Pitx1
Pitx2
Pitx3
Prkca
Prkce
Prkch
Prkd1
Pkp1
Prrx1
Phox2b
2005-09-01
Pou3f1
Pou3f4
Pou4f1
Pou4f2
Pou4f3
Pparg
Ppp1r1b
Prkg1
Prkg2
Prom1
Prox1
Prss12
Ptch1
Ptf1a
Pcdha9
Pcdha12
Nlgn1
Ptger3
Ptger4
Lrrc4
Pthlh
Pth1r
Ptpn5
Sirpa
Cabp7
Ptprj
Ptpru
Lrrc75b
Ptprm
Ptpro
Ptprt
Cavin1
Igdcc3
Rab20
Ripor2
Aldh1a2
Rasgrf1
Rax
Tet3
Gsc2
Hs3st2
Nhs
Robo3
Rbp4
Reln
Ret
Rgl1
Rora
Dhrs3
Ryr3
Satb1
Nkx1-2
Atxn1
Scn5a
Cxcl12
Sfrp2
Sema3f
Sema5a
Sema5b
Sema6a
Sema7a
Sez6
Sfrp1
Frzb
Shc3
Shox2
Siah2
St3gal1
St8sia2
Sim1
Sim2
Six2
Six6
Slc16a2
Slc18a3
Slc1a2
Slc6a2
Slit2
Sstr1
Sstr4
Snap91
Sntb1
Sox1
Sox18
Sox3
Sox4
Sox6
Sox7
Sox9
Sall3
Sphk1
Serpine2
Zbtb7c
Elfn2
Sptbn2
Esrp1
Pknox2
Tmem132b
Ghsr
Tmem132c
Znrf4
Klhl29
Stc2
Tmem63a
Adamts18
Clic6
Syt2
T
Slc35f3
Metrnl
Dock10
Thsd7b
Tdrd6
Mkx
Kcnk12
Tbc1d4
Unc5d
Nrg1
Tifa
Ptchd1
Pcdh9
Vstm2a
Spsb4
Asxl3
Mapre2
Gm266
Satb2
Slc45a3
Lemd1
Tal1
Tbr1
Tbx1
Tbx15
Tbx3
Tbx4
Tbx5
Larp1b
Megf11
Hnf1b
Tfap2a
Tfap2b
Tfap2c
Pak6
She
Duox2
Sema6d
Vgll2
Slc35f1
Brinp3
Nav1
Phactr2
Adgrg6
Alx1
Agap2
Ccdc85a
Adamts2
Wnt9a
Hlf
Ppp1r9b
Stac2
Plekhh3
Trim47
Trib2
Slc25a21
Kcnk13
Tgfb2
Tgfbr3
Thbd
Thpo
Thrb
Ankrd34b
Lhfpl2
Gcnt4
Ccno
Zfp503
Tll1
Otop1
Tlx2
Shisa2
Tmod1
Tns1
Tpbg
Tpm1
Trp73
Trpc3
Phlda2
Tulp1
Twist1
Ucn
Unc5c
Farp1
Vax1
Trio
Slc32a1
Vldlr
Kcnk9
Scarf2
Wnt1
Wnt10a
Wnt10b
Wnt11
Adcy5
Wnt2
Wnt2b
Wnt3
Wnt3a
Wnt4
Wnt5b
Wnt6
Wnt7a
Wnt7b
Zdhhc14
Plcl2
Dlgap1
Kcng3
Zfp521
Fhod3
Onecut2
Grp
Zadh2
Rorb
Npbwr1
C1ql2
Fam78b
Vash2
Lpgat1
Kcnq5
Slc9a2
Plcl1
Zbtb7b
C1ql3
Zfpm1
Zfpm2
Ikzf1
Ikzf3
Slc30a3
Lrp4
Bahd1
Itpka
Ebf4
Nkx2-4
Ppp1r16b
Cbln4
Ppp1r3d
Zbtb10
Gpr149
Fhdc1
Slc6a17
Ak5
Prdm13
Shb
Galnt12
Frrs1l
Glis1
Adgrb2
Hcrtr1
Serinc2
Man1c1
Igsf21
Ajap1
Gbx1
Zfyve28
Sel1l3
Fras1
Tmem150c
Gpat3
Creb5
Vopp1
Ccser1
Foxi3
Eva1a
Gdpd5
Dchs1
Spon1
Helt
BC030500
Inpp4b
Map3k21
Ntm
Adamts15
Gramd1b
Zbtb16
Lingo1
Lancl3
L3mbtl3
Sh3rf3
Eml6
Fbll1
Sowaha
Rtn4rl1
Adamts5
Sdk2
Gdf7
Kcns3
Lrfn5
Tmem30b
C1ql1
Slc24a4
Gpr150
Gadd45g
Gpc6
Grem1
Rxfp3
Ly6h
Mab21l2
Rspo2
Csmd3
Mid2
Cacna1i
Nt5e
Pdzrn4
Papss2
Pde10a
Slc26a4
Cadm2
Rai2
Adamts19
Setbp1
Kcng2
Dmrt3
Vwa2
Slco5a1
Pik3c2b
St8sia6
Fam78a
Zeb2
Zfp385b
Zfp804a
D430041D05Rik
Frem2
Ppm1l
Pde5a
Slc44a5
Lrrc7
Gdf6
Lingo2
Gabbr2
Grin3a
Podn
Lrrc38
Kctd8
Plxna4
Tshz3
Zfp536
Shank1
Rgma
Dlgap2
Sgcz
Tox3
Bsx
Arhgap20
Tnfaip8l3
Myrip
Sowahd
Pcdh11x
Zfp711
Cnksr2
Onecut3
Rhbdl3
Neto1
Tox
Fev
Plekhg3
Esrrb
Esrrg
Hsf4
Map3k5
Nbea
Nr5a1
Creb3l1
Hunk
Rnf217
Kcnc2
Bahcc1
Egflam
Mroh5
Robo2
Zfp608
Ctif
Dpp10
Kif26b
Rtn4rl2
Tox2
Lhfpl3
Nat8l
Ppp2r2c
Adamtsl3
Gsg1l
Fam155a
Fat3
Ephb1
Irf5
Cadps
Tmem132e
Tlx3
C2cd4d
Podxl
Mixl1
Npas3
Peg12
Gm5069
Lrrc10b
Pcdh19
Nup62cl
Emilin3
B3gat2
Hdgfl3
Cttnbp2
Adamts8
Apln
Foxe3
Bin1
Zar1
Nol4
4932441J04Rik
Adgrl3
Hs3st5
Pld5
9330158H04Rik
Cxxc4
Nrcam
Dusp4
Syne2
Itpripl2
9530059O14Rik
Igf2bp2
Nwd2
A930011G23Rik
Tmem229a
Cobll1
Tmcc3
Ism1
Vwc2
Auts2
Sidt1
Fstl4
Dlx6os1
Prr18
Dgki
Sp8
C130071C03Rik
March3
Bcorl1
Cadps2
Trank1
9930014A18Rik
Ppm1e
Cachd1
Bhlha9
Islr2
Mdga2
Samd5
Negr1
Ccbe1
Arl4c
Rfx6
Pitpnm3
Mast4
Zmiz1
Gm5089
Vwa5b2
Zfp516
Hecw2
9130024F11Rik
Fam163a
Nol4l
Fat4
Med12l
Foxo6
Shisa3
Adamts3
Miat
Htra4
Hapln4
Rnf150
Trim67
Opcml
AI593442
Hcn4
Tfap2e
Mamld1
Nell1
Ust
Pcdhac2
Sfmbt2
Zfp703
Col27a1
Mafa
Obscn
Shisa6
Rap1gap2
Ccdc177
Dgkh
Lmo7
Lonrf2
Prdm12
Gpr176
Prmt8
Ripply2
Kcnf1
Prdm14
Gpr25
Ankrd63
Slitrk3
Mir10b
Mir137
Mir193a
Mir196a-1
Mir212
Tmtc1
Zhx2
Scn4b
Flrt2
H2afy2
B830017H08Rik
Sgpp2
Syndig1
Maml3
Gm12830
Mn1
Tmem178b
Sox1ot
Prok2
Lats2
Tmprss2
Crim1
Rgs6
Hs6st2
Hs6st3
Magi2
Dmrt1
Grb14
Parp8
Rgs7bp
Rbfox3
Chst3
Stk39
Corin
Gria3
Insm1
Ngef
Nell2
Avpr1a
Rassf5
Chst2
Cacng4
Slc4a4
Dll4
Syt6
Pde3a
St3gal6
Atp8b1
Hs3st3b1
Plxnc1
Pdzrn3
Astn2
Htra1
Extl1
Cited4
Hdac7
Tmeff2
Slc22a21
Clcf1
Sez6l
Tacstd2
Cacna2d2
Dkk2
Aldh1a3
Insm2
Tbx20
Vav3
Fzd2
Cxcl14
Jph1
Jph3
Stk32c
Ntn4
Tbx21
Fxyd7
Tesc
Tbc1d1
Rgs20
Vstm2b
Sall1
Bcl11b
Cacna1h
Efcc1
Dnaja4
Shank3
Fam181b
Chst11
Bhlhe22
Chst7
Il1rapl2
Kcnq4
Klf14
Tmem28
Gm13889
Mcidas
Arhgef26
Tmem200b
Dok6
Fam43b
Zfp800
Ptchd4
Susd1
Smoc2
Clstn2
Gpr88
Irx6
Sp5
Rtn4r
Zic5
Bean1
F930015N05Rik
Camk2n1
Skor2
Tnik
Gm7854
Trabd2b
Sorcs3
H60b
Rnf220
Piezo2
Gm8909
Kif26a
Tril
Rnf128
Pxdc1
Ssbp2
Smarcd3
Smarca2
Spats2l
Zswim6
3110039M20Rik
Ankrd33b
Abhd15
Slc39a8
Kirrel3
Plxnd1
Sncaip
Rgs10
Rprm
Tmem178
Wls
Ndnf
1110032F04Rik
Rreb1
Atp6v1c2
Flnc
Zfp467
Chst8
Lyzl4
Dab2ip
Casz1
Chn2
Mllt3
Dpf3
Gprc5c
Draxin
Crtc3
Eva1c
Stox2
Atoh8
Sntg1
Bcor
Clmp
Shtn1
Galnt14
Rgl3
Cldn23
Antxr2
Amer2
Tmem163
2510009E07Rik
Kcnk10
Mir375
Mir124a-2
Mir124a-3
Slc43a1
Prr5l
Shisa9
Lypd1
Car10
Skida1
Dnajc6
Tmem135
Rspo3
2810459M11Rik
Spock3
Cnih3
2900092D14Rik
Slc22a23
Pcdh18
Fezf1
Bmper
Nptxr
Spata18
Rbm20
Jakmip3
Btbd11
Grip1
Arpp21
Nebl
Klrg2
Hopx
Lrrtm1
Lonrf3
Samd4
Osbpl10
Cds1
Tbc1d30
Mdga1
Kbtbd11
Rasd2
Sv2c
Slitrk5
Paqr9
Pcdh1
Wnk2
Egfem1
Morc4
Plppr5
Pcgf5
Dock8
Ppp1r14c
Fam131b
Slc35d3
6530402F18Rik
Tbx18
Slc24a2
Rftn1
Ppp1r3g
Mfsd2a
Foxl2os
Ralyl
Ube2ql1
9430021M05Rik
Anks1b
Limch1
Prdm8
Lbh
A930004D18Rik
Prr15
Sowahb
Nav2
Adgra2
Rassf10
Mctp1
Zc3hav1
Chsy3
Lrat
Bhlhe41
Fam20c
Ntng1
Trim2
Zfhx4
Fgf16
Jdp2
Tnxb
Tmem108
Sp6
Sytl2
Cnnm1
Kcnn1
Hes7
Wnt16
Peli2
Nkd1
Tmem121b
Csmd1
Zfp423
Pag1
Lrp1b
Olig3
Srd5a2
Slc24a3
Efhd1
Mfsd6
Kcnb2
Fibcd1
Osbpl6
Hrh3
Abtb2
Kcnc4
Tmem56
Hoxb2
Abr
Alx4
Anp32a
Atoh1
Doc2b
Epas1
Has3
Shh
Tnrc6b
Kctd12
Zfp462
Dmrta2
Dlec1
Gm20554
Wt1os
Wipf3
Hpse2
Fam184b
Gapvd1
Zcchc9
Grrp1
4930426L09Rik
Fgf20
Msx1os
Foxd2os
2810410L24Rik
Gm14207
Gm10584
Hoxc11
Boc
Ddn
Dlx2
Dlx4
Dlx5
Edn1
Evx1
Hlx
Mnx1
Hoxa1
Hoxa13
Hoxb9
Hoxc6
Hoxc9
Irx1
Neurog1
Nr4a3
Pax7
Pcdh8
Pou3f2
Six1
Skor1
Nr2e1
Pcdh17
Tnfaip2
Wt1
Dmrt2
Zic4
Tnrc18
Elfn1
Map4k4
Cbx8
Irx4
Fezf2
Pantr1
Duoxa2
Rsrc1
2810032G03Rik
Hoxd3os1
Mir449c
Mir615
Nkx2-2os
Cdx2
Dlx6
Hoxa7
Hoxb8
Hoxc8
Hoxd10
Hoxd11
Hoxd13
Pdx1
Thrsp
Nkx2-1
Osr1
Chrm2
Grhl2
Trpa1
Kcnd3
Vax2os
2900079G21Rik
9530036O11Rik
9030612E09Rik
Pcca
Ferd3l
Nr2f2
Atp1b2
Cav2
Cckbr
Chl1
Chrm4
Ccr10
Dhh
Eef2k
Evx2
Fgf11
Gpc4
Gria2
H2-Bl
Hmx3
Htr6
Kl
Mycl
Mal
Myo5b
Nin
Plxna2
Prph
Ptpn14
Ptprg
Hspa1a
St8sia4
Sstr2
Sox14
P3h2
Adgrb3
Tcf7l1
Tdrd5
Sertad4
Rassf2
Plk5
Arhgap9
Samd14
Nags
Baz1a
Tgfb1
Tgfbr2
Vegfa
Vim
Wnt5a
Nmnat2
Zic2
Phf24
Zfp362
Slc30a2
Megf6
Gxylt2
Synm
Csgalnact1
Mmp17
Slc2a13
St6gal2
Rgs9bp
Prag1
Homer2
Colgalt2
Nkain3
Rab6b
Shc4
Trim36
Soga1
Spag6
Gse1
Zbtb42
Vrtn
Arhgef5
Ankrd34a
Cadm1
Espn
Kcnip3
Foxo3
Kcnmb4
Gprc5b
Svep1
Elf2
Rhobtb1
Prdm16
Nos1ap
Rfx4
Dram1
Zbtb46
Mir9-3
Ppp2r2b
Lvrn
Rasl10a
Mpped2
Notum
Fam53b
Arhgap10
Bicc1
Gpr45
Fzd10
Phlpp1
9130019P16Rik
Ddx43
Tdrd7
Rusc2
Mir1903
Atg14
Lrrc8c
N4bp2l1
Prrt4
Ano10
Mgat4b
Slc35e4
Tmem98
Rtn1
Qsox1
Sncb
Nxph3
Airn
Barhl2
Cdc42ep1
Rab15
Phyhip
Tigd5
Kdelr3
Card10
Rab31
Unc5a
Shmt2
Grm3
E2f8
Uhrf2
Rarres1
Itga1
Mcf2
Bcr
H2-Q6
Grik4
Chrna5
Kcnq3
Egln1
Aatk
Asic1
Ace
Ache
Chrna4
Acvrl1
Adam11
Cygb
Vsx1
Adcy7
Adcy9
Adcyap1r1
Adora2a
Adssl1
Aebp1
Alk
Rims1
Rims2
Alox12
Alox15
Necab2
Ank
Slc25a4
Speg
Phox2a
Arsb
Atp2b2
Slc7a2
Avp
Barx1
Bcl6b
Bcl2
Bik
Bmp8b
Cacna1a
Cacna1b
Calca
Capn2
Car11
Car4
Casp7
Cbs
Cbx2
Cck
Cd83
Arhgap31
Cdk6
Cdkn1a
Cdx1
Cebpd
Celsr1
Cidea
Socs1
Clcn5
Cldn3
Cldn5
Cntfr
Col5a1
Cpd
Cys1
Cplx2
Crhbp
Crmp1
Pcdha4
Pcdha5
Pcdha10
Dab1
Dclk1
Des
Mpp3
Dlx1
Dnmt3a
Dpp4
Dpp6
Drd1
Dscam
Dusp2
Lefty1
S1pr1
Efna2
Emp2
Eno2
Epb41l1
Epha8
Epor
Erbb2
Esr2
Celf2
Col26a1
Faah
Fer
Fgf14
Fgf18
Fgfr1
Fhl2
Fos
Fosl1
Fut9
Dtx1
Fzd6
Fzd9
Gabrb1
Gabrb2
Gabrg3
Gal
Gas6
Gdf11
Gpr83
Gjd2
Gna14
Gnai3
Gnao1
Gng12
Gng4
Gp5
Gpc1
Gpc3
Gpr12
Gpm6b
Grin2c
Gucy2e
Hey1
Foxf1
Hhex
Hoxa9
Hoxc5
Hoxd12
Hrh1
Hsd11b2
Hsd17b1
Dnajb3
Htr1d
Htr5b
Ica1
Icam5
Irf8
Id2
Igf1r
Igfbp4
Il6ra
Lrig1
Inhba
Itga7
Jak2
Kcna7
Kcnab3
Kcnk1
Kcnk4
Kcns1
Kif21a
Kif21b
Kit
Krt18
Krt8
Krtap6-2
Ky
Lad1
Aff3
Lamb1
Lamc2
Lepr
Lhx5
Lmo4
Psmb8
Loxl1
Loxl3
Lrrfip1
Ltbp3
Ltbr
Hpcal4
Peg10
Glcci1
Grid2ip
Lyl1
Prima1
Smad3
Acot3
Man2a1
Mapkapk2
Matn4
Mbp
Mc4r
Meis1
Mesp1
Mid1
Me1
Mos
Mpdz
Mras
Mrc2
Mxi1
Gadd45b
Ncoa2
Ndn
Nfe2l3
Nfic
Ngf
Nkx3-1
Nkx6-1
Nmbr
Notch1
Npy2r
Dusp8
Fxyd5
Oprd1
Oxt
P2ry2
P4ha2
Pax5
Pcsk6
Pde1b
Enpp1
Phka1
Pip5k1b
Prkcb
Plau
Pld1
Plec
Pnmt
Pou3f3
Pou6f1
Ppic
Ppl
Ppp3cc
Prkar2b
Pstpip2
Atp12a
Ptgdr
Pcdha3
Ptger2
Rspo1
Ptpn18
Ptprb
Abcg4
Ptpre
Rab33a
Rai1
Rasd1
Rasgrp1
Rimkla
Dcdc2a
Pom121l2
Rel
Rgs16
Rgs2
Robo1
Rtkn
Rxra
Prrx2
Scd1
Sema3c
Sema4c
Sorbs3
Six4
Slc1a1
Slc22a3
Slit1
Plk2
Sos2
Sox10
Sox8
Arhgef17
Sptb
Spock1
Zfp804b
Pde2a
Galnt6
Srms
Phldb2
Stat5b
Stat6
Fam20a
Stim1
Stk10
Eif5a2
Sned1
Dock3
Bhlhe40
Hoxc10
Tmem164
Sycp1
Frmd4a
Syn2
Sdc1
Tmc7
Adcy2
March11
Amer3
Arfgef1
Trib1
Syne3
Iffo2
Mfsd4a
Pdlim2
Tac1
Tacr1
Klhdc8a
Lgi3
Tap1
Slc18a2
Zeb1
Hhipl1
Slc5a8
D930020B18Rik
4931440F15Rik
Phlda1
Chd3
Slc16a11
Wscd1
Spns2
Coro6
Trp53i13
Stxbp6
Plekhd1
Acot5
Rin3
Unc79
Tmem196
Tgfa
Tgfbr1
Rnf144b
Pde8b
Timp3
Lrrc3b
Scara3
Tnfsf11
Tnfsf9
Tpm2
Trpc1
Trpc4
Tshr
Tub
Vipr1
Vipr2
Nrbp2
Mpped1
Adamts20
Wnt9b
Clic5
Ttc7
Lims2
St8sia5
Glis3
Prlhr
Rcsd1
Hhat
Arhgef4
Zfp64
Zfp9
Camk1d
Proser2
Zhx1
Zic1
Gsn
Slc30a4
Smox
Dlgap4
Amigo1
Plppr4
Npr2
Megf9
Sh2d5
9330182L06Rik
Cwh43
Parm1
Vsig10
Jazf1
Vgll4
Ccdc136
Mypop
Phldb3
Lrrk1
Adamts17
Mogat2
Cpne2
6430548M08Rik
Tmem45b
Usp3
Prtg
Slc9a7
Adgrg2
Lingo3
Slc13a5
Ssh2
Syt16
Bves
Cdh20
Gpr68
Ets1
Pnma2
Impdh1
Sh2b2
Tspyl5
Mgll
C1ql4
Pacsin1
Gpr156
Mmp25
Neurl1b
Cpne5
Slco2a1
Slc16a12
Brinp2
Tspan18
Lrrc4c
Snph
Rims4
Zfp697
Frmd3
Raver2
Ifnlr1
Cpz
AI854703
Slc6a11
E330009J07Rik
Myo16
Ppp1r3b
Zc3h12c
C2cd4a
Tmem255a
Dcaf12l2
Gpr101
Tbc1d8b
Frmpd3
Iqsec2
Map7d1
Rbm47
Lgi2
Dusp15
Creg2
Ror1
Dpysl4
Sowahc
Sh3pxd2b
Ankrd13b
Meioc
Greb1
Tmem229b
Caskin1
Grm4
Scube3
Ltbp1
Dysf
Optc
Acvr1c
Epb41
Wdr86
Cntn4
Micall1
Elmod1
Map3k15
Galnt13
Plppr1
Esyt3
Magel2
Rasl10b
Tcfl5
Trp53i11
Slc9a5
Tada1
Efhd2
Agpat3
Tnfrsf19
Mapk12
Cabp1
Slc22a4
Fbxw4
Sctr
Pianp
Itga11
Cacna2d4
Smo
Apba1
Msrb3
Lefty2
Rnf152
Gchfr
Tmem215
Strip2
Atp2b3
Akain1
Vstm4
Hs3st6
Ankrd44
Fam102b
Col8a2
Sdk1
Thsd7a
9530026P05Rik
Dgkk
Gm5124
Gm5126
Zdhhc23
Kcp
Zfp36l3
Fndc3c1
Frmpd4
Cntln
Slc41a2
Gjd3
Oxct2b
Nefh
Begain
Lbhd2
Greb1l
Tmem151a
Fam189a2
Batf3
Gm1673
[truncated: 395 more rows]

## Sheet: Ring1b+Cbx7 (n=2340)
Gm17762
Fam174b
Gm10421
Gm10649
Ildr2
Gm9767
Nrg2
Nhsl2
Inafm2
Six3os1
Alkal2
Mir1199
Mir1895
AW011738
Mir3081
Adamts9
Pwwp2b
Oaf
Slc6a20a
B630019K06Rik
Gpc5
Cdh22
Nxph4
Isl2
Rprml
Fam110c
Prickle1
Pkdcc
Dlk2
Kctd1
Ffar4
Kazald1
Unc5b
Il1rl2
Dio3
Ovol2
Prrxl1
Tm6sf1
Adgrb1
Celf4
Lin7a
Camk2d
Grm6
Grm7
Prkag2
Slco3a1
Sema3d
Adamts7
Foxp1
Galnt16
Mex3b
Tmem74b
Lhfp
Pfdn4
Sobp
Lmo1
Dsp
Npy
Bmp3
Lmx1a
Tshz1
Foxe1
Gabra5
Foxp2
Asic2
Npnt
Adam12
Adamts1
Adcy6
Adcy8
Adm
Adora1
Adra1d
Adra2a
Adra2b
Adra2c
Adrb1
Crybg1
Alcam
Alx3
Ank1
Apba2
App
Aqp5
Ar
Arg2
Arhgap6
Arx
Zfhx3
Atf3
Neurog2
Neurog3
Atp10a
Axin2
Nkx3-2
Barx2
Bcan
Bdnf
Hrk
Bmi1
Bmp1
Bmp2
Bmp4
Bmp6
Bmp7
Bmpr1b
Bnc1
Commd3
Cacna1c
Cacna1d
Cacna1e
Cacna1g
Cacna2d1
Cacna2d3
Cacnb2
Cacnb3
Cacnb4
Calcr
Camk2b
Camk4
Car7
Cav1
Runx2
Runx1
Runx1t1
Cbfa2t3
Runx3
Cbln2
Ccnd2
Cd14
Cd24a
Cdh11
Cdh13
Cdh2
Cdh4
Cdh6
Cdh8
Cdk5r2
Cdkn1c
Cdkn2a
Cdkn2c
Cdx4
Cebpa
Chrm3
Vsx2
Cited1
Cxcr4
Cnr1
Coch
Col12a1
Col13a1
Col14a1
Col15a1
Col19a1
Col2a1
Col4a1
Comp
Cpeb1
Crabp1
Crhr1
Crlf1
Pcdha11
Cryba2
Vcan
Cux1
Cyp1b1
Cyp26a1
Dach1
Dbx1
Twist2
Dkk1
Dlk1
Dll1
Dlx3
Dlx6os2
Dok1
Drd4
Drd5
Dtna
Ebf1
Ebf2
Ebf3
Ecel1
Edil3
Efna3
Efna5
Efnb1
Efnb2
Egfr
Egr2
Egr3
Egr4
Emx1
Emx2
En1
En2
Eomes
Epb41l3
Epha3
Epha4
Epha5
Epha6
Epha7
Erbb4
Esx1
Mecom
Bcl11a
Dmbx1
Bhlhe23
Eya4
Gpr6
Fabp3
Colec12
Caln1
Fbn1
Fbn2
Lgr5
Fgf10
Fgf12
Fgf13
Fgf15
Fgf3
Fgf5
Fgf8
Fgf9
Fgfr2
Fgfr3
Fjx1
Foxc2
Foxf2
Foxb2
Foxl1
Fli1
Flt1
Flt3
Flt4
Aff2
Fosl2
Frat1
Ncs1
Fst
Fzd1
Fzd4
Fzd8
Gab1
Gab2
Gabra2
Gad2
B4galnt1
B4galnt2
Galnt3
Galr1
Gas1
Gata2
Gata4
Gata5
Gata6
Gbx2
Gdnf
Gfi1
Gfra1
Gfra2
Tsc22d3
Gjb2
Gli2
Gnal
Gnas
Gp1bb
Lrp2
Lpar1
Gpr27
Gpr37
Gpr50
Grb10
Grid1
Grik1
Grik2
Grik3
Grin2a
Grin2b
Grm8
Gsc
Gsx1
Gsx2
Nkx6-2
H2-Ab1
H2-K1
H2-Q1
H2-Q10
H2-Q2
Hand1
Hes2
Hes5
Hey2
Foxq1
Foxd3
Foxd1
Hhip
Hic1
Hivep2
Hmga2
Hmx2
Foxa1
Onecut1
Hoxa4
Hoxb1
Hoxb13
Hoxb3
Hoxc12
Hoxc13
Hoxc4
Hoxd1
Hoxd3
Hoxd4
Hoxd8
Hpse
Hr
Hspa2
Htr1a
Htr1b
Htr2c
Htr7
Slc6a4
Id3
Ier5
Igf2
Igfbp2
Igfbp5
Ihh
Il15ra
Inhbb
Irf2
Irs1
Irs4
Irx2
Irx3
Isl1
Jag1
Jun
Kcna1
Kcna2
Kcna3
Kcna6
Kcnd2
Kcnh3
Kcnj12
Kcnj3
Kcnj4
Kcnk2
Kcnma1
Kcnq2
Kdr
Kif1a
Klf4
Mafb
Lbx2
Lef1
Lfng
Lhx1
Lhx2
Lhx6
Lhx8
Lhx9
Lipg
Lmo2
Lor
Lox
Lpl
Lrp8
Lrrn1
Ltbp2
Ltk
Sgk3
Ripply3
Pfkfb3
Mab21l1
Syt12
Edaradd
Smad6
Maf
Man1a
Ascl1
Ascl2
Mdfi
Mef2c
Meox2
Met
Foxc1
Sypl2
Kitl
Mmp16
Meis2
Msc
Msi1
Msx1
Msx2
Msx3
Map6
Mapt
Myb
Nab1
Nab2
Nbl1
Ncam1
Nes
Neurod2
Nfatc1
Nfia
Nfib
Nfil3
Nfix
Nefl
Nefm
Nkx2-5
Nkx2-9
Nog
Nos2
Npas2
Nppc
Npr1
Npr3
Ctnnd2
Nptx1
Nrg3
Nrp1
Nrp2
Nrxn1
Nsg1
Ntf3
Ntn1
Ntrk2
Ntrk3
Nr4a2
Nxph1
Ocln
Otp
Otx2
Ovol1
Oxtr
P2ry1
Pappa
Pax1
Pax3
Pax6
Pax8
Pax9
Pbx3
Pcdh10
Pcsk5
Pde3b
Pde4a
Pde8a
Pdgfa
Pdgfb
Pdgfra
Penk
Cdk14
Pgr
Pip4k2a
Pitx1
Pitx2
Pitx3
Prkca
Prkce
Prkch
Prkd1
Pkp1
Prrx1
Phox2b
2005-09-01
Pou3f1
Pou3f4
Pou4f1
Pou4f2
Pou4f3
Pparg
Ppp1r1b
Prkg1
Prkg2
Prom1
Prox1
Prss12
Ptch1
Ptf1a
Pcdha9
Pcdha12
Nlgn1
Ptger3
Ptger4
Lrrc4
Pthlh
Pth1r
Ptpn5
Sirpa
Cabp7
Ptprj
Ptpru
Lrrc75b
Ptprm
Ptpro
Ptprt
Cavin1
Igdcc3
Rab20
Ripor2
Aldh1a2
Rasgrf1
Rax
Tet3
Gsc2
Hs3st2
Nhs
Robo3
Rbp4
Reln
Ret
Rgl1
Rora
Dhrs3
Ryr3
Satb1
Nkx1-2
Atxn1
Scn5a
Cxcl12
Sfrp2
Sema3f
Sema5a
Sema5b
Sema6a
Sema7a
Sez6
Sfrp1
Frzb
Shc3
Shox2
Siah2
St3gal1
St8sia2
Sim1
Sim2
Six2
Six6
Slc16a2
Slc18a3
Slc1a2
Slc6a2
Slit2
Sstr1
Sstr4
Snap91
Sntb1
Sox1
Sox18
Sox3
Sox4
Sox6
Sox7
Sox9
Sall3
Sphk1
Serpine2
Zbtb7c
Elfn2
Sptbn2
Esrp1
Pknox2
Tmem132b
Ghsr
Tmem132c
Znrf4
Klhl29
Stc2
Tmem63a
Adamts18
Clic6
Syt2
T
Slc35f3
Metrnl
Dock10
Thsd7b
Tdrd6
Mkx
Kcnk12
Tbc1d4
Unc5d
Nrg1
Tifa
Ptchd1
Pcdh9
Vstm2a
Spsb4
Asxl3
Mapre2
Gm266
Satb2
Slc45a3
Lemd1
Tal1
Tbx1
Tbx15
Tbx3
Tbx4
Tbx5
Larp1b
Megf11
Hnf1b
Tfap2a
Tfap2b
Tfap2c
Pak6
She
Duox2
Sema6d
Vgll2
Slc35f1
Brinp3
Nav1
Phactr2
Adgrg6
Alx1
Agap2
Ccdc85a
Adamts2
Wnt9a
Hlf
Ppp1r9b
Stac2
Plekhh3
Trim47
Trib2
Slc25a21
Kcnk13
Tgfb2
Tgfbr3
Thbd
Thpo
Thrb
Ankrd34b
Lhfpl2
Gcnt4
Ccno
Zfp503
Tll1
Otop1
Tlx2
Shisa2
Tmod1
Tns1
Tpbg
Tpm1
Trp73
Trpc3
Phlda2
Tulp1
Twist1
Ucn
Unc5c
Farp1
Vax1
Trio
Slc32a1
Vldlr
Kcnk9
Scarf2
Wnt1
Wnt10a
Wnt10b
Wnt11
Adcy5
Wnt2
Wnt2b
Wnt3
Wnt3a
Wnt4
Wnt5b
Wnt6
Wnt7a
Wnt7b
Zdhhc14
Plcl2
Dlgap1
Kcng3
Zfp521
Fhod3
Onecut2
Grp
Zadh2
Rorb
Npbwr1
C1ql2
Fam78b
Vash2
Lpgat1
Kcnq5
Slc9a2
Plcl1
Zbtb7b
C1ql3
Zfpm1
Zfpm2
Ikzf1
Ikzf3
Slc30a3
Lrp4
Bahd1
Itpka
Ebf4
Nkx2-4
Ppp1r16b
Cbln4
Ppp1r3d
Zbtb10
Gpr149
Fhdc1
Slc6a17
Ak5
Prdm13
Shb
Galnt12
Frrs1l
Glis1
Adgrb2
Hcrtr1
Serinc2
Man1c1
Igsf21
Ajap1
Gbx1
Zfyve28
Sel1l3
Fras1
Tmem150c
Gpat3
Creb5
Vopp1
Foxi3
Eva1a
Gdpd5
Dchs1
Spon1
Helt
BC030500
Inpp4b
Map3k21
Ntm
Adamts15
Gramd1b
Zbtb16
Lingo1
Lancl3
L3mbtl3
Sh3rf3
Eml6
Fbll1
Sowaha
Rtn4rl1
Adamts5
Sdk2
Gdf7
Kcns3
Lrfn5
Tmem30b
C1ql1
Slc24a4
Gpr150
Gadd45g
Gpc6
Grem1
Rxfp3
Ly6h
Mab21l2
Rspo2
Csmd3
Mid2
Cacna1i
Nt5e
Pdzrn4
Papss2
Pde10a
Slc26a4
Cadm2
Rai2
Adamts19
Setbp1
Kcng2
Dmrt3
Vwa2
Slco5a1
Pik3c2b
St8sia6
Fam78a
Zeb2
Zfp385b
Zfp804a
D430041D05Rik
Frem2
Ppm1l
Pde5a
Slc44a5
Lrrc7
Gdf6
Lingo2
Gabbr2
Grin3a
Podn
Lrrc38
Kctd8
Plxna4
Tshz3
Zfp536
Shank1
Rgma
Dlgap2
Sgcz
Tox3
Bsx
Arhgap20
Tnfaip8l3
Myrip
Sowahd
Pcdh11x
Zfp711
Cnksr2
Onecut3
Rhbdl3
Neto1
Tox
Fev
Plekhg3
Esrrb
Esrrg
Hsf4
Map3k5
Nbea
Nr5a1
Creb3l1
Hunk
Rnf217
Kcnc2
Bahcc1
Egflam
Mroh5
Robo2
Zfp608
Ctif
Dpp10
Kif26b
Rtn4rl2
Tox2
Lhfpl3
Nat8l
Ppp2r2c
Adamtsl3
Gsg1l
Fam155a
Fat3
Ephb1
Irf5
Cadps
Tmem132e
Tlx3
C2cd4d
Podxl
Mixl1
Npas3
Peg12
Gm5069
Lrrc10b
Pcdh19
Nup62cl
Emilin3
B3gat2
Hdgfl3
Cttnbp2
Adamts8
Apln
Foxe3
Bin1
Zar1
Nol4
4932441J04Rik
Adgrl3
Hs3st5
Pld5
9330158H04Rik
Cxxc4
Nrcam
Dusp4
Syne2
Itpripl2
9530059O14Rik
Igf2bp2
Nwd2
A930011G23Rik
Tmem229a
Cobll1
Tmcc3
Ism1
Vwc2
Auts2
Sidt1
Fstl4
Dlx6os1
Prr18
Dgki
Sp8
C130071C03Rik
March3
Bcorl1
Cadps2
Trank1
9930014A18Rik
Ppm1e
Cachd1
Bhlha9
Islr2
Mdga2
Samd5
Negr1
Ccbe1
Arl4c
Rfx6
Pitpnm3
Mast4
Zmiz1
Gm5089
Vwa5b2
Zfp516
Hecw2
Fam163a
Nol4l
Fat4
Med12l
Foxo6
Shisa3
Adamts3
Miat
Htra4
Hapln4
Rnf150
Trim67
Opcml
AI593442
Hcn4
Tfap2e
Mamld1
Nell1
Ust
Pcdhac2
Sfmbt2
Zfp703
Col27a1
Mafa
Obscn
Shisa6
Rap1gap2
Ccdc177
Dgkh
Lmo7
Lonrf2
Prdm12
Gpr176
Prmt8
Ripply2
Kcnf1
Prdm14
Gpr25
Ankrd63
Slitrk3
Mir10b
Mir137
Mir193a
Mir196a-1
Mir212
Tmtc1
Zhx2
Scn4b
Flrt2
H2afy2
B830017H08Rik
Sgpp2
Syndig1
Maml3
Gm12830
Mn1
Tmem178b
Sox1ot
Prok2
Lats2
Tmprss2
Crim1
Rgs6
Hs6st2
Hs6st3
Magi2
Dmrt1
Grb14
Parp8
Rgs7bp
Rbfox3
Chst3
Stk39
Corin
Gria3
Insm1
Ngef
Nell2
Avpr1a
Rassf5
Chst2
Cacng4
Slc4a4
Dll4
Syt6
Pde3a
St3gal6
Atp8b1
Hs3st3b1
Plxnc1
Pdzrn3
Astn2
Htra1
Extl1
Cited4
Hdac7
Tmeff2
Slc22a21
Clcf1
Sez6l
Tacstd2
Cacna2d2
Dkk2
Aldh1a3
Insm2
Tbx20
Vav3
Fzd2
Cxcl14
Jph1
Jph3
Stk32c
Ntn4
Tbx21
Fxyd7
Tesc
Tbc1d1
Rgs20
Vstm2b
Sall1
Bcl11b
Cacna1h
Efcc1
Dnaja4
Shank3
Fam181b
Chst11
Bhlhe22
Chst7
Il1rapl2
Kcnq4
Klf14
Tmem28
Gm13889
Mcidas
Arhgef26
Tmem200b
Dok6
Fam43b
Zfp800
Ptchd4
Susd1
Smoc2
Clstn2
Gpr88
Irx6
Sp5
Rtn4r
Bean1
F930015N05Rik
Camk2n1
Skor2
Tnik
Gm7854
Trabd2b
Sorcs3
H60b
Rnf220
Piezo2
Gm8909
Kif26a
Tril
Rnf128
Pxdc1
Ssbp2
Smarcd3
Smarca2
Spats2l
Zswim6
3110039M20Rik
Ankrd33b
Abhd15
Slc39a8
Kirrel3
Plxnd1
Sncaip
Rgs10
Rprm
Tmem178
Wls
Ndnf
1110032F04Rik
Rreb1
Atp6v1c2
Flnc
Zfp467
Chst8
Lyzl4
Dab2ip
Casz1
Chn2
Mllt3
Dpf3
Gprc5c
Draxin
Crtc3
Eva1c
Stox2
Atoh8
Sntg1
Bcor
Clmp
Shtn1
Galnt14
Rgl3
Cldn23
Antxr2
Amer2
Tmem163
2510009E07Rik
Kcnk10
Mir375
Mir124a-2
Mir124a-3
Slc43a1
Prr5l
Shisa9
Lypd1
Car10
Skida1
Dnajc6
Tmem135
Rspo3
2810459M11Rik
Spock3
Cnih3
2900092D14Rik
Slc22a23
Pcdh18
Fezf1
Bmper
Nptxr
Spata18
Rbm20
Jakmip3
Btbd11
Grip1
Arpp21
Nebl
Klrg2
Hopx
Lrrtm1
Lonrf3
Samd4
Osbpl10
Cds1
Tbc1d30
Mdga1
Kbtbd11
Rasd2
Sv2c
Slitrk5
Paqr9
Pcdh1
Wnk2
Egfem1
Morc4
Plppr5
Pcgf5
Dock8
Ppp1r14c
Fam131b
Slc35d3
6530402F18Rik
Tbx18
Slc24a2
Rftn1
Ppp1r3g
Mfsd2a
Foxl2os
Ralyl
Ube2ql1
9430021M05Rik
Anks1b
Limch1
Prdm8
Lbh
A930004D18Rik
Prr15
Sowahb
Nav2
Adgra2
Rassf10
Mctp1
Zc3hav1
Chsy3
Lrat
Bhlhe41
Fam20c
Ntng1
Trim2
Zfhx4
Fgf16
Jdp2
Tnxb
Tmem108
Sp6
Sytl2
Cnnm1
Kcnn1
Hes7
Wnt16
Peli2
Nkd1
Tmem121b
Csmd1
Zfp423
Pag1
Lrp1b
Olig3
Srd5a2
Slc24a3
Efhd1
Mfsd6
Kcnb2
Fibcd1
Osbpl6
Hrh3
Abtb2
Kcnc4
Tmem56
Hoxb2
Abr
Anp32a
Atoh1
Doc2b
Epas1
Has3
Shh
Tnrc6b
Dmrta2
Dlec1
Wt1os
Wipf3
Hpse2
Fam184b
Gapvd1
Grrp1
Fgf20
2810410L24Rik
Gm14207
Gm10584
Hoxc11
Boc
Ddn
Dlx4
Dlx5
Edn1
Evx1
Mnx1
Hoxb9
Hoxc9
Irx1
Neurog1
Nr4a3
Pax7
Pcdh8
Pou3f2
Skor1
Nr2e1
Pcdh17
Tnfaip2
Dmrt2
Zic4
Tnrc18
Elfn1
Map4k4
Cbx8
Irx4
Fezf2
Pantr1
Duoxa2
Rsrc1
2810032G03Rik
Hoxd3os1
Mir615
Nkx2-2os
Hoxa7
Hoxb8
Hoxc8
Hoxd10
Hoxd11
Pdx1
Nkx2-1
Chrm2
Grhl2
Trpa1
Kcnd3
Vax2os
2900079G21Rik
Pcca
Ferd3l
Nr2f2
Atp1b2
Cav2
Cckbr
Chl1
Chrm4
Ccr10
Dhh
Eef2k
Evx2
Fgf11
Gpc4
Gria2
H2-Bl
Hmx3
Htr6
Kl
Mycl
Mal
Myo5b
Nin
Plxna2
Prph
Ptpn14
Ptprg
St8sia4
Sstr2
Sox14
P3h2
Adgrb3
Tcf7l1
Tdrd5
Sertad4
Rassf2
Plk5
Arhgap9
Samd14
Nags
Baz1a
Tgfb1
Tgfbr2
Vegfa
Vim
Wnt5a
Nmnat2
Phf24
Zfp362
Slc30a2
Megf6
Gxylt2
Synm
Csgalnact1
Mmp17
Slc2a13
St6gal2
Rgs9bp
Prag1
Homer2
Colgalt2
Nkain3
Rab6b
Shc4
Trim36
Soga1
Spag6
Gse1
Zbtb42
Vrtn
Arhgef5
Ankrd34a
Cadm1
Espn
Kcnip3
Foxo3
Kcnmb4
Gprc5b
Svep1
Elf2
Rhobtb1
Prdm16
Nos1ap
Rfx4
Dram1
Zbtb46
Ppp2r2b
Lvrn
Rasl10a
Mpped2
Notum
Fam53b
Arhgap10
Bicc1
Gpr45
Fzd10
Phlpp1
Ddx43
Tdrd7
Rusc2
Lrrc8c
N4bp2l1
Prrt4
Ano10
Mgat4b
Slc35e4
Tmem98
Rtn1
Qsox1
Sncb
Nxph3
Barhl2
Cdc42ep1
Rab15
Phyhip
Tigd5
Kdelr3
Card10
Rab31
Unc5a
Shmt2
Grm3
E2f8
Uhrf2
Rarres1
Itga1
Mcf2
Bcr
Grik4
Chrna5
Kcnq3
Egln1
Aatk
Asic1
Ace
Ache
Chrna4
Acvrl1
Adam11
Cygb
Vsx1
Adcy7
Adcy9
Adcyap1r1
Adora2a
Adssl1
Aebp1
Alk
Rims1
Rims2
Alox12
Alox15
Necab2
Ank
Slc25a4
Speg
Phox2a
Arsb
Atp2b2
Slc7a2
Avp
Barx1
Bcl6b
Bcl2
Bik
Bmp8b
Cacna1a
Cacna1b
Calca
Capn2
Car11
Car4
Casp7
Cbs
Cbx2
Cck
Cd83
Arhgap31
Cdk6
Cdkn1a
Cdx1
Cebpd
Celsr1
Cidea
Socs1
Clcn5
Cldn3
Cldn5
Col5a1
Cpd
Cys1
Cplx2
Crhbp
Crmp1
Pcdha4
Pcdha5
Pcdha10
Dab1
Dclk1
Des
Mpp3
Dlx1
Dnmt3a
Dpp4
Dpp6
Drd1
Dscam
Dusp2
Lefty1
S1pr1
Efna2
Emp2
Eno2
Epb41l1
Epha8
Epor
Erbb2
Esr2
Celf2
Col26a1
Faah
Fer
Fgf14
Fgf18
Fgfr1
Fhl2
Fos
Fosl1
Fut9
Dtx1
Fzd6
Fzd9
Gabrb1
Gabrb2
Gabrg3
Gal
Gas6
Gdf11
Gpr83
Gjd2
Gna14
Gnai3
Gnao1
Gng12
Gng4
Gp5
Gpc1
Gpc3
Gpr12
Gpm6b
Grin2c
Gucy2e
Hey1
Foxf1
Hhex
Hoxa9
Hoxd12
Hrh1
Hsd11b2
Hsd17b1
Dnajb3
Htr1d
Htr5b
Ica1
Icam5
Irf8
Id2
Igf1r
Igfbp4
Il6ra
Lrig1
Inhba
Itga7
Jak2
Kcna7
Kcnab3
Kcnk1
Kcnk4
Kcns1
Kif21a
Kif21b
Kit
Krt18
Krt8
Ky
Lad1
Aff3
Lamb1
Lamc2
Lepr
Lhx5
Lmo4
Psmb8
Loxl1
Loxl3
Lrrfip1
Ltbp3
Ltbr
Hpcal4
Peg10
Glcci1
Grid2ip
Lyl1
Prima1
Smad3
Acot3
Man2a1
Mapkapk2
Matn4
Mbp
Mc4r
Meis1
Mesp1
Mid1
Me1
Mos
Mpdz
Mras
Mrc2
Mxi1
Gadd45b
Ncoa2
Ndn
Nfe2l3
Nfic
Ngf
Nkx3-1
Nkx6-1
Nmbr
Notch1
Npy2r
Dusp8
Fxyd5
Oprd1
Oxt
P2ry2
P4ha2
Pax5
Pcsk6
Pde1b
Enpp1
Phka1
Pip5k1b
Prkcb
Plau
Pld1
Plec
Pnmt
Pou3f3
Pou6f1
Ppic
Ppl
Ppp3cc
Prkar2b
Pstpip2
Atp12a
Ptgdr
Pcdha3
Ptger2
Rspo1
Ptpn18
Ptprb
Abcg4
Ptpre
Rab33a
Rai1
Rasd1
Rasgrp1
Rimkla
Dcdc2a
Pom121l2
Rel
Rgs16
Rgs2
Robo1
Rtkn
Rxra
Prrx2
Scd1
Sema3c
Sema4c
Sorbs3
Six4
Slc1a1
Slc22a3
Slit1
Plk2
Sos2
Sox10
Sox8
Arhgef17
Sptb
Spock1
Zfp804b
Pde2a
Galnt6
Srms
Phldb2
Stat5b
Fam20a
Stim1
Stk10
Eif5a2
Sned1
Dock3
Bhlhe40
Tmem164
Sycp1
Frmd4a
Syn2
Sdc1
Tmc7
Adcy2
March11
Amer3
Arfgef1
Trib1
Syne3
Iffo2
Mfsd4a
Pdlim2
Tac1
Tacr1
Klhdc8a
Lgi3
Tap1
Slc18a2
Zeb1
Hhipl1
Slc5a8
D930020B18Rik
4931440F15Rik
Phlda1
Chd3
Slc16a11
Wscd1
Spns2
Coro6
Trp53i13
Stxbp6
Plekhd1
Acot5
Rin3
Unc79
Tgfa
Tgfbr1
Rnf144b
Pde8b
Timp3
Lrrc3b
Scara3
Tnfsf11
Tnfsf9
Tpm2
Trpc1
Trpc4
Tshr
Tub
Vipr1
Vipr2
Nrbp2
Mpped1
Adamts20
Wnt9b
Ttc7
Lims2
St8sia5
Glis3
Prlhr
Rcsd1
Hhat
Arhgef4
Zfp64
Zfp9
Camk1d
Proser2
Zhx1
Zic1
Gsn
Slc30a4
Smox
Dlgap4
Amigo1
Plppr4
Npr2
Megf9
Sh2d5
9330182L06Rik
Cwh43
Parm1
Vsig10
Jazf1
Vgll4
Ccdc136
Mypop
Phldb3
Lrrk1
Adamts17
Mogat2
Cpne2
6430548M08Rik
Tmem45b
Usp3
Prtg
Slc9a7
Adgrg2
Lingo3
Slc13a5
Ssh2
Syt16
Bves
Cdh20
Gpr68
Ets1
Pnma2
Impdh1
Sh2b2
Tspyl5
Mgll
C1ql4
Pacsin1
Gpr156
Mmp25
Neurl1b
Cpne5
Slco2a1
Slc16a12
Brinp2
Tspan18
Lrrc4c
Snph
Rims4
Zfp697
Frmd3
Raver2
Ifnlr1
Cpz
AI854703
Slc6a11
E330009J07Rik
Myo16
Ppp1r3b
Zc3h12c
C2cd4a
Tmem255a
Dcaf12l2
Gpr101
Tbc1d8b
Frmpd3
Iqsec2
Map7d1
Rbm47
Lgi2
Dusp15
Creg2
Ror1
Dpysl4
Sowahc
Sh3pxd2b
Ankrd13b
Meioc
Greb1
Tmem229b
Caskin1
Grm4
Scube3
Ltbp1
Dysf
Optc
Acvr1c
Epb41
Wdr86
Cntn4
Micall1
Elmod1
Map3k15
Galnt13
Plppr1
Esyt3
Magel2
Rasl10b
Tcfl5
Trp53i11
Slc9a5
Tada1
Efhd2
Agpat3
Tnfrsf19
Mapk12
Cabp1
Slc22a4
Fbxw4
Sctr
Pianp
Itga11
Smo
Apba1
Msrb3
Lefty2
Rnf152
Gchfr
Tmem215
Strip2
Atp2b3
Akain1
Vstm4
Hs3st6
Ankrd44
Fam102b
Col8a2
Sdk1
Thsd7a
9530026P05Rik
Dgkk
Gm5124
Gm5126
Zdhhc23
Kcp
Zfp36l3
Fndc3c1
Frmpd4
Cntln
Slc41a2
Gjd3
Oxct2b
Nefh
Begain
Lbhd2
Greb1l
Tmem151a
Fam189a2
Batf3
Gm1673
Vgf
Plpp4
Snx22
Susd5
Fndc5
Ephx4
Gm5294
Rnf39
Mir203
Panx2
Adcy1
Zeb2os
Pnmal2
Xkr4
Sall2
Atp11a
Rgs11
Olig2
Slc7a8
Mfhas1
Kcnk6
Rragd
Reep1
Stbd1
D1Ertd622e
Rhpn2
Ncald
Rufy3
Atp2a3
Cntnap1
Nptx2
Ybx2
Hpcal1
Cldn7
Celsr2
Slc40a1
Epb41l4b
Ndufa1
Ramp2
Barhl1
Apbb1ip
Syt7
Syt10
Arsi
Pdgfc
Sfmbt1
[truncated: 340 more rows]

[truncated: 9 more sheets: Ring1b only (n=8568), vPRC1-PRC2-cPRC1 (n=2093), vPRC1 specific (n=6222), HC bivalent (n=1678), Hypermethylated (n=656), Cluster I, Cluster II, Cluster III, Cluster II-A]
