# Supplementary material for: Changes in PRC1 activity during interphase modulate lineage transition in pluripotent cells
Source: Nat Commun. 2023 Jan 12;14:180. doi: 10.1038/s41467-023-35859-9 (PMC9837203; doi:10.1038/s41467-023-35859-9)
Supplement: Supplementary file 5 — Supplementary data 3 [file 41467_2023_35859_MOESM5_ESM.xlsx]

## Sheet: cell cycle sorted
				UNT									IAA
				G1			S			G2			G1			S			G2
				Nº colonies	% relative to total	% relative to G1	Nº colonies	% relative to total	% relative to G1	Nº colonies	% relative to total	% relative to G1	Nº colonies	% relative to total	% relative to G1	Nº colonies	% relative to total	% relative to G1	Nº colonies	% relative to total	% relative to G1
		Undifferentiated colonies	R1	40	31.25	142.843	35	18.9189	86.4781	42	23.0769	105.484	39	34.2105	153.699	49	25.3886	114.065	46	21.1982	95.2381
			R2	17	18.2796	83.5557	6	19.3548	88.4707	29	13.5514	61.9433	29	20	89.8551	70	33.3333	149.758	45	21.028	94.4738
			R3	25	11.3122	51.708	47	15.9322	72.8259	57	21.3483	97.5829	27	15.8824	71.3555	67	19.6481	88.274	42	18.75	84.2391
			R4	28	26.6667	121.893	23	11.0577	50.5446	34	21.3836	97.7444	25	18.9394	85.09	35	19.2308	86.3991	18	11.1801	50.2295
			Average	27.5	21.8771	100	27.75	16.3159	74.5798	40.5	19.8401	90.6887	30	22.2581	100	55.25	24.4002	109.624	37.75	18.0391	81.0451
			Deviation	9.53939	8.8572	40.4862	17.5	3.82129	17.4671	12.2338	4.26935	19.5151	6.21825	8.15728	36.6486	16.3783	6.58492	29.5844	13.2759	4.70689	21.1469
		Mixed colonies	R1	36	28.125	78.7262	114	61.6216	172.488	92	50.5495	141.496	40	35.0877	68.587	99	51.2953	100.268	93	42.8571	83.7741
			R2	38	40.8602	114.374	13	41.9355	117.384	126	58.8785	164.81	84	57.931	113.239	102	48.5714	94.944	116	54.2056	105.957
			R3	96	43.4389	121.592	198	67.1186	187.875	136	50.9363	142.579	88	51.7647	101.186	198	58.0645	113.5	122	54.4643	106.463
			R4	32	30.4762	85.3076	134	64.4231	180.33	78	49.0566	137.317	79	59.8485	116.988	101	55.4945	108.477	102	63.354	123.84
			Average	50.5	35.7251	100	114.75	58.7747	164.519	108	52.3552	146.55	72.75	51.158	100	125	53.3564	104.297	108.25	53.7203	105.009
			Deviation	30.4357	7.55392	21.1446	76.7132	11.4483	32.0455	27.4712	4.42373	12.3827	22.1416	11.2549	22.0003	48.6826	4.23799	8.28413	13.1751	8.39853	16.4169
		Differentiated colonies	R1	52	40.625	95.8186	36	19.4595	45.8973	48	26.3736	62.2052	35	30.7018	115.49	45	23.3161	87.7073	78	35.9447	135.212
			R2	38	40.8602	96.3734	12	38.7097	91.3011	59	27.5701	65.0272	32	22.069	83.0161	38	18.0952	68.0683	53	24.7664	93.1628
			R3	100	45.2489	106.725	50	16.9492	39.9765	74	27.7154	65.3698	55	32.3529	121.701	76	22.2874	83.8378	60	26.7857	100.759
			R4	45	42.8571	101.083	51	24.5192	57.8314	47	29.5597	69.72	28	21.2121	79.793	46	25.2747	95.0751	41	25.4658	95.7941
			Average	58.75	42.3978	100	37.25	24.9094	58.7516	57	27.8047	65.5805	37.5	26.5839	100	51.25	22.2434	83.6721	58	28.2407	106.232
			Deviation	28.0877	2.14838	5.06719	18.1728	9.72398	22.9351	12.5698	1.31545	3.10263	12.0139	5.75845	21.6614	16.8795	3.03033	11.3991	15.4704	5.20383	19.5751
		Total colonies (undiff+mixed+diff)	R1	128	100	100	185	100	100	182	100	100	114	100	100	193	100	100	217	100	100
			R2	93	100	100	31	100	100	214	100	100	145	100	100	210	100	100	214	100	100
			R3	221	100	100	295	100	100	267	100	100	170	100	100	341	100	100	224	100	100
			R4	105	100	100	208	100	100	159	100	100	132	100	100	182	100	100	161	100	100
			Average	136.75	100	100	179.75	100	100	205.5	100	100	140.25	100	100	231.5	100	100	204	100	100
			Deviation	58.0136	0	0	109.901	0	0	46.7939	0	0	23.5567	0	0	73.9031	0	0	28.9713	0	0
