# Supplementary material for: Changes in PRC1 activity during interphase modulate lineage transition in pluripotent cells
Source: Nat Commun. 2023 Jan 12;14:180. doi: 10.1038/s41467-023-35859-9 (PMC9837203; doi:10.1038/s41467-023-35859-9)
Supplement: Supplementary file 6 — Supplementary data 4 [file 41467_2023_35859_MOESM6_ESM.xlsx]

## Sheet: ChIPs (RPM)
	Ring1b CS G1	Ring1b CS S	Ring1b CS G2	Rybp G1	Rybp S	Rybp G2	H2AK119ub1 G1	H2AK119ub1 S	H2AK119ub1 G2	Cbx7 G1	Cbx7 S	Cbx7 G2
0610009B22Rik	0.1541	0.164072	0.146516	0.0477166	0.101888	0.0824905	0.00645086	0.0102115	0.00474539	0.0403162	0.0343312	0.0258248
0610009O20Rik	0.195546	0.210384	0.169473	0.0812271	0.227459	0.251603	0.0272115	0.0304428	0.0317446	0.0379545	0.0233858	0.0292325
0610010F05Rik	0.158588	0.239034	0.165683	0.0633609	0.299351	0.559236	0.0200994	0.0212532	0.0182203	0.0298398	0.0171609	0.0459337
0610010K14Rik	0.170493	0.114793	0.0977459	0.0956744	0.117001	0.0354172	0.0395137	0.0455649	0.0820059	0.0238633	0.0348067	0.0474408
0610012G03Rik	0.258377	0.295723	0.20185	0.0967276	0.414859	0.4541	0.0312849	0.0333198	0.0413103	0.0358842	0.0364398	0.0308613
0610030E20Rik	0.184831	0.211485	0.146758	0.0827757	0.335119	0.443621	0.0259316	0.0322547	0.0388237	0.0291445	0.0262664	0.0351178
0610037L13Rik	0.199965	0.179721	0.143114	0.0785889	0.155686	0.101154	0.012798	0.0174867	0.0175663	0.00595094	0.0556841	0.00914229
0610038B21Rik	0.575201	1.09618	0.732206	0.31387	0.816632	1.25868	0.0873178	0.119398	0.167596	0.215665	0.226789	0.590877
0610039K10Rik	0.259875	0.26013	0.183555	0.0886214	0.352602	0.523286	0.0143561	0.0183922	0.0301421	0.0318708	0.0458807	0.0358797
0610040B10Rik	0.155369	0.174236	0.143811	0.0557419	0.140191	0.0653173	0.0175315	0.022537	0.0390163	0.0300528	0.0421072	0.0213087
0610040J01Rik	0.621089	0.730604	0.620771	0.197088	0.462622	0.745577	0.0582019	0.0689504	0.088523	0.156728	0.110353	0.349914
1110002L01Rik	0.193557	0.147827	0.1665	0.0839043	0.292334	0.176994	0.00763396	0.0133835	0.0124434	0.0104562	0.0367656	0.0182255
1110004E09Rik	0.433187	0.385365	0.225623	0.109498	0.539027	0.487016	0.0209571	0.0222496	0.0499007	0.0324229	0.0118149	0.017067
1110004F10Rik	0.136869	0.109061	0.125138	0.0443994	0.146529	0.0791341	0.0242562	0.0178909	0.0126884	0.0221986	0.0131339	0.0246711
1110006O24Rik	0.232922	0.289615	0.153469	0.111766	0.365937	0.586748	0.0556754	0.0531105	0.0362629	0.0153901	0.0421445	0.00763381
1110008F13Rik	0.33767	0.404132	0.253243	0.127301	0.761852	1.26352	0.0306516	0.0607218	0.0695333	0.017833	0.0447886	0.0528096
1110008L16Rik	0.282343	0.293257	0.278144	0.100052	0.125135	0.073551	0.0225949	0.0213128	0.0206665	0.0398614	0.0343738	0.015313
1110008P14Rik	0.275418	0.268877	0.193588	0.0972055	0.487102	0.489433	0.0511754	0.0724001	0.0946778	0.0412866	0.0329052	0.0108117
1110012L19Rik	0.0423953	0.0525295	0.050234	0.0151004	0.00595668	0.0109869	0.0142357	0.0067429	0.0150915	0.0080536	0.0078628	0.0106658
1110017D15Rik	0.0210962	0.0105532	0.0183567	0.028325	0.0200145	0	0.024127	0.041759	0.0342611	0.0359278	0.0207072	0.021176
1110020A21Rik	0.243598	0.192476	0.117366	0.0465212	0.130873	0.12387	0.0197602	0.00654737	0.0139338	0.015944	0.0468459	0.0329621
1110032A03Rik	0.185166	0.099252	0.0976621	0.0655977	0.15637	0.0936756	0.0088634	0.00591651	0.00869663	0.0377984	0.0500066	0.0152448
1110032F04Rik	1.6649	2.34158	1.914	0.502363	2.2635	3.78861	0.0910727	0.143056	0.191311	1.73864	1.23535	5.21292
1110034G24Rik	0.117988	0.152673	0.134309	0.0361616	0.0358467	0.0145773	0.0193167	0.0211669	0.0166761	0.0476571	0.0514082	0.0090888
1110038B12Rik	0.214938	0.224672	0.170616	0.0953569	0.131479	0.0866199	0.00967945	0.0270502	0.0159045	0.0366719	0.0263005	0.0351597
1110038F14Rik	0.220934	0.2107	0.167311	0.0956021	0.281474	0.173072	0.0220485	0.035842	0.0401804	0.0139054	0.0268726	0.0350223
1110051M20Rik	0.0739448	0.107182	0.0913984	0.0443291	0.0465896	0.0143799	0.0184986	0.00931187	0.011233	0.0159188	0.0223389	0.0152371
1110059E24Rik	0.132592	0.0816672	0.108263	0.0459061	0.0335248	0.0980089	0.0113279	0.014319	0.0145867	0.0159739	0.0563809	0.0301135
1110059G10Rik	0.18149	0.135701	0.13059	0.0373083	0.149391	0.11515	0.0128282	0.0206142	0.0230827	0.029834	0.058197	0.0276402
1110065P20Rik	0.259072	0.181319	0.152727	0.099924	0.596717	0.939389	0.0320878	0.0536092	0.0696745	0.0373648	0.0432273	0.0609413
1190002N15Rik	0.350278	0.450542	0.259877	0.255287	1.7763	2.87435	0.0475333	0.0789224	0.110348	0.0475712	0.0197105	0.0567804
1190005I06Rik	0.436548	0.527963	0.299126	0.234963	0.972399	1.1035	0.123834	0.227051	0.285511	0.0459055	0.0860122	0.124996
1190007I07Rik	0.0844936	0.0528902	0.0399073	0.104056	0.257716	0.223732	0.0172631	0.0344443	0.0200512	0.0100486	0.0131657	0.016908
1300017J02Rik	0.0423584	0.0564522	0.0441302	0.0235204	0.0328064	0.0108253	0.0238238	0.0296859	0.0364511	0.0104264	0.0327994	0.0489691
1500004A13Rik	0	0	0.00365429	0.0174419	0.0298719	0.0288122	0.0087941	0.0126914	0.0111858	0.00404664	0.0197655	0.00302442
1500009C09Rik	0.0445577	0.0487419	0.0455088	0.0230776	0.0240763	0.0215608	0.0242713	0.024544	0.0230432	0.0120568	0.0197485	0.0349217
1500009L16Rik	0.127053	0.17035	0.11891	0.092625	0.20171	0.197961	0.0339143	0.044022	0.0653254	0.0179322	0.0328284	0.0197854
1500011B03Rik	0.0529691	0.0477085	0.02542	0.0520664	0.13469	0.169461	0.0192942	0.013256	0.0238586	0.0107155	0.0329273	0.0246278
1500011K16Rik	0.242392	0.316184	0.222389	0.0702434	0.155466	0.0612952	0.0247918	0.0170256	0.0119624	0.00993807	0.0502415	0.0199959
1500015A07Rik	0.270066	0.191121	0.158562	0.0758562	0.164478	0.15924	0.0173428	0.0295657	0.032566	0.0464776	0.0312773	0.0383458
1500015O10Rik	0.185334	0.121878	0.0988536	0.052524	0.244928	0.0974933	0.0313894	0.0510811	0.0649329	0.0242269	0.032549	0.0153427
1600002K03Rik	0.16946	0.224836	0.142672	0.0661058	0.147981	0.0989995	0.033515	0.0370671	0.0571702	0.0241537	0.0256961	0.027587
1600012H06Rik	0.190204	0.222255	0.169454	0.0549527	0.155482	0.122603	0.0210619	0.0331968	0.0473495	0.0299062	0.0336506	0.0336436
1600014C10Rik	0.197617	0.254433	0.245389	0.0982974	0.341189	0.19236	0.043706	0.0684595	0.0621806	0.014722	0.0350716	0.0388722
1600015I10Rik	0.0193793	0.0119375	0.0294731	0.02665	0.03314	0.0435676	0.0161888	0.0426386	0.0396604	0.0304355	0.0207983	0.0244937
1600029I14Rik	0.031155	0.0224023	0.010902	0.0263347	0.0387628	0.00359048	0.0273761	0.0262716	0.029365	0.0119217	0.0587374	0.0274983
1600029O15Rik	0.822381	0.925786	0.73688	0.25755	0.48278	0.127848	0.17139	0.241964	0.253877	0.561338	0.338727	0.566627
1700001C02Rik	0.111026	0.163365	0.106106	0.036868	0.0826082	0.0419774	0.04653	0.0595844	0.0760325	0.0160225	0.0233542	0.00762619
1700001C19Rik	0.298697	0.417622	0.277139	0.13743	0.351772	0.391967	0.0592423	0.123855	0.11539	0.0314797	0.0521843	0.143643
1700001F09Rik	0	0	0	0.00468875	0	0	0.00240062	0.00347023	0.00918454	0.00661863	0.00118279	0.00908134
1700001G17Rik	0.448097	0.388051	0.327581	0.155986	0.463285	0.336253	0.0315109	0.0483538	0.0719697	0.04808	0.0564213	0.0122202
1700001J03Rik	0.0105464	0.00534976	0.00365429	0.037299	0.00883019	0.00718096	0.0398397	0.0703728	0.0692974	0.0159287	0.0222567	0.00611771
1700001J11Rik	0	0.00526344	0	0.0105163	0.0150603	0.0106996	0.0201148	0.0143436	0.0222079	0.0160096	0.0119118	0
1700001K19Rik	0.0235114	0.0315445	0.00371324	0.0245186	0.0327618	0	0.0213689	0.025275	0.0305984	0.0199358	0.0283852	0.0233337
1700001K23Rik	0.0107348	0.0209134	0.0183284	0.0116562	0.0332481	0	0.0377596	0.0348272	0.012527	0.0080663	0.0160868	0.0091499
1700001L05Rik	0.556234	0.55928	0.452793	0.257274	0.88629	0.432266	0.0578845	0.0804961	0.0933326	0.0360464	0.0289095	0.0352357
1700001L19Rik	0.0599427	0.0158605	0.035605	0.0238516	0	0.0144337	0.0295619	0.0241852	0.0472688	0.0176433	0.0262774	0.0213015
1700001O22Rik	0.0872525	0.113905	0.0375914	0.0460271	0.0447942	0.0503683	0.0655542	0.0844594	0.0870294	0.0238531	0.0418581	0.024494
1700001P01Rik	0.13033	0.126788	0.117387	0.0535656	0.0301718	0.00359048	0.0327671	0.0430622	0.0494578	0.0259443	0.0429614	0.0229167
1700003E16Rik	0.132069	0.119305	0.0804233	0.0578903	0.128589	0.146466	0.0407529	0.0482752	0.0657593	0.0160386	0.0518836	0.0107803
1700003F12Rik	0.494329	0.451921	0.396705	0.217318	0.811988	1.1316	0.0813352	0.111207	0.13948	0.0238732	0.0578341	0.0322212
1700003G18Rik	0.152872	0.125398	0.118852	0.0478399	0.131581	0.0791219	0.0193544	0.0160161	0.016251	0.0119751	0.0215879	0.0302671
1700003H04Rik	0.0318012	0.0156752	0.0478271	0.00700291	0.0303958	0	0.0146935	0.00427557	0.00718467	0.0100182	0.0139241	0.00457114
1700006A11Rik	0.0105727	0.0423005	0.018308	0.00584531	0	0.00366229	0.0160165	0.00596205	0.00478485	0.00609317	0.00921912	0.00921847
1700006E09Rik	0.0688874	0.0164072	0.0147146	0.0312847	0.0428762	0.0359227	0.0275365	0.053795	0.0485248	0.0119517	0.0292693	0.024768
1700007G11Rik	0.211971	0.153301	0.183286	0.0557765	0.149076	0.186495	0.0272533	0.0409008	0.035001	0.0199003	0.0292736	0.0489425
1700007K09Rik	0.0212618	0	0.0143431	0.00936588	0.0416223	0	0.0177667	0.0186486	0.0147449	0.00980854	0.00978207	0.00768196
1700007K13Rik	0.126916	0.100585	0.0680716	0.066016	0.113365	0.0288315	0.0397312	0.0499931	0.0694438	0.0140129	0.0354242	0.0262722
1700008J07Rik	0.241845	0.283655	0.216349	0.102652	0.443745	0.58124	0.0128835	0.0128698	0.0159578	0.0140377	0.049468	0.0198464
1700008O03Rik	0.339301	0.254084	0.173907	0.0651289	0.0532498	0.0182396	0.0423306	0.0409119	0.0399381	0.0314586	0.0301681	0.0153048
1700008P02Rik	0.0254997	0	0.0167768	0.0105144	0	0.0108594	0.0244251	0.00762158	0.00872566	0.025934	0.00133383	0.00149324
1700009J07Rik	0.0158723	0.0317912	0.0294609	0.00935426	0.0317006	0.0204388	0.0227719	0.0499	0.0531402	0.0279591	0.0245562	0.00917276
1700009N14Rik	0.0159159	0.0221015	0.0220468	0.0153556	0.0625151	0.00359048	0.0184891	0.0255262	0.0215611	0	0.0131777	0.00760318
1700010B08Rik	0.00527318	0.00528976	0.0128906	0.0127996	0.0662118	0	0.0196678	0.0290686	0.0395367	0.013851	0.019708	0
1700010D01Rik	0	0	0	0.00821327	0	0	0.00321283	0.00498957	0.0055521	0	0.0198737	0.00914229
1700010I14Rik	0.0335736	0.0210801	0.0461532	0.0199519	0.00297834	0	0.0120241	0.0264038	0.0307431	0.0199436	0.0145115	0.0183833
1700011H14Rik	0.0122422	0.0369227	0.0145372	0.0175523	0	0	0.0248621	0.0195214	0.0185641	0.00597078	0.0197917	0.0106889
1700011I03Rik	0.0266935	0.0158823	0.0272861	0.00818643	0.00893502	0.0108975	0.0276363	0.0153319	0.0306373	0.0218397	0.00787221	0.00304743
1700011L22Rik	0.0159426	0.031501	0.0583037	0.0319661	0.0354557	0.0145055	0.04568	0.0357648	0.0409566	0.0428301	0.0296586	0.0564663
1700012A03Rik	0.0212158	0.00691195	0.0257091	0.0211848	0	0.0217583	0.0300251	0.0280735	0.0293198	0.00393734	0.0145079	0.00609486
1700012B07Rik	0.0529512	0.0264362	0.0220117	0.00816331	0.00299323	0.0108792	0.0171341	0.0254549	0.0257517	0.0219001	0.0196678	0.0152448
1700012B09Rik	0.0422909	0.0470994	0.0514037	0.0482561	0.063036	0.0901569	0.0278663	0.0475946	0.0534867	0.0393829	0.0361465	0.0229471
1700012D14Rik	0.95263	1.04784	0.764815	0.473077	1.58964	1.28112	0.0408968	0.0743201	0.122225	0.0456951	0.0236212	0.0333572
1700012P22Rik	0.00627122	0.0158875	0.0257703	0.0222901	0.0208484	0.00367485	0.0214562	0.0211091	0.023942	0.027896	0.0207055	0.0111176
1700013D24Rik	0	0.0242357	0.037331	0.0140023	0.00226473	0	0.0193159	0.00849622	0.0159129	0.0149121	0.00656454	0.003116
1700013F07Rik	0.0631706	0.0499364	0.0824027	0.0215524	0.0124221	0	0.0364002	0.0296076	0.0206938	0.00604496	0.0217635	0.00924346
1700013G24Rik	0.0785166	0.027005	0.0318715	0.028771	0.0360528	0.0431755	0.0296155	0.032933	0.0580163	0.0218872	0.0118758	0.0354201
1700013H16Rik	0.0212604	0.00533362	0.0194116	0.0233985	0.111143	0.0649338	0.0209031	0.0227036	0.0572655	0.00799409	0.00528955	0.0381143
1700015F17Rik	0.0264503	0.026247	0.0215847	0.0163292	0.0225389	0.0179524	0.0182969	0.022002	0.0229133	0.0239029	0.0194309	0.0184568
1700016C15Rik	0.0369446	0.0286001	0.0379829	0.027551	0.0391503	0.0108253	0.0244802	0.0340266	0.0346317	0.0199059	0.0183034	0.00152371
1700016D06Rik	0.0315951	0.0264762	0.0475372	0.0382851	0	0	0.0466315	0.0608796	0.0420379	0.0166366	0.0407405	0.00609486
1700016H13Rik	0.384649	0.337452	0.295026	0.134343	0.470577	0.793322	0.0248045	0.0366717	0.0394549	0.0159894	0.0525948	0.0349622
1700016K19Rik	0.149678	0.158176	0.113672	0.045481	0.0990998	0.107948	0.0414519	0.0632706	0.0576494	0.0173841	0.0177486	0.0274573
1700017B05Rik	0.316638	0.368369	0.300368	0.139421	0.719787	0.913138	0.0518793	0.0762452	0.117104	0.041703	0.0542227	0.0595376
1700017D01Rik	0.0212158	0.026432	0.0146766	0.0163148	0.0240876	0.0218028	0.0113124	0.0117195	0.0237424	0.0079445	0.0102375	0.0123012
1700017N19Rik	0.0207289	0.010483	0.0150944	0.0113682	0	0.00754001	0.0135475	0.00773354	0.000807506	0.00802861	0.00789575	0.00153133
1700018A04Rik	3.3704	3.95741	3.32877	0.316045	1.11788	2.03239	0.158873	0.219371	0.333576	3.50421	2.19711	6.68864
1700018A14Rik	0.590887	0.855165	0.760649	0.11853	0.487912	0.512367	0.0573575	0.0920817	0.0979389	0.173374	0.114078	0.306942
1700018B08Rik	0.0948002	0.0713288	0.0703231	0.0398515	0.106588	0.0505719	0.0420525	0.0886409	0.0870916	0.0403942	0.0313799	0.0122284
1700018B24Rik	0.0583952	0.0703449	0.0806411	0.0292894	0.0238565	0.0646825	0.0273159	0.0220112	0.03973	0.0319421	0.0313271	0.00980053
1700018F24Rik	0.0105727	0.0137271	0.00371081	0.00585077	0.0417266	0.00719891	0.0341813	0.0314883	0.0362952	0.0102783	0.0393411	0.0169839
1700018L02Rik	0.244538	0.322599	0.237183	0.155122	0.682014	0.718024	0.0345645	0.0606989	0.0911954	0.0398612	0.046856	0.0843358
1700019A02Rik	0.0267182	0.0529611	0.0558768	0.0606088	0.0540923	0.0179703	0.0209243	0.0211486	0.0275217	0.0259382	0.0197205	0.0199607
1700019D03Rik	0.0517949	0.0106879	0.024023	0.0121688	0.00303791	0.0252052	0.0249147	0.0253572	0.0121976	0.0418018	0.0341389	0.0122888
1700019M22Rik	0	0.00526344	0.0073573	0.012788	0.0089797	0	0.0187688	0.0185302	0.0131158	0.0119812	0.0131785	0.00304743
1700019N19Rik	0.0370606	0.0316856	0.0427598	0.0104872	0.0262648	0.0136399	0.0264683	0.0221648	0.0336948	0.0237988	0.017175	0.00307973
1700020A23Rik	0.0266735	0.0205562	0.0219136	0.0210578	0.0210622	0.00467301	0.0419395	0.0512157	0.0699967	0.0201205	0.0197335	0.0214924
1700020D05Rik	0.0264373	0.0370894	0.0219852	0.0419324	0.0341092	0.0433012	0.0101179	0.0288004	0.0264557	0.00842296	0.0342181	0.0291334
1700020I14Rik	0.205972	0.143001	0.182761	0.0690348	0.200761	0.165786	0.0249405	0.0189586	0.038972	0.0278581	0.0314692	0.0200403
1700020L24Rik	0.00527318	0.0318621	0.0183633	0.0361884	0	0	0.0345149	0.0502258	0.0402042	0.0214311	0.0342436	0.00153133
1700020N01Rik	0.0684185	0.0527979	0.0360583	0.0270163	0.0295154	0.0434405	0.0176079	0.0305106	0.0302902	0.0259618	0.019615	0.00800057
1700020N18Rik	0.0274009	0.0581109	0.0545697	0.0354497	0.105342	0.0827964	0.0485221	0.0815445	0.0988568	0.00800401	0.0286236	0.0274421
1700021F05Rik	0.189923	0.298531	0.22389	0.079366	0.317596	0.296228	0.0318718	0.0382709	0.0581391	0.0330723	0.0439135	0.0184045
1700021F07Rik	0.0498404	0.0105532	0.0303766	0.0314907	0.00646538	0.0143752	0.0308146	0.0200582	0.0453293	0.00595094	0.012883	0
1700022A21Rik	0.0158821	0.0302272	0.0167408	0.00644549	0.0255908	0.0171625	0.0242493	0.0178203	0.0196486	0.00596086	0.0222517	0.0252979
1700022I11Rik	0.00527318	0.0233048	0.0184507	0.0124666	0.0119134	0	0.0288781	0.0318194	0.0355062	0.0239656	0.0256996	0.0182392
1700024G13Rik	0.100936	0.058247	0.0696995	0.0127445	0.0626792	0.0213978	0.042563	0.0540619	0.0605047	0.0100769	0.0433089	0.0244709
1700024P04Rik	0.026541	0.0310947	0.0285556	0.0363343	0.012107	0.00280057	0.0200858	0.038268	0.0205989	0.0298446	0.0157565	0.0257078
1700025C18Rik	0.0224409	0.0278068	0.0147689	0.0225509	0.00595668	0.0181319	0.0412961	0.054526	0.0595347	0.0159485	0.0236097	0.00614819
1700025F22Rik	0.0371531	0.0477257	0.0330569	0.025526	0.0241246	0.00360843	0.0220111	0.017859	0.0224616	0.0239823	0.0210655	0.0153478
1700025G04Rik	0.687793	0.843773	0.700178	0.213247	1.09471	1.97247	0.0526966	0.0905665	0.16285	0.103904	0.147589	0.303618
1700026D11Rik	0.0174859	0.021131	0.0147024	0.0151873	0.0120313	0.0108792	0.0342052	0.0417211	0.0277332	0.0337464	0.0214065	0.0153746
1700028B04Rik	0.0473444	0.0316912	0.0330579	0.0244338	0.0393883	0.0221357	0.017654	0.0324207	0.0515489	0.0239652	0.0333497	0.0198388
1700028J19Rik	0.0424579	0.0368266	0.0287283	0.0139675	0.0121004	0.0107894	0.026086	0.0501915	0.0157663	0.0281235	0.0352941	0.0152445
1700028K03Rik	0.0423939	0.0157724	0.0353708	0.0303229	0.0089797	0.0107714	0.0131158	0.0278638	0.0358445	0.0240021	0.0212839	0.0199683
1700028M03Rik	0.0263961	0.0240946	0.0258512	0.0256662	0.00309807	0.0180271	0.0240591	0.0179563	0.0191643	0.0139153	0.0131402	0.0122126
1700028P14Rik	0.04033	0.0157903	0.0451616	0.0279872	0.0297834	0.0323861	0.0224393	0.0287181	0.0221778	0.0320492	0.0197101	0.00930075
1700029F12Rik	0.00529955	0.0106409	0	0.0128113	0.00297834	0	0.0163941	0.0237608	0.0242594	0.0258888	0.0185072	0.0183672
1700029H14Rik	0.0670612	0.0528369	0.0514102	0.0381939	0.102562	0.0216865	0.0434829	0.0546946	0.0659633	0.0517676	0.0396597	0.0337423
1700029I15Rik	0.0424438	0.0476166	0.0146834	0.0257548	0.0439192	0.0251872	0.0304922	0.0423404	0.0499761	0.00793459	0.0303368	0.0106965
1700029J07Rik	0.403018	0.516732	0.442165	0.138914	0.512218	0.471487	0.0414181	0.0576419	0.0813019	0.0118717	0.0380427	0.0728625
1700029M20Rik	0.33856	0.332664	0.206989	0.0969589	0.135948	0.0286876	0.0840534	0.125007	0.149533	0.0216277	0.0223329	0.0215301
1700029P11Rik	0.0370786	0.073697	0.0604556	0.0361506	0.0410228	0.0572635	0.0245946	0.0253938	0.0246349	0.0159307	0.027344	0.0230526
1700030C10Rik	0.137766	0.121218	0.0330092	0.0960519	0.31164	0.472119	0.0356215	0.0581698	0.0563712	0.0318584	0.0329226	0.0369362
1700030F18Rik	0.0424076	0.036989	0.0293288	0.0280965	0.0354104	0.0142901	0.0235464	0.0202027	0.0245659	0.0219431	0.0161077	0.0138311
1700030J22Rik	0.18488	0.230986	0.149058	0.0962512	0.137221	0.137856	0.0385572	0.0346723	0.0402946	0.0416826	0.0430211	0.0380493
1700030K09Rik	0.278563	0.330372	0.245059	0.142644	0.1707	0.0564965	0.0391161	0.0275152	0.0400154	0.0534174	0.0759839	0.0415
1700031F05Rik	0	0	0	0.00116783	0.00297834	0.00431396	0.0100608	0.00805438	0.00711033	0.00202332	0.00523071	0
1700031M16Rik	0.0158993	0.026492	0.0097628	0.0209221	0.0177509	0.036052	0.0221691	0.0206889	0.035309	0.0198759	0.0324827	0.0139196
1700034E13Rik	0	0.0105532	0.0256928	0.0174646	0	0.00359048	0.0191788	0.00678514	0.0120943	0.0339878	0.0235905	0
1700034H15Rik	0.597435	0.695638	0.490476	0.483466	2.29905	4.36819	0.0842862	0.154575	0.214585	0.0797684	0.0564205	0.0413411
1700034I23Rik	0.00527318	0.00528976	0	0.00829438	0.00303791	0.00360843	0.00242286	0.00639096	0.00317537	0.00838309	0.00392957	0
1700034J05Rik	0.0212812	0.0044434	0.0357029	0.00819375	0.00291877	0.0217942	0.0169612	0.0205602	0.0134542	0.00198365	0.0169982	0.004594
1700037C18Rik	0.165239	0.188604	0.0920747	0.0522937	0.037265	0.0816687	0.0151395	0.0183103	0.0214842	0.025129	0.0299998	0.016884
1700037H04Rik	0.386486	0.370757	0.282297	0.116297	0.399516	0.151259	0.0304676	0.0632393	0.0751291	0.012111	0.0393977	0.0291331
1700041C23Rik	0.0266173	0.0210801	0.0237692	0.0105385	0	0.0108073	0.021651	0.00759066	0.00726147	0.0158692	0.0319648	0.00152371
1700042G07Rik	0.0581541	0.0742833	0.030925	0.035597	0.0613922	0.0179703	0.0295874	0.0279447	0.028289	0.0173041	0.034544	0.00883587
1700044K03Rik	0.00527318	0.0105971	0.0293983	0.0114687	0	0.00725959	0.0209177	0.0121429	0.0134624	0.00999758	0.018399	0.00609486
1700047I17Rik2	0	0	0	0	0	0	0	0	0	0	0	0
1700047M11Rik	0.0530454	0.0373017	0.0330409	0.0199082	0.0502708	0	0.0405524	0.0575581	0.0401173	0.013945	0.0319358	0.0137209
1700048O20Rik	0.101879	0.0678686	0.106573	0.0792673	0.128759	0.0108073	0.0469417	0.0696186	0.103497	0.0398622	0.0165068	0.00761857
1700049E15Rik	0.0479195	0.0105981	0.0204253	0.0174148	0.00890524	0.0144682	0.0213689	0.0191899	0.0249888	0.0112967	0.0198385	0.0482909
1700049L16Rik	0.026445	0.036502	0.0441397	0.027006	0.0179594	0.00359048	0.0339964	0.0203806	0.0254885	0.0139946	0.0131421	0.0121405
1700052I22Rik	0.117579	0.14589	0.10396	0.0300311	0.0957828	0.0320271	0.0249853	0.0247458	0.0190949	0.0137457	0.0210626	0.0266321
1700052K11Rik	0.254605	0.179204	0.194031	0.082061	0.641781	0.99281	0.0333709	0.0587337	0.0495149	0.0139553	0.0406138	0.0323131
1700054K19Rik	0.0317797	0.0315887	0.025647	0.0212373	0.0316151	0	0.0331801	0.0353984	0.0259922	0.0218201	0.0131552	0.0084301
1700056E22Rik	0.694083	0.76804	0.553346	0.279773	0.971495	1.12041	0.074136	0.0840763	0.132406	0.0657958	0.0856085	0.147404
1700057G04Rik	0.00527318	0.0211685	0.0173627	0.00938947	0	0	0.0217077	0.00725985	0.00774186	0.00595094	0.00386379	0.00301695
1700060C20Rik	0.0422484	0.0290314	0.0293622	0.0175175	0.0179594	0.0108432	0.0361324	0.0717501	0.0615928	0.0238732	0.0144564	0.00612533
1700061G19Rik	0.0794169	0.137735	0.120504	0.108845	0.161926	0.00721686	0.0601197	0.0887071	0.101439	0.0239537	0.0403859	0.0135761
1700065D16Rik	0.244338	0.342564	0.271214	0.161336	0.533507	0.793546	0.0258116	0.0186311	0.0519299	0.0400812	0.0459626	0.0245641
1700066B19Rik	0.0313842	0.0421619	0.0110474	0.0361215	0.0572672	0.0178806	0.0280214	0.0219327	0.0267005	0.00599061	0.0104613	0.00304743
1700066M21Rik	0.325144	0.2593	0.173598	0.0813953	0.365601	0.442424	0.0353949	0.0295362	0.0574831	0.0401502	0.0354821	0.00452071
1700066O22Rik	0.0422909	0.0210197	0.0256836	0.011597	0	0.0144337	0.0256425	0.0117353	0.0253707	0.0178725	0.00264805	0.018315
1700067K01Rik	0.550009	0.675793	0.337574	0.317369	1.45334	1.44384	0.122058	0.256365	0.260897	0.0757318	0.0726044	0.113456
1700067P10Rik	0.0435403	0.0422412	0.0435272	0.0456288	0.00597157	0	0.0292257	0.0445514	0.0530269	0.0517103	0.0419793	0.0267576
1700069L16Rik	0.088561	0.0913527	0.0696339	0.0245357	0.0388528	0	0.0248825	0.0385727	0.0514089	0.0239105	0.0327871	0.0292215
1700071K01Rik	0.00499195	0.0105971	0.0220232	0.0256791	0.0810838	0.0357967	0.0165186	0.0177821	0.0277339	0.025807	0.00532407	0.0184606
1700073E17Rik	0.00614747	0.0315361	0.0218344	0.0278185	0.0117347	0.0254206	0.0376498	0.0346965	0.0324399	0.00793459	0.0247255	0.0121592
1700074P13Rik	0.0053463	0.0158868	0.0220232	0.0153188	0.0148315	0.021866	0.0215034	0.012334	0.0214988	0.0199301	0.0126371	0.00616068
1700080E11Rik	0.0105991	0.0476829	0.029608	0.0081109	0.0150376	0.0545214	0.0185217	0.0261711	0.0370133	0.0239127	0.00789693	0.0289274
1700080O16Rik	0.0210825	0.00999001	0.0109811	0.0118029	0.0152384	0.0216377	0.017702	0.025162	0.0252732	0.0259116	0.0171175	0.00761857
1700084E18Rik	0.357483	0.374175	0.307571	0.170932	0.565213	0.729547	0.0489317	0.0477966	0.0508588	0.0105859	0.0566913	0.030392
1700084J12Rik	0.0476696	0.0264137	0.0328762	0.020957	0	0.0207846	0.0157861	0.0202485	0.0353917	0.00801393	0.0103437	0.00457114
1700086L19Rik	0.193565	0.280979	0.150796	0.102889	0.155171	0.1259	0.0419705	0.0718286	0.0662813	0.057814	0.0578644	0.0208728
1700086O06Rik	0.196055	0.231467	0.187424	0.0936911	0.22211	0.252997	0.0347886	0.03827	0.033597	0.0298539	0.028368	0.0209249
1700088E04Rik	0.174531	0.253206	0.117146	0.0653626	0.192978	0.122848	0.038454	0.0552414	0.0452011	0.0280244	0.0407142	0.016837
1700092M07Rik	0.184196	0.141849	0.149068	0.0580224	0.128343	0.0398216	0.0272843	0.0288892	0.0483767	0.0338061	0.0422096	0.0510939
1700093K21Rik	0.0318563	0.0309276	0.0278966	0.0139249	0.0268789	0.00721686	0.0249213	0.0288689	0.0222564	0.0392756	0.019921	0.0351978
1700094D03Rik	0.0106413	0.0264137	0.0293013	0.0141718	0	0.0322418	0.017646	0.0118761	0.00561197	0.0177031	0.0206784	0.0197007
1700096J18Rik	0.0688277	0.0494669	0.0366581	0.019344	0.00297834	0.0023094	0.0335251	0.0484817	0.0489397	0.0237282	0.00398188	0.0082311
1700096K18Rik	0.414494	0.453623	0.236718	0.161818	0.651736	0.767139	0.0264747	0.0307573	0.0438659	0.0229018	0.0341512	0.0426725
1700102P08Rik	0.130395	0.17978	0.132012	0.0827409	0.134353	0.10815	0.0287971	0.0228906	0.0261824	0.0199356	0.0433632	0.0238251
1700108F19Rik	0.0789065	0.0503613	0.0744118	0.0419594	0.0477571	0.0287953	0.0360092	0.0583459	0.0648659	0.0338408	0.0217253	0.0134998
1700108J01Rik	0.0373345	0.0172255	0.0454423	0.0123555	0.0148321	0.00359048	0.0235239	0.0305969	0.0288379	0.0199491	0.0297142	0.00153133
1700109G14Rik	0.0226023	0.0369816	0.0151855	0.0187549	0	0.00689982	0.0246912	0.0339681	0.0228254	0.0198761	0.0206444	0.0381501
1700109H08Rik	0.0211894	0.0158672	0.0145377	0.0221864	0.0254875	0.00359048	0.0176409	0.0170683	0.0111729	0.0119515	0.0354318	0.00458638
1700111N16Rik	0.0158899	0.0105795	0.0183509	0.00700698	0.0178849	0.00359048	0.00480123	0.00338412	0.00715873	0	0.00408727	0.0121592
1700113H08Rik	0.120234	0.1375	0.0807481	0.0351915	0.167694	0.158663	0.0292978	0.0512545	0.0636306	0.0558575	0.0158386	0.0105822
1700120K04Rik	0.044294	0.0229911	0.0327332	0.0138215	0.0299174	0.0217084	0.0202866	0.0306579	0.0197333	0.0160025	0.0447169	0.0121897
1700121N20Rik	0.633347	0.475373	0.511117	0.17982	0.206753	0.0475939	0.0854095	0.11239	0.171396	0.0259263	0.0266196	0.0137515
1700123K08Rik	0	0	0.00732685	0.0307106	0.0209824	0.0250967	0.0194705	0.037334	0.0442157	0.00600053	0.0201862	0.0183144
1700123L14Rik	0.0263923	0.0106311	0.0110798	0.0244854	0.0447198	0.0182134	0.0313993	0.0288104	0.052026	0.0179123	0.0276189	0.0230044
1700123O20Rik	0.223845	0.213721	0.172863	0.0731978	0.228014	0.173318	0.0120336	0.0158016	0.00775475	0.0477529	0.0445707	0.0290801
1700125H20Rik	0.0317358	0.0429388	0.0366282	0.0397433	0.0299034	0.00718096	0.0382783	0.0389289	0.0625447	0.0120011	0.0289827	0.0183655
1700128F08Rik	0.0158459	0.0263874	0.0396917	0.0478335	0.116081	0.0323143	0.0263946	0.0456976	0.0427749	0.0199059	0.0184616	0.0275868
1700129C05Rik	0.0158723	0.0364995	0.0182897	0.0280256	0.0148917	0.00360843	0.021591	0.0334573	0.0297034	0.00599458	0.0223801	0.0244197
1810009A15Rik	0.159623	0.171511	0.148145	0.0933656	0.143187	0.0646749	0.0287266	0.0215804	0.0338227	0.0220193	0.0557194	0.0106581
1810009J06Rik	0.0105464	0.0264853	0.0146354	0.00804118	0.0149078	0.0143619	0.0267523	0.0117838	0.0229337	0.00538262	0.0132546	0.00457114
1810010D01Rik	0.0605562	0.0552412	0.0280669	0.0365104	0.0688432	0.0547702	0.0538862	0.0836878	0.0665514	0.0178826	0.0197527	0.0108336
1810010H24Rik	0.290276	0.320738	0.219873	0.121538	0.461375	0.801745	0.0358284	0.0402996	0.0542584	0.0370208	0.0528061	0.0318933
1810011H11Rik	0.0483618	0.0264369	0.0307888	0.0317808	0.0477422	0.00718096	0.0361665	0.0509386	0.0686517	0.0270488	0.0155738	0.0289265
1810013L24Rik	0.332102	0.301834	0.219495	0.140308	0.884701	1.00339	0.0292588	0.0605994	0.0870229	0.0640656	0.0727695	0.0535589
1810014B01Rik	0.0659763	0.0849432	0.093381	0.11186	0.38949	0.280484	0.0188177	0.0170308	0.0232816	0.00597078	0.0170586	0.012332
1810022K09Rik	0.120958	0.124924	0.104603	0.0325839	0.100065	0.0541764	0.00883827	0.00672954	0.00507076	0.0119019	0.0196872	0.0228633
1810024B03Rik	0.169353	0.0944174	0.113684	0.0553282	0.0750393	0.00965264	0.014491	0.00901047	0.011816	0.0219681	0.0367784	0.0223276
1810030O07Rik	0.0564185	0.0633634	0.0614247	0.025692	0.0536399	0.0753365	0.012614	0.0144709	0.0149337	0.00401688	0.0223155	0.00304743
1810032O08Rik	0.222381	0.259961	0.162638	0.0732498	0.185295	0.0650832	0.023298	0.0339066	0.040621	0.0569925	0.0421106	0.0611675
1810037I17Rik	0.191726	0.18365	0.115109	0.0676794	0.158132	0.115575	0.0255272	0.0236905	0.0198159	0.00401014	0.03047	0.0213949
1810041L15Rik	0.34959	0.624859	0.520922	0.175992	0.908278	1.69098	0.103688	0.146359	0.192433	0.317015	0.186444	0.677163
1810043G02Rik	0.220541	0.247671	0.22868	0.0936072	0.395639	0.591152	0.0642923	0.0756607	0.0908392	0.0238732	0.0256149	0.0383671
1810046K07Rik	0.0211455	0.0316322	0.018383	0.00816319	0	0	0.0136221	0.0262147	0.0135996	0.00996782	0.0144454	0.0180231
1810055G02Rik	0.221913	0.249545	0.155129	0.0586684	0.182014	0.162779	0.0317153	0.0508022	0.0424154	0.0218665	0.0354983	0.0121897
1810058I24Rik	0.213279	0.325853	0.17361	0.057767	0.113665	0.0538572	0.0182397	0.0324917	0.030181	0.0377488	0.0472879	0.0138958
1810062O18Rik	0.232104	0.208699	0.135424	0.0566349	0.382951	0.6094	0.0194302	0.0186065	0.0185932	0.0258852	0.0342943	0.00155724
1810064F22Rik	0.0159162	0.00528976	0.00730858	0.0350165	0	0.00359048	0.0143629	0.0227863	0.0176149	0.0261365	0.0276776	0.00155602
1810065E05Rik	0.0317797	0.0315014	0.0202845	0.0109483	0.0388021	0	0.0190843	0.0258199	0.0288561	0.0259364	0.0378248	0.0152524
2010003K11Rik	0.0608641	0.0478282	0.0549296	0.0333203	0.0579645	0.0143619	0.0269125	0.0443529	0.0673064	0.00790443	0.0368905	0.0151296
2010005H15Rik	0.00527318	0	0.00365429	0.00232404	0.0151136	0	0.0064571	0.00834412	0.0165408	0.00596086	0.0157444	0
2010016I18Rik	0.0287518	0.022763	0.0427189	0.0140595	0.0418856	0.0255398	0.0460539	0.0526837	0.06191	0.00793439	0.0157117	0.0275792
2010106E10Rik	0.0159162	0	0.0124377	0.00693726	0	0	0.0080139	0.00424963	0.00237269	0.00198365	0.00261535	0
2010107E04Rik	0.163738	0.112527	0.127139	0.0828051	0.152238	0.201946	0.0271557	0.037554	0.0405777	0.0245312	0.0511817	0.0228862
2010109I03Rik	0.0106167	0.00526344	0.0250487	0.0197834	0.0148917	0.00718096	0.0355945	0.0415794	0.0348262	0.0119316	0.0138119	0.00925245
2010111I01Rik	0.301299	0.283876	0.324921	0.115714	0.104288	0.150538	0.0201927	0.028337	0.0441734	0.0081635	0.0381452	0.0396701
2010204K13Rik	0.0158723	0.0263874	0.0183036	0.00812252	0.00583755	0	0.0128474	0.00932243	0.0136442	0.020674	0.00525686	0.00457876
2010300C02Rik	0.699501	1.00307	0.694228	0.342588	1.83312	3.92103	0.074243	0.0931864	0.14227	0.178827	0.196154	0.649512
2010320M18Rik	0.391756	0.557598	0.346424	0.139943	0.71474	0.620856	0.0451887	0.0768039	0.0826443	0.0541373	0.0590646	0.0459788
2200002D01Rik	0.141305	0.221646	0.171664	0.0746504	0.218513	0.204966	0.0518404	0.0863988	0.0965107	0.030175	0.033855	0.0869997
2200002J24Rik	0.0421865	0.0519702	0.0445007	0.0198639	0.0714495	0	0.0304776	0.0407812	0.0465723	0.0120806	0.030299	0.0152294
2210010C04Rik	0.0158195	0	0.0253912	0.00937808	0	0	0.0188717	0.0147598	0.0142433	0.0238831	0.0216054	0.0122354
2210016F16Rik	0.307207	0.348615	0.245938	0.149594	0.720744	0.901984	0.028048	0.0507334	0.0596078	0.0359976	0.0217563	0.0489214
2210016L21Rik	0.139713	0.105669	0.0831872	0.0411675	0.0686359	0.0538572	0.0240774	0.0245755	0.0222026	0.0119019	0.0275585	0.0152371
2210407C18Rik	0.0159602	0.0211327	0.0403097	0.0094535	0.00597157	0	0.0348111	0.0331036	0.0312964	0.0211086	0.0117032	0.0108793
2210408I21Rik	0.152547	0.17854	0.172603	0.103116	0.204309	0.226431	0.01103	0.0103008	0.0286525	0.0100595	0.0315048	0.0154972
2210409E12Rik	0.0212158	0.0158426	0.0183803	0.0199084	0.012107	0.0181269	0.0127251	0.0059422	0.0118848	0.0120745	0.0196709	0.0277392
2210417A02Rik	0.0686853	0.0686549	0.0791404	0.0237064	0.0210569	0.0216452	0.0263898	0.0286641	0.0355406	0.0259368	0.0144564	0.0183614
2300002M23Rik	0.0379419	0.0527892	0.062462	0.0398164	0.108148	0.0109876	0.0579265	0.0761929	0.0651937	0.0298705	0.0330144	0.0321435
2300009A05Rik	0.27359	0.328354	0.285383	0.145821	0.649027	1.25136	0.0315296	0.0318757	0.0509514	0.0359343	0.0393366	0.0200737
2310001K24Rik	0.248935	0.269051	0.267352	0.134995	0.483506	0.618348	0.0274168	0.0421081	0.0435577	0.0497201	0.0351211	0.0611057
2310002L09Rik	0.0157295	0.0212085	0.0441404	0.011659	0	0.010556	0.0190262	0.0135155	0.00718072	0.0119118	0.0210091	0.009188
2310007B03Rik	0.0686568	0.0633827	0.0491865	0.0755501	0.0899084	0.0430854	0.0896585	0.065911	0.122979	0.0222694	0.0406325	0.0446052
2310009B15Rik	0.0803236	0.100021	0.0571833	0.0838617	0.404529	0.471712	0.0140967	0.0236483	0.0233341	0.012011	0.0170482	0.00768653
2310011J03Rik	0.201324	0.21708	0.150344	0.0627665	0.179252	0.0684762	0.0480058	0.0631636	0.073021	0.0357354	0.0352633	0.027806
2310015A10Rik	0.247503	0.311923	0.202271	0.135577	0.415099	0.800843	0.0488645	0.0771204	0.0858378	0.0221183	0.0296191	0.028921
2310022A10Rik	0.133495	0.132526	0.104677	0.0375492	0.0717202	0.0542572	0.0136133	0.0286188	0.0391719	0.0119217	0.0316336	0.0276705
2310022B05Rik	0.557712	0.590121	0.381615	0.293684	1.14508	1.45952	0.0837697	0.133147	0.169083	0.0499095	0.0642269	0.0876235
2310030G06Rik	0.137664	0.142091	0.17163	0.0364111	0.0478518	0.0107714	0.0368921	0.0348914	0.0315832	0.016742	0.00920853	0.0271524
2310033P09Rik	0.229639	0.182138	0.155462	0.0777881	0.267193	0.19064	0.0238996	0.0362565	0.0441002	0.042096	0.0453991	0.0336569
2310034C09Rik	0.010643	0.00526344	0.00725985	0.0115676	0.00595668	0	0.0159935	0.0128487	0.0153765	0.0158692	0.00455385	0.0215906
2310035C23Rik	0.2532	0.24841	0.191356	0.108959	0.326969	0.313408	0.0321628	0.0280411	0.0449348	0.0513336	0.026844	0.0366376
2310039H08Rik	0.312507	0.318975	0.175461	0.0917832	0.191068	0.115362	0.0190687	0.0203423	0.0394838	0.0439094	0.0448996	0.00768165
2310050C09Rik	0.0179214	0.00533362	0.0183806	0.00820003	0.0237821	0	0.0322452	0.0314091	0.0310287	0.0118622	0.00220134	0.0394188
2310057J18Rik	0.0160104	0.0105795	0.038876	0.0125426	0	0.00366337	0.0144277	0.00678514	0.00954835	0.0119917	0.012045	0.00765666
2310057M21Rik	0.515249	0.454272	0.441524	0.183272	0.767099	0.833531	0.02778	0.0255022	0.0425677	0.0339144	0.0286586	0.016727
2310057N15Rik	0.0159225	0.0101563	0.00730858	0.00952787	0	0.00359048	0.011201	0.00766916	0.00719733	0.00789452	0.00513865	0.009188
2310061I04Rik	0.265593	0.282723	0.129534	0.153628	0.588451	0.684709	0.0348407	0.0491402	0.0580442	0.0397467	0.0365564	0.0447995
2310061N02Rik	0.0212495	0.0210801	0.0292526	0.0267625	0.00297834	0.00366229	0.0224098	0.019615	0.025301	0.00396729	0.0025892	0.00153133
2310068J16Rik	0.350784	0.349081	0.254765	0.11881	0.709728	0.785724	0.0106034	0.011097	0.018596	0.0479334	0.0365791	0.0315256
2310079G19Rik	0.0157053	0.026352	0.0292891	0.023378	0	0.00999553	0.0164838	0.0105952	0.0150631	0.0219665	0.0144272	0.0386761
2410002F23Rik	0.383259	0.303031	0.269041	0.111944	0.328961	0.235756	0.0200923	0.0288553	0.0267466	0.010169	0.0262255	0.0258437
2410004B18Rik	0.153314	0.115081	0.166228	0.0813206	0.274812	0.422944	0.0337202	0.0486555	0.0555052	0.0220153	0.0362136	0.00457876
2410004P03Rik	0.0935663	0.126757	0.143015	0.0679948	0.131419	0.104605	0.0518241	0.0679209	0.0805547	0.013469	0.0271224	0.0675173
2410006H16Rik	0.285172	0.327586	0.221343	0.110782	0.184537	0.137246	0.0144228	0.0177095	0.0251984	0.0700338	0.0703769	0.0306306
2410015M20Rik	0.132379	0.173502	0.132075	0.0723395	0.139423	0.0254924	0.0286745	0.0353794	0.0417886	0.0147526	0.0457872	0.0112499
2410017I17Rik	0.322517	0.529488	0.334395	0.185262	0.90306	0.638243	0.0713472	0.0967929	0.148955	0.381902	0.307102	0.950179
2410018L13Rik	0.0158902	0	0.00365429	0.0301592	0.187993	0.223044	0.00887092	0.0188626	0.0225457	0.00597078	0.0104678	0
2410089E03Rik	0.176388	0.160782	0.122934	0.0798157	0.211691	0.342457	0.0154015	0.0201086	0.0304541	0.0342066	0.0249989	0.0247543
2410131K14Rik	0.185627	0.2379	0.180192	0.0610827	0.254764	0.194539	0.0219284	0.0372201	0.056283	0.0579235	0.0273555	0.00457876
2410137M14Rik	0.0755819	0.142594	0.0635191	0.0382983	0.0374601	0.0180971	0.0306446	0.0501097	0.0310283	0.0102455	0.0282314	0.0199567
2510002D24Rik	0.169494	0.211012	0.10202	0.048643	0.143764	0.111805	0.00960543	0.0156979	0.0210547	0.0400653	0.0166512	0.0214082
2510009E07Rik	1.13646	1.51079	1.17525	0.235718	1.10926	1.43165	0.0636633	0.104447	0.112297	0.950927	0.653969	2.13569
2510039O18Rik	0.168863	0.163426	0.106192	0.126697	0.597424	1.01329	0.0480418	0.0748128	0.0840352	0.0135267	0.0525499	0.0330469
2610001J05Rik	0.115568	0.127111	0.088234	0.0430133	0.0269242	0.014307	0.0123968	0.010944	0.0150432	0.0220746	0.0276719	0.0261088
2610002M06Rik	0.256975	0.301088	0.200509	0.068962	0.243403	0.194166	0.0189735	0.0153201	0.0120335	0.0120011	0.0158192	0.0182922
2610005L07Rik	0.0853753	0.111332	0.0514594	0.611753	2.76389	3.18596	0.0607975	0.0589622	0.0753302	0.0655976	0.0728163	0.161716
2610008E11Rik	0.115772	0.116789	0.0588879	0.0361843	0.0509046	0.0215788	0.00907489	0.0117958	0.00942386	0.00400716	0.0157379	0.0289658
2610028E06Rik	0.151009	0.12584	0.193719	0.0653187	0.0898848	0.0163826	0.0732299	0.0891774	0.0969448	0.0301949	0.0381819	0.00767952
2610028H24Rik	0.0106627	0.0159121	0.0330316	0.0256051	0.0269984	0.018096	0.0218011	0.0444715	0.0379805	0.0139054	0.0136876	0.00763381
2610035D17Rik	0.21704	0.227268	0.222725	0.113576	0.260154	0.264087	0.0631044	0.0723725	0.103787	0.0359474	0.0241224	0.11789
2610044O15Rik8	0.122605	0.182069	0.113019	0.122195	0.112846	0.0239783	0.0313946	0.0520864	0.0416826	0.0433732	0.0580618	0.039708
2610203C22Rik	0.078742	0.149487	0.0882267	0.0797832	0.0237821	0.032668	0.0523894	0.0869965	0.057283	0.00600509	0.0218642	0.0229453
2610301B20Rik	0.205882	0.270623	0.146809	0.100061	0.546969	0.468924	0.0220684	0.045735	0.0331677	0.0159386	0.0384356	0.0247233
2610306M01Rik	0.302141	0.181054	0.156795	0.161739	0.338061	0.388454	0.0300596	0.0375315	0.0319276	0.0380281	0.0328563	0.055067
2610318N02Rik	0.175671	0.163041	0.157513	0.0593993	0.162998	0.0752564	0.0378673	0.0399222	0.0372582	0.0136667	0.0304354	0.0332932
2610507B11Rik	0.347611	0.277983	0.172013	0.0814541	0.4732	0.415472	0.0224578	0.0348877	0.0268159	0.00942966	0.0602283	0.00769476
2610524H06Rik	0.0547458	0.0621507	0.0341457	0.0343989	0.176616	0.176867	0.00804767	0.017774	0.0134769	0.0277115	0.0249507	0.0125493
2610528J11Rik	0.15133	0.153425	0.0772141	0.0569301	0.0773213	0.0399075	0.038248	0.0902952	0.0772157	0.0298497	0.0341887	0.00611771
2700046A07Rik	0.0317621	0.0265965	0.0308688	0.0328368	0.0239027	0	0.0200692	0.0220261	0.0326237	0.0172343	0.0250675	0.0400301
2700046G09Rik	0.447579	0.618172	0.447122	0.152385	0.905503	0.972276	0.0506163	0.0722565	0.110272	0.0342102	0.031504	0.0437535
2700049A03Rik	0.277404	0.307227	0.331555	0.106293	0.244096	0.239521	0.0172779	0.0190009	0.0263527	0.0352843	0.0397292	0.0200068
2700062C07Rik	0.178083	0.155012	0.12429	0.0712939	0.0328874	0.0249179	0.016317	0.0153341	0.0171293	0.0239008	0.0444866	0.0289966
2700081O15Rik	0.360444	0.410523	0.240711	0.196795	1.27305	1.16875	0.071912	0.0906728	0.115518	0.0493412	0.041368	0.0746603
2700097O09Rik	0.0326297	0.0213106	0.00736924	0.028142	0.094708	0.0363715	0.0111669	0.00418262	0.00508713	0.00793459	0.0327697	0.0306724
2700099C18Rik	0.127271	0.159151	0.101547	0.0898298	0.220546	0.0932627	0.0148173	0.0143178	0.0230098	0.0238147	0.0186551	0.0275411
2810001G20Rik	0.227632	0.173894	0.20123	0.0618779	0.138709	0.0861356	0.0279863	0.0225977	0.0277044	0.00802385	0.0197555	0.0117123
2810002D19Rik	0.164001	0.176674	0.114121	0.0711399	0.208606	0.240799	0.0159466	0.00848304	0.0160001	0.0159485	0.0118554	0.0378855
2810004N23Rik	0.276734	0.284804	0.233835	0.108815	0.387472	0.541196	0.0275359	0.0434336	0.0490913	0.025913	0.0459444	0.0352252
2810006K23Rik	0.249316	0.189878	0.187319	0.0668138	0.188756	0.228088	0.0128695	0.0205025	0.0222028	0.0298936	0.0392116	0.0216142
2810021J22Rik	0.162477	0.0996949	0.0985613	0.053236	0.0775411	0.0327014	0.0392559	0.0263151	0.0397436	0.041457	0.0404271	0.0352836
2810025M15Rik	0.471881	0.445598	0.286249	0.25808	1.08894	2.32905	0.0505004	0.057668	0.0969541	0.0436303	0.0512152	0.0489644
2810032G03Rik	0.242013	0.361076	0.329912	0.0408165	0.132145	0.118229	0.0897542	0.0803738	0.0784496	0.239567	0.156164	0.372285
2810047C21Rik1	0	0	0	0	0	0.00359048	0.00160441	0.00508252	0.000790898	0	0.00131421	0
2810403A07Rik	0.240548	0.368789	0.174131	0.0764042	0.259704	0.213247	0.0345547	0.0428369	0.043033	0.0199442	0.026121	0.0432035
2810403D21Rik	0.0689655	0.0319158	0.0293072	0.00819805	0.025189	0.0323143	0.012252	0.00508252	0.00520237	0.00398713	0.0117952	0.00457114
2810405F15Rik	2.23824	2.87755	2.16307	0.169071	0.257144	0.179106	0.170699	0.20743	0.228844	1.42897	1.09033	2.60214
2810408A11Rik	0.258071	0.26214	0.187071	0.0925456	0.173484	0.0916868	0.0391464	0.0582094	0.0838054	0.0370609	0.0301812	0.0577559
2810410L24Rik	0.732339	1.06497	0.508303	0.242598	0.851584	0.604089	0.115381	0.185015	0.184216	0.518377	0.416333	0.605679
2810429I04Rik	0.301711	0.305562	0.214694	0.0932756	0.274923	0.2492	0.020121	0.0347868	0.0182554	0.0236939	0.0261854	0.00457114
2810433D01Rik	0.0269505	0.1164	0.0811993	0.0587987	0.0985682	0.0757174	0.0424651	0.0521581	0.0617738	0.0218895	0.0135979	0.0122583
2810454H06Rik	0.477721	0.479951	0.361658	0.134985	0.326745	0.198602	0.0275185	0.0255816	0.0287426	0.0512374	0.0393652	0.0184641
2810459M11Rik	1.5549	2.41072	1.9566	0.412362	2.04625	4.36986	0.143663	0.234278	0.281025	1.00526	0.84296	3.11721
2810474O19Rik	0.274319	0.301457	0.19978	0.104432	0.292403	0.493118	0.0331386	0.0211949	0.026934	0.0541256	0.0563512	0.029156
2900005J15Rik	1.01602	1.31951	1.1873	0.337904	0.99304	1.67161	0.117295	0.14015	0.204285	0.686321	0.419672	1.52261
2900011O08Rik	0.216511	0.21251	0.219823	0.0514853	0.122817	0.0289874	0.0327354	0.036392	0.0421215	0.0378337	0.0354034	0.0229013
2900026A02Rik	0.0291023	0.0263435	0.0167888	0.0244481	0.0595668	0.0566901	0.0360247	0.032082	0.0427657	0.0378676	0.0170194	0.0106887
2900041M22Rik	0.105905	0.137715	0.0878944	0.0448269	0.122066	0.0828833	0.0456268	0.0590117	0.0580638	0.0312113	0.0330365	0.0153359
2900052N01Rik	0.0255668	0.0260365	0.03313	0.0443105	0.012107	0.00718096	0.0369308	0.0619891	0.0864678	0.0119416	0.0144059	0.00923371
2900060B14Rik	0.351499	0.300303	0.236155	0.080613	0.167766	0.0686241	0.0322921	0.0190307	0.0258179	0.0479499	0.0381596	0.0521563
2900079G21Rik	0.504331	0.757197	0.530229	0.129066	0.277769	0.574919	0.0514088	0.0771516	0.142709	0.260243	0.262168	0.575918
2900092C05Rik	0.0213884	0.0255231	0.0145075	0.00468677	0.00447615	0.0108253	0.021797	0.015307	0.0119267	0.00797426	0.0368474	0.0106809
2900092D14Rik	0.764674	1.09808	0.992514	0.0677553	0.0332329	0.0701601	0.13949	0.0973606	0.104742	0.703137	0.385255	0.593175
2900097C17Rik	0.0217993	0.0526169	0.0436931	0.010464	0.0678591	0.107786	0.0111303	0.00262407	7.94852e-05	0.00396729	0.00523071	0.00152371
3000002C10Rik	0.0106216	0	0.00360556	0.0139865	0.00911372	0.00360843	0.00959855	0.0186777	0.0157974	0.00396729	0.00262843	0.0195646
3110002H16Rik	0.153052	0.181825	0.195053	0.0848498	0.37444	0.423612	0.0259599	0.029998	0.0400273	0.0237677	0.0366639	0.0229776
3110009E18Rik	0.637069	0.64708	0.408912	0.218248	0.479521	0.297975	0.0500901	0.0543394	0.0657363	0.0477269	0.03775	0.0161171
3110021A11Rik	0.29962	0.281024	0.149024	0.0964098	0.480063	0.809475	0.0232271	0.0210229	0.0308007	0.0393458	0.0573072	0.0322415
3110035E14Rik	0.0486324	0.0580379	0.0392293	0.027639	0.0299359	0.00721686	0.039225	0.0410577	0.0465902	0.0272892	0.035134	0.00914229
3110039M20Rik	2.96764	3.54112	3.01122	0.133174	0.283105	0.226465	0.145585	0.150255	0.166527	2.01109	1.41776	2.42705
3110040N11Rik	0.19719	0.269549	0.164546	0.104263	0.224899	0.244924	0.0247718	0.0178384	0.0263741	0.0144132	0.0322035	0.0182846
3110043O21Rik	0.353362	0.357673	0.339121	0.135999	0.376114	0.459028	0.0435763	0.0489723	0.0547967	0.0259957	0.0196474	0.0642369
3110062M04Rik	0.206346	0.11076	0.11995	0.0956359	0.292812	0.258206	0.0468638	0.0527905	0.0607507	0.0139847	0.0224273	0.0194789
3110079O15Rik	0.0367351	0.0842295	0.051028	0.0515714	0.0299472	0.0394953	0.0538606	0.084246	0.0890733	0.0118818	0.0477203	0.0257584
3110082I17Rik	0.211474	0.147844	0.18241	0.063291	0.152789	0.174905	0.0216265	0.0244441	0.0274718	0.0148087	0.0210176	0.0169233
3110099E03Rik	0.0105464	0.020659	0.0405943	0.00818445	0.00297834	0.0179524	0.0150967	0.00680078	0.0127295	0.00397721	0.0111513	0
3300002I08Rik	0.040665	0.0589235	0.0368652	0.0280519	0.0417114	0.028652	0.0136354	0.0142624	0.0143241	0.0258866	0.0184666	0.0123558
3425401B19Rik	0.0416423	0.0528043	0.040529	0.05525	0.0669433	0.0362782	0.0329803	0.0544778	0.0606057	0.03556	0.0275526	0.0291867
3632451O06Rik	0.253392	0.142901	0.192971	0.0467747	0.0537888	0.0359048	0.0301346	0.0382221	0.0490147	0.0196778	0.0314949	0.0107117
3830403N18Rik	0	0	0	0.00642899	0	0	0.00321283	0.00422487	0.00414865	0	0.00785914	0
3830406C13Rik	0.328177	0.458438	0.325902	0.118974	0.478672	0.355954	0.0257546	0.0228752	0.030775	0.0318841	0.0450325	0.0137447
3830408C21Rik	0.707713	0.870096	0.59127	0.466008	1.43681	2.22188	0.0966142	0.086824	0.113863	0.021711	0.0316453	0.0168689
3830417A13Rik	0.0318064	0	0.0110481	0.0150599	0	0	0.0209327	0.0126905	0.0158733	0.006016	0.0145122	0.00155419
3930402G23Rik	0.052844	0.0685216	0.0842267	0.0464522	0.0449816	0.00721686	0.105494	0.127331	0.152229	0.0457947	0.0573237	0.0321687
4430402I18Rik	0.036991	0.0418423	0.0255988	0.0162857	0.00299323	0.00359048	0.0256916	0.0327191	0.0222239	0.0206297	0.0260679	0.0126566
4632415L05Rik	0.206268	0.252578	0.17125	0.0724662	0.254419	0.140916	0.0325519	0.023739	0.0538516	0.0100373	0.0457682	0.0182986
4632427E13Rik	0.17504	0.246635	0.124899	0.0629247	0.0900269	0.100491	0.0162853	0.0196538	0.0266169	0.0464743	0.0433641	0.0295069
4632428C04Rik	0.306293	0.341349	0.248092	0.174022	0.723934	1.03575	0.0919503	0.136484	0.149062	0.0339477	0.0364876	0.114719
4732416N19Rik	0.162283	0.166443	0.1766	0.0255223	0.145667	0.175637	0.0143994	0.0151953	0.00640105	0.0318788	0.0274447	0.0107727
4732471J01Rik	0.0774286	0.105345	0.087663	0.058352	0.042352	0.0180063	0.0387543	0.0545931	0.0636125	0.0219655	0.0472335	0.00911181
4831440E17Rik	0.497806	0.542467	0.334366	0.144312	0.954825	0.902653	0.0354997	0.0369927	0.0376858	0.0117864	0.0341186	0.0398296
4833418N02Rik	0.525942	0.667948	0.506136	0.229106	1.29666	1.36622	0.0756085	0.128927	0.131686	0.0575277	0.099379	0.182328
4833420G17Rik	0.177993	0.204077	0.116018	0.0266964	0.0555574	0.0506559	0.0163387	0.0176855	0.0172138	0.0198464	0.0275734	0.00150071
4833422C13Rik	0.145871	0.179857	0.173163	0.0924396	0.322908	0.306005	0.049338	0.0506338	0.0909995	0.0517329	0.0446902	0.0645112
4833423E24Rik	0.0208361	0	0.0109933	0.015101	0.0356954	0.00359048	0.0121215	0.0118755	0.0248967	0.0258802	0.0117822	0.00761857
4833427G06Rik	0.0758909	0.122019	0.0885022	0.03273	0.0363224	0.00366337	0.0292343	0.0432747	0.0567911	0.0199158	0.0275491	0.0259412
4833439L19Rik	0.174955	0.143269	0.129026	0.0735464	0.160901	0.111736	0.0416735	0.0520053	0.037434	0.0557115	0.0150362	0.0107411
4921501E09Rik	0.0211894	0.0105532	0.0110666	0.0210686	0	0.00360843	0.0238945	0.0202158	0.0297384	0.0238831	0.0144498	0.00073504
4921504E06Rik	0.444059	0.397086	0.302385	0.114611	0.131744	0.072328	0.0495871	0.0552301	0.0741799	0.0416772	0.0184121	0.0336418
4921507P07Rik	0.291987	0.335814	0.287783	0.127373	0.443834	0.732903	0.0474096	0.05275	0.0691698	0.033841	0.0380882	0.035483
4921509C19Rik	0.00527318	0	0.00370496	0.00817481	0.0119729	0	0.00991231	0.01297	0.0119828	0.0139252	0.0152676	0
4921511C20Rik	0.0160094	0	0.00732685	0.00583915	0	0.00359048	0.00883099	0.00253492	0.00319523	0.00996782	0.00654492	0.00764905
4921511M17Rik	0	0	0	0.00353475	0	0	0.0055916	0.000849199	0.000760211	0	0.00133409	0.00612533
4921517D22Rik	0.0199442	0.0474243	0.0184042	0.0211203	0.0179445	0	0.0248603	0.0321381	0.0243997	0.02809	0.0131552	0.0153184
4921524J17Rik	0.275168	0.270933	0.178659	0.0853435	0.42615	0.58401	0.0375855	0.0304691	0.0422071	0.043759	0.0416502	0.0349609
4921524L21Rik	0.00529955	0.0210801	0.0201256	0.0161335	0	0.0466942	0.0161197	0.0102527	0.0102794	0.0199747	0.00529635	0.00304743
4921530L21Rik	0.0159872	0.00533889	0.0696252	0.0174924	0.00893502	0.0132431	0.0200764	0.0160587	0.0141299	0.0179143	0.0131814	0.00918007
4921531C22Rik	0.337942	0.122567	0.139332	0.111873	0.457499	0.829337	0.0299319	0.0615716	0.0604894	0.0125099	0.0570904	0.0354035
4921533I20Rik	0.015423	0.0265614	0.0291249	0.0104814	0.017876	0.0251334	0.0224491	0.011054	0.0166168	0.017929	0.0142923	0.014645
4921536K21Rik	0.22346	0.276694	0.234562	0.0977695	0.089872	0.0961487	0.0286426	0.0247104	0.0444871	0.0280097	0.0301474	0.0121739
4921539E11Rik	0.00536353	0.0265004	0.0327327	0.0175925	0.0179296	0.0143799	0.0190955	0.0178454	0.0278561	0.0120011	0.0247905	0
4922502D21Rik	0.0210653	0.020498	0.00360556	0.0161936	0.0148917	0.0323143	0.020089	0.0262318	0.0166749	0.0135455	0.0227515	0.00305505
4930402F06Rik	0.021163	0.0474938	0.0256326	0.014003	0.01787	0	0.0152594	0.0292038	0.00794757	0.015869	0.0315804	0.0184744
4930402H24Rik	0.301271	0.31147	0.277464	0.134614	0.579338	0.769327	0.0602404	0.0660518	0.0689165	0.0238533	0.0428277	0.0473723
4930404I05Rik	0.133895	0.174907	0.138776	0.0946485	0.379359	0.45019	0.0272643	0.033345	0.0381883	0.0539709	0.0328169	0.0154614
4930404N11Rik	0.122912	0.11905	0.0813966	0.0877036	0.174931	0.169083	0.0519633	0.0588696	0.0889954	0.0401258	0.0310418	0.0502142
4930407I10Rik	0.0159257	0.0211064	0.0220078	0.026124	0.029035	0.0359048	0.0240247	0.0310488	0.0257059	0.00595094	0.0144106	0.0129034
4930412C18Rik	0.207071	0.173151	0.146412	0.094794	0.218641	0.0930117	0.0170132	0.0167172	0.0181997	0.0518327	0.0515954	0.0412698
4930412O13Rik	2.62252	3.35341	2.59529	0.23162	0.662164	0.345324	0.16052	0.23662	0.290776	2.1479	1.60852	4.09283
4930415L06Rik	0.0158459	0.00528976	0.0107363	0.00818062	0.0179892	0	0.00975114	0.00168995	0.00397371	0.00398713	0.00527648	0.00304743
4930415O20Rik	0.0263761	0.0579158	0.033035	0.0325887	0.0148619	0	0.0145361	0.0257649	0.0134319	0.0200565	0.0222038	0.0243947
4930417O13Rik	0.0105727	0.0221545	0.0237336	0.0221713	0.0179594	0.0284545	0.0340027	0.029084	0.0356602	0.0320869	0.0263115	0.0179242
4930426L09Rik	0.595028	0.71965	0.591427	0.274428	1.25526	2.444	0.0502584	0.0639283	0.0987915	0.205473	0.169536	0.391776
4930429B21Rik	0.401858	0.590715	0.418296	0.20366	0.682067	0.668132	0.0577719	0.0858869	0.11567	0.0405285	0.0336843	0.0484226
4930429F11Rik	0.00211982	0.0317684	0.0387454	0.0128476	0.01787	0.039477	0.0335225	0.0247057	0.0390641	0.0258172	0.0131631	0.0199751
4930430A15Rik	0.0475641	0.0264663	0.0368508	0.0222493	0.0357699	0.0107714	0.0237199	0.0150158	0.0134744	0.0200055	0.0171019	0.00762619
4930430F08Rik	0.341306	0.310953	0.229292	0.12874	0.107561	0.0180242	0.0264905	0.0333597	0.027579	0.0126293	0.0275462	0.00918038
4930432K21Rik	1.68205	1.78095	1.18273	0.762794	3.29771	2.02714	0.113349	0.160314	0.195761	0.0579264	0.0620755	0.0444315
4930433I11Rik	0.0105727	0.00526344	0.0294185	0.019874	0	0.0138819	0.0210132	0.0124764	0.0126832	0.0134168	0.00916027	0.00287891
4930433N12Rik	0.0424667	0.0366585	0.0221876	0.0781643	0.232316	0.203252	0.029758	0.0252687	0.0361095	0.00798338	0.026283	0.033614
4930435E12Rik	0.038277	0.026506	0.0231862	0.0175988	0.0240686	0.0568193	0.022912	0.0389406	0.022548	0.00797426	0.0176638	0.00460604
4930442L01Rik	0.0297576	0.0158851	0.019318	0.0367629	0.0209973	0.0179883	0.0474661	0.0431663	0.0486601	0.0297343	0.018462	0.0185131
4930444G20Rik	0	0	0	0.00378377	0	0	0.010413	0.0110481	0.0142891	0.00578134	0.00930425	0.00298648
4930447C04Rik	1.10001	1.56147	1.18182	0.166248	0.697022	0.357906	0.0849829	0.16149	0.190592	0.884241	0.644457	2.01743
4930448K20Rik	0.00534349	0.0105532	0.0109324	0.0208305	0.00299323	0.00360843	0.0156867	0.0109479	0.0197773	0.00397721	0.0125733	0.0231451
4930449I24Rik	0	0	0	0.00102769	0	0	0.00081629	0.00412356	0.00321128	0	0.000446833	0.00761857
4930451I11Rik	0.0275443	0.0368971	0.0342007	0.0470365	0.0477577	0.0276366	0.0721201	0.102891	0.106138	0.0258965	0.0189953	0.0366987
4930452B06Rik	0.269967	0.346705	0.336959	0.114195	0.377113	0.543472	0.0314554	0.0261851	0.0300498	0.0180434	0.0193069	0.0198083
4930453N24Rik	0.286987	0.227758	0.159883	0.0700746	0.271432	0.362161	0.0201124	0.0195239	0.0159272	0.0220347	0.0531824	0.0720606
4930465K10Rik	0.2932	0.25438	0.177334	0.142852	0.491194	0.75152	0.0452011	0.0586618	0.0529935	0.0417748	0.0470622	0.0367569
4930467E23Rik	0	0	0	0.00118526	0	0	0.00081621	0.000861874	0.00322686	0.00404664	0	0
4930470P17Rik	0.0270275	0.0211064	0.0263016	0.0308411	0.0628293	0.0109151	0.0282379	0.048638	0.0534387	0.0060045	0.0248406	0.0138277
4930471G03Rik	0.0159204	0.0319214	0.00736851	0.0197782	0.0209824	0.00366839	0.0306647	0.0585004	0.0487588	0.023147	0.0207986	0.0325057
4930474M22Rik	0.0264795	0.00526344	0.0181089	0.0262643	0.0423413	0.0108253	0.0257575	0.0324195	0.0339203	0.0107954	0.0171648	0.00767952
4930474N05Rik	0.0104761	0.00526344	0	0.00818643	0	0.00360843	0.0145195	0.0144866	0.0191244	0.0275909	0.0169509	0.0119154
4930480E11Rik	0.0105464	0.0106286	4.89675e-05	0.00637879	0.00297834	0	0.00965048	0.00339925	0.0118626	0.0119416	0.00130768	0.0168447
4930481A15Rik	0.0614716	0.069941	0.0229221	0.022149	0.0388676	0.0254622	0.0201992	0.0265079	0.0267661	0.0202518	0.0366674	0.020191
4930483J18Rik	0.1757	0.160227	0.142296	0.0672978	0.180278	0.172535	0.0213046	0.0458511	0.0308155	0.0156272	0.0275478	0.022863
4930486L24Rik	0.0265593	0.0261372	0.0183263	0.0209977	0	0.00359048	0.0128642	0.0262296	0.039172	0.0106956	0.0118319	0.00615581
4930488L21Rik	0.312268	0.349	0.211342	0.138141	0.223583	0.320526	0.1084	0.161812	0.18323	0.0874796	0.043834	0.123811
4930502E18Rik	0.0212861	0.0369946	0.0404644	0.00982302	0	0.00359048	0.0143441	0.0152443	0.0127815	0.0100015	0.00789837	0.0018376
4930503B20Rik	0.0390862	0.100176	0.0585782	0.0186544	0.0206995	0.0107894	0.0309271	0.0353565	0.0474994	0.0299158	0.0293722	0.0275949
4930503E14Rik	0	0	0	0.011586	0.00299323	0	0.0120643	0.00765023	0.0079762	0.00793459	0.00133645	0.00152371
4930503E24Rik	0.0212101	0.0264214	0.0146354	0.0116434	0.00291877	0.00662156	0.0127128	0.00168995	0.00412928	0.00533283	0.0145016	0
4930503H13Rik	0.0105727	0	0.0111215	0.00582753	0.00250181	0	0.00961903	0.0117709	0.00810362	0.00397721	0.00856005	0.00457114
4930503L19Rik	0.215348	0.302787	0.185438	0.106058	0.318035	0.325015	0.0230867	0.0279672	0.0270147	0.0234509	0.0389563	0.035339
4930504O13Rik	0.01135	0.0263176	0.0257574	0.0116667	0.00299323	0.00360843	0.0208996	0.0365364	0.0317387	0.0237837	0.0235158	0.0105822
4930505A04Rik	0.163997	0.13084	0.179754	0.0619773	0.0325473	0.0361023	0.0337837	0.0347362	0.0408974	0.0119019	0.0144441	0.0290496
4930507D05Rik	0.776833	0.799776	0.753879	0.348193	0.557612	0.339209	0.0356972	0.0569601	0.0673029	0.076228	0.0340736	0.0259412
4930511M06Rik	0.105455	0.100233	0.0578881	0.0266859	0.0360379	0.0892715	0.0302951	0.0266078	0.0258351	0.00402522	0.0210125	0.0132411
4930512B01Rik	0.174522	0.163238	0.137531	0.0527793	0.0776156	0.0432742	0.0434802	0.0517347	0.0742927	0.0139252	0.037279	0.0290405
4930513N10Rik	0.311133	0.352159	0.275142	0.134063	0.504036	0.638715	0.0240367	0.0434984	0.0497951	0.111408	0.040892	0.0277426
4930515G01Rik	0.389668	0.336501	0.254571	0.148218	0.841501	1.05066	0.0420883	0.083446	0.0885447	0.0461118	0.0486985	0.103009
4930515G16Rik	0.0050169	0.0167367	0.00360556	0.0186679	0.00595668	0	0.0223385	0.0215326	0.0212548	0.0179532	0.0208704	0.0154883
4930519F09Rik	0.0211191	0.0210538	0.0110713	0.0163626	0.0151216	0.00359048	0.0176811	0.0220369	0.020751	0.00601263	0.0152781	0.0154215
4930519F16Rik	0.0104145	0	0.0160284	0.00560547	0.00595668	0	0.00590576	0.00816203	0.00637036	0.00198365	0.00264151	0.00311737
4930519G04Rik	0.0212337	0.0106672	0.0183872	0.0127879	0.0180476	0.0215066	0.0353127	0.0408646	0.0333737	0.0218233	0.0144891	0.0139158
4930522H14Rik	0.0419833	0.0348082	0.0478363	0.00816319	0.0100573	0	0.0175564	0.0117191	0.020245	0.0127392	0.0191223	0.0305598
4930523C07Rik	0.307047	0.251888	0.199492	0.144845	0.303124	0.217457	0.05441	0.0666419	0.0843598	0.0398891	0.0294572	0.0385911
4930524B15Rik	0.219402	0.310919	0.238751	0.179827	0.728773	0.932401	0.0459163	0.0500226	0.0591451	0.0220839	0.0341264	0.0444105
4930528A17Rik	0.297387	0.19025	0.216283	0.0820156	0.147134	0.0429597	0.0106391	0.00652641	0.00480099	0.0159088	0.0251027	0.0350759
4930529C04Rik	0.00183718	0	0.00112625	0.00853097	0.00297834	0.00331976	0.0219042	0.01777	0.0336333	0.0126739	0.0118719	0.0199756
4930539E08Rik	0.0217891	0.0261579	0.0285417	0.029229	0.0416965	0	0.0434921	0.0237306	0.0330472	0	0.00262189	0.00681451
4930539J05Rik	0.225715	0.218197	0.228157	0.0914187	0.433903	0.539368	0.0102662	0.0160897	0.0156614	0.031121	0.0282425	0.0606623
4930544D05Rik	0.102697	0.146112	0.104649	0.0618604	0.208112	0.0499956	0.0451249	0.0770863	0.0926134	0.0138855	0.0341081	0.0245682
4930544G11Rik	0.0263424	0.00836677	0.0146841	0.0186333	0.0418823	0.0254565	0.0313609	0.0244035	0.0397666	0.00598069	0.0223733	0.00768074
4930548H24Rik	0.0368645	0.0317979	0.0302799	0.0324894	0.0391312	0	0.0277256	0.0329196	0.0277747	0.0158721	0.0353772	0.0137374
4930550C14Rik	0.146782	0.143271	0.105782	0.038379	0.0297238	0.0179524	0.0282758	0.0254516	0.0265803	0.00798418	0.034622	0.0307377
4930550L24Rik	0.00513256	0.00526344	0.0275234	0.0058101	0.0028735	0.00353626	0.00638396	0.0175496	0.00874733	0.00401688	0.00920604	0.0137881
4930555G01Rik	0	0	0	0	0	0	0	0	0	0	0.00261535	0
4930558C23Rik	0.0265392	0.0156886	0.0367665	0.0245011	0	0	0.0269756	0.0236235	0.0240892	0.0164571	0.0290107	0.0108108
4930562C15Rik	0.0106687	0.0106234	0.0144391	0.0244235	0.00598647	0	0.0193323	0.041783	0.0355184	0.0098488	0.0205312	0.0446613
4930563D23Rik	0.0428724	0.0392888	0.0442166	0.0334268	0.00595668	0.0145055	0.0331023	0.0370008	0.0385075	0.0180548	0.0353332	0.0629256
4930563E22Rik	0.691917	0.831325	0.595782	0.216218	0.858373	0.678146	0.0310997	0.0360663	0.0432584	0.0101075	0.036854	0.00924163
4930563M21Rik	0.0311258	0.00534731	0.0178266	0.0233159	0.0179594	0	0.0136452	0.0201858	0.00541717	0.00996782	0.0130879	0.0290377
4930567H12Rik	0.0363779	0.0430465	0.0534315	0.0423702	0.041756	0.00360843	0.044708	0.0602071	0.09533	0.0337847	0.026232	0.0274878
4930567H17Rik	0	0	0.00362359	0.00350349	0	0	0.000691618	0.0016984	0.00998643	0.00398713	0.00147192	0.00152371
4930568D16Rik	0.0487653	0.0317884	0.0441857	0.0217523	0.00894991	0.00360843	0.0126865	0.0177249	0.00716791	0	0.017063	0.00153133
4930571K23Rik	0.0159131	0.015843	0.0287234	0.0270523	0.0569459	0.00366839	0.0346899	0.053635	0.0623897	0.00396729	0.0243462	0.0299227
4930578C19Rik	0.00527318	0	0.011026	0.00581916	0.00303791	0.0144158	0.00967392	0.0127126	0.0102063	0	0.00392303	0
4930578I06Rik	0.0371056	0.0476398	0.0225499	0.0219272	0.0513502	0	0.028726	0.0399391	0.0472174	0.0276167	0.0238863	0.00308842
4930579F01Rik	0.0277341	0	0.029283	0.0351498	0.0208484	0.0108253	0.0329352	0.0144595	0.0257609	0.0199214	0.0318094	0.038251
4930579G24Rik	0.194686	0.169092	0.0890248	0.0784911	0.272169	0.0617024	0.0181593	0.0245451	0.0323686	0.0139472	0.0234439	0.0304776
4930579K19Rik	0.111201	0.116778	0.116016	0.0514517	0.14179	0.195552	0.0142353	0.0194524	0.0229037	0.0119503	0.020482	0.0387409
4930581F22Rik	0.425261	0.522396	0.389803	0.179467	0.613076	0.951093	0.0699551	0.132446	0.115141	0.102059	0.0780631	0.205249
4930583K01Rik	0.550608	0.690155	0.50624	0.200085	0.56164	0.600999	0.0344506	0.0428225	0.055519	0.0159602	0.0249739	0.0341745
4930584F24Rik	0.0265329	0.0106097	0.0109629	0.0297062	0	0	0.0198898	0.0219699	0.0246266	0.0219364	0.0263025	0.0351978
4930590J08Rik	0.0265065	0.0264186	0.0222741	0.0221939	0.00595668	0.0145414	0.0184808	0.0289648	0.0199407	0.0119451	0.00814159	0.0154276
4930592I03Rik	0.0248905	0.0527007	0.062865	0.0195612	0.00595668	0.0216506	0.0315313	0.0460616	0.0426997	0.0401607	0.0197777	0.0198247
4930594C11Rik	0.0209785	0.00528976	0.0221155	0.0268456	0.0637809	0.0392967	0.0300306	0.030276	0.0262047	0.0378008	0.053837	0.0167304
4930595M18Rik	0.00527318	0.0105529	0.0110464	0.0104872	0	0	0.00294116	0.00585956	0.00164538	0.00797426	0.00262189	0
4930596D02Rik	0.0265329	0.0157454	0.021811	0.0350163	0.00299323	0.00331976	0.0152919	0.0128155	0.0269838	0.0198908	0.0104614	0.00304743
4931406B18Rik	0.0563362	0.0442077	0.0502543	0.0245139	0.0236492	0.0230688	0.0272673	0.0373266	0.0556035	0.00373917	0.0170062	0.00457876
4931406C07Rik	0.215103	0.157437	0.187266	0.0748299	0.164336	0.172625	0.0143538	0.0110388	0.0229957	0.040268	0.0411663	0.0307588
4931406H21Rik	0.189484	0.158783	0.132064	0.0675082	0.0773669	0.0433371	0.0622303	0.110774	0.105221	0.0161106	0.0439735	0.0361917
4931406P16Rik	0.356605	0.379257	0.258205	0.179875	0.814001	1.28308	0.0273661	0.033284	0.044807	0.0298231	0.0523365	0.0443706
4931408C20Rik	0.15279	0.138298	0.153569	0.176188	0.151494	0.0965429	0.2235	0.229682	0.16334	0.138276	0.130411	0.10678
4931409K22Rik	0.0370174	0.0262291	0.0207103	0.0314744	0.0433101	0.0531667	0.038521	0.0419093	0.0493786	0.00798418	0.0314942	0.0267794
4931414P19Rik	0.137218	0.0883964	0.132028	0.0687466	0.0984395	0.101251	0.0206383	0.0248277	0.0145126	0.00801393	0.0197081	0.0258641
4931417E11Rik	0.0315062	0.015843	0.0257679	0.018662	0.0391032	0.00359048	0.0155898	0.021973	0.023643	0.013267	0.0157027	0.00767952
4931423N10Rik	0.0158986	0.0321091	0.0304154	0.013854	0.0120176	0.0108073	0.00968521	0.020635	0.0136754	0.018531	0.00917989	0.0275
4931428F04Rik	0.454954	0.603625	0.373462	0.23683	0.959543	0.674858	0.0612751	0.0905205	0.0852565	0.0417173	0.0567984	0.047446
4931428L18Rik	0.0317621	0.0475201	0.0337218	0.0447155	0.0481091	0.00703734	0.0461535	0.0605625	0.040037	0.0119429	0.0289208	0.032193
4931429L15Rik	0.021008	0.0212022	0.00736705	0.0219754	0.00894991	0.00359048	0.0379268	0.0317866	0.0326817	0.0198365	0.0326979	0.0153057
4931440F15Rik	0.133797	0.233232	0.178958	0.368816	1.67353	1.85829	0.0548417	0.0729574	0.0716864	0.149369	0.108641	0.301639
4931440P22Rik	0.592294	0.734756	0.434098	0.226098	1.42697	1.91502	0.0603561	0.0735837	0.113995	0.0478553	0.0475878	0.0306501
4932411N23Rik	0.0159865	0.0158924	0.0147582	0.00932265	0	0	0.0178476	0.0169871	0.00554419	0.00777589	0.014457	0
4932414J04Rik	0	0	0	0.0104872	0	0	0.00192321	0.00527433	0.00716403	0.0073262	0.0117669	0.0153336
4932414N04Rik	0.00683018	0.0105795	0.0254207	0.00116783	0.00297834	0.0143619	0.00992927	0.00425867	0.00720618	0.0218489	0.00784606	0
4932415M13Rik	0	0	0.00370301	0.00923225	0.00424265	0	0.01047	0.014443	0.00728543	0.00404664	0.0146234	0.004594
4932416H05Rik	0.600408	0.713902	0.475285	0.333038	1.55529	1.55777	0.0719242	0.0998715	0.154592	0.0461111	0.0443869	0.0565214
4932429P05Rik	0	0.00528976	0.00867967	0.00232404	0	0	0.0067755	0.00413792	0.00159761	0.0160445	0.0132035	0
4932435O22Rik	0.0264362	0.0264576	0.0329497	0.0230888	0.018007	0	0.0305148	0.0389193	0.040056	0.0178621	0.0231375	0.00457114
4932438A13Rik	0.136553	0.0519835	0.1015	0.0268091	0.0715844	0.199276	0.0247788	0.0194987	0.0244546	0.0119416	0.00996855	0.0358874
4932438H23Rik	0.0596109	0.00526344	0.0446128	0.0278225	0.00902795	0.0383398	0.0352664	0.0264671	0.0516673	0.0144564	0.0194568	0.0144244
4932441J04Rik	2.11722	2.75926	1.82446	0.253084	0.697332	1.00794	0.15002	0.211379	0.36565	3.52304	2.05552	5.38074
4932443I19Rik	0.0158456	0.0208506	0.0402703	0.0280777	0.023752	0.0685394	0.0393299	0.0572621	0.0632855	0.0358046	0.0340782	0.01841
4933400A11Rik	0.0158899	0.0210861	0.0269874	0.00233566	0	0.00360843	0.0109142	0.00767237	0.0127698	0	0.00847061	0
4933400F21Rik	0.0318113	0.0260818	0.00928555	0.0307719	0.0298579	0.00719891	0.0196204	0.0361111	0.0190791	0.0398267	0.0341165	0.0320445
4933401B06Rik	0.00527318	0.0103679	0.0110262	0.0114157	0	0.00359048	0.0169123	0.00841163	0.0108459	0.00396729	0.00393611	0.00761857
4933402E13Rik	0	0	0.0184169	0.00697212	0.00893502	0	0.0126424	0.0179089	0.00873546	0.00198365	0.00656663	0.00152371
4933402J07Rik	0.0219333	0.0737524	0.0220682	0.0276454	0.0300485	0.00721686	0.0404067	0.0554225	0.0442868	0.023925	0.0275407	0.00607947
4933402N03Rik	0.00529955	0.0190712	0.0182714	0.0164374	0.0476981	0	0.0192657	0.0149203	0.0174364	0.0179814	0.0209097	0.00915752
4933402N22Rik	0	0	0	0.00233566	0	0	0	0.00320997	0.000809721	0	0.00392303	0
4933403O08Rik	0.0159194	0.00526344	0	0.00450782	0.00598647	0.00359048	0.0107888	0.00970918	0.00634854	0.00398495	0.0102598	0.00159259
4933404O12Rik	0.149408	0.217445	0.198002	0.0587263	0.122244	0.042596	0.0190503	0.0339598	0.0345401	0.029963	0.0380599	0.0242261
4933405L10Rik	0.28533	0.350612	0.273896	0.171442	0.437551	0.332097	0.0365617	0.0556736	0.0755001	0.0418095	0.0729865	0.0442671
4933405O20Rik	0.0263923	0.0053459	0.0255364	0.0151585	0.011958	0.0551002	0.0261297	0.012683	0.0196089	0.0218399	0.0170521	0.00306267
4933406F09Rik	0	0	0	0	0	0	0.00160041	0	0.000790898	0	0	0
4933406I18Rik	0.980361	1.35853	0.998011	0.251896	1.44681	3.23591	0.0716154	0.106796	0.0962637	0.621372	0.610982	1.96021
4933406K04Rik	0.0227264	0.0330618	0.03169	0.0256595	0.0119431	0.0326407	0.0257277	0.0219418	0.0329085	0.0119515	0.0052634	0.0126819
4933406M09Rik	0.0876392	0.0478366	0.0698293	0.0310006	0.00304327	0	0.025652	0.0224216	0.0275945	0.0182682	0.0421737	0.0121681
4933407K13Rik	0.0423085	0.0663797	0.0765391	0.0303779	0.0178063	0	0.0105392	0.00931001	0.00758692	0.00397721	0.0277804	0.0121897
4933407L21Rik	0.159512	0.104495	0.103583	0.054712	0.0298132	0.0254385	0.065126	0.0592168	0.0911039	0.0260143	0.0235642	0.0139371
4933408B17Rik	0.0317966	0.01061	0.0382684	0.026863	0.00893502	0.0104124	0.0165835	0.0111145	0.00948959	0.00797426	0.0207855	0.0183531
4933409G03Rik	0.015731	0.0212204	0.0136926	0.0176617	0.00303791	0	0.016358	0.0296124	0.0193781	0.0219298	0.0197109	0
4933411K16Rik	0.0371576	0.0475903	0.0329617	0.0266442	0.0237219	0.0288136	0.0364574	0.0445194	0.049912	0.0139187	0.0577114	0.0297619
4933412E24Rik	0.0211894	0.019907	0.0184895	0.0210456	0.00900948	0.00721686	0.028616	0.0467934	0.0705425	0.0179429	0.0334947	0.024387
4933415F23Rik	0.0582022	0.030622	0.031947	0.0258216	0.0595668	0.0477214	0.0477365	0.0327654	0.0422797	0.0201566	0.0194684	0.02297
4933416C03Rik	0.595394	0.576281	0.344827	0.221251	0.535898	0.483722	0.0600754	0.0581957	0.0852932	0.0240313	0.026508	0.0427324
4933417A18Rik	0.0264714	0.0674938	0.0362064	0.0288676	0	0	0.0204177	0.0315974	0.0208613	0.0298638	0.0117952	0.00614819
4933417G07Rik	0.0158459	0.0319207	0.0221616	0.0105852	0.00842602	0.0149403	0.0156375	0.0174018	0.024219	0.0119927	0.0145075	0.00305505
4933421I07Rik	0.00534349	0.0158605	0.0219927	0.0209803	0.0419797	0.00719891	0.0316421	0.0361974	0.0279242	0.0159293	0.0193979	0.00457114
4933425L06Rik	0.0371049	0.0525316	0.0660074	0.00935438	0.0494798	0.00725277	0.0282763	0.0211697	0.0201292	0.0359734	0.0066566	0.0324254
4933427D06Rik	0.0105464	0.00519326	0.0152045	0.0231	0.0119134	0.0370229	0.0254037	0.0332662	0.0421365	0.0318633	0.0287365	0.0251754
4933427D14Rik	0.311747	0.459251	0.276806	0.141366	0.588821	0.421097	0.0779476	0.0779502	0.142247	0.0100464	0.0331287	0.0383833
4933427E11Rik	0.258523	0.222047	0.198005	0.104009	0.32947	0.368625	0.041521	0.0651872	0.0459903	0.0211921	0.0385353	0.025857
4933429O19Rik	0.0267006	0.0370883	0.0163676	0.0273485	0.0415196	0	0.0376518	0.0306968	0.0451898	0.0139234	0.0156814	0.02489
4933430I17Rik	0.185664	0.183195	0.145873	0.0614161	0.151289	0.0980395	0.0127869	0.0102081	0.013704	0.0138954	0.0300376	0.0582467
4933431E20Rik	0.194986	0.157712	0.187296	0.102535	0.259763	0.172917	0.0454389	0.0507061	0.0633531	0.0359464	0.0176147	0.0110942
4933432I09Rik	0.0372023	0.0158166	0.02854	0.0326544	0.0299019	0	0.0363106	0.0528044	0.0571711	0.0046947	0.0328029	0.00757758
4933434E20Rik	0.136978	0.094875	0.0745928	0.0696964	0.105302	0.136448	0.0103995	0.0127198	0.0142054	0.0299223	0.0452932	0.0454515
4933436I01Rik	0.0157317	0	0.00738239	0.00470618	0.0022138	0	0.00970441	0.00774689	0.00712599	0.00397721	0.0248315	0.0108184
4933439C10Rik	0.338425	0.400338	0.320668	0.140851	0.430243	0.577672	0.0550913	0.095183	0.0839609	0.0356372	0.0329164	0.0306411
5031410I06Rik	0	0	0	0.00348606	0	0.0108253	0.00321283	0.00508252	0	0	0.00524378	0
5031425F14Rik	0.0316057	0.0212204	0.02582	0.0186784	0.0353976	0.017952	0.0376086	0.0690761	0.108789	0.00799152	0.0327835	0.00612533
5031426D15Rik	0.0152093	0.00526344	0.014729	0.00937192	0.00299323	0.0179524	0.0246146	0.025228	0.0238437	0.00909482	0.0211674	0.0259869
5031434O11Rik	0.501825	0.702769	0.615035	0.214865	1.11879	1.46228	0.0442407	0.0849064	0.0989433	0.0953422	0.0995673	0.225684
5031439G07Rik	0.211372	0.329783	0.220196	0.103372	0.376841	0.642096	0.0473728	0.0875258	0.0974665	0.0319542	0.0370033	0.0810921
5033404E19Rik	0.0105991	0.0533288	0.0237733	0.0320228	0.0244045	0.0179883	0.0317774	0.0378532	0.0267733	0.0131474	0.0329323	0.0107193
5033406O09Rik	0.0493594	0.02624	0.0388685	0.0434535	0.0806535	0.0939269	0.0252614	0.0508669	0.0604995	0.015408	0.0114993	0.0313471
5330413P13Rik	0.228255	0.323556	0.165403	0.047741	0.0511217	0.00726641	0.0277696	0.0328093	0.0265999	0.026438	0.0329809	0.0152524
5330417C22Rik	0.03185	0.0640526	0.0573743	0.0460304	0.0723782	0.0144362	0.0439138	0.0315059	0.0655476	0.0179534	0.0326336	0.00608724
5330434G04Rik	0.0240155	0.0211755	0.0116725	0.00702859	0	0.00344686	0.00403544	0.00935218	0.0103331	0.00400697	0.0118149	0.0122507
5330439B14Rik	0.0301134	0.0158868	0.0270108	0.0176065	0.0299675	0	0.0265959	0.0373573	0.0196533	0.0154804	0.0333932	0.0151456
5430402E10Rik	0	0	0	0	0	0.00366229	0	0.00337567	0	0	0.00396043	0
5430402O13Rik	0.28514	0.248503	0.197388	0.0886772	0.309341	0.277891	0.0159901	0.0177123	0.0222836	0.00993807	0.0308946	0.0371357
5430405H02Rik	0.311532	0.411836	0.268111	0.115901	0.690219	1.14678	0.0176845	0.0241696	0.0450237	0.0158791	0.0227507	0.0372332
5430419D17Rik	0.0105727	0.0106908	0.0329127	0.0198124	0.0418147	0.0108432	0.022733	0.030423	0.0252942	0.0202931	0.00887742	0.00914229
5430427O19Rik	0.0105464	0	0.00732685	0.00819433	0.0238416	0	0.00835911	0.00677247	0.0063721	0.00595094	0.0196609	0.00466257
5530400C23Rik	0	0	0.00365429	0.0046188	0	0	0.00160841	0.00168141	0.000790898	0	0.00353504	0
5530601H04Rik	0.047755	0.0529678	0.0343357	0.0152922	0.00303791	0	0.00240462	0.00255605	0.00310427	0.0173442	0.00526771	0.00456231
5730408K05Rik	0.190363	0.221602	0.159046	0.113489	0.191324	0.0491012	0.0235531	0.0267952	0.0392749	0.0385456	0.0618136	0.00767952
5730409E04Rik	0.212443	0.184488	0.146316	0.0758533	0.320233	0.475056	0.0305079	0.0414991	0.0404602	0.0111642	0.0501337	0.0276711
5730416F02Rik	0	0.0158166	0.0146659	0.0163845	0.0329047	0.00360843	0.00879826	0.0110142	0.0173641	0.0239918	0.00613078	0.00606438
5730422E09Rik	0.192454	0.19996	0.1622	0.0734535	0.168183	0.245096	0.0125188	0.0102278	0.0095436	0.0218495	0.0348952	0.0283204
5730455P16Rik	0.111113	0.120258	0.0950395	0.0420501	0.134769	0.247525	0.0321495	0.0210234	0.0276215	0.0237837	0.0420427	0.0107117
5730507C01Rik	0.0265118	0.0106922	0.0146698	0.0832301	0.362025	0.656347	0.0317614	0.0416528	0.0611055	0.000159485	0.0111315	0.023069
5730522E02Rik	0.298067	0.365881	0.316382	0.17403	0.541699	0.947966	0.0417476	0.0481772	0.0416748	0.0327742	0.0460407	0.038363
5730559C18Rik	0.490345	0.574649	0.442373	0.233137	0.696274	0.287328	0.0908765	0.129693	0.147058	0.0738523	0.059578	0.0642835
5830411N06Rik	0	0.0334043	0.0184054	0.0267585	0.041801	0	0.0181821	0.0450334	0.0348513	0.0140236	0.0223962	0.0107498
5830417I10Rik	0	0	0	0.00933102	0.0387631	0.0215429	0.00401303	0.00756658	0.0102986	0.00198365	0.00787221	0.00305505
5830432E09Rik	0.0143631	0.0211064	0.0249532	0.0116318	0.00299323	0.0251334	0.0267715	0.040872	0.081063	0.0218243	0.0155659	0.0170712
5930412G12Rik	0.989312	1.11182	0.709922	0.303402	1.38321	1.7116	0.0952642	0.174289	0.219807	0.1518	0.194676	0.280091
6030408B16Rik	0.0158459	0.0316582	0.0293564	0.0268373	0.0149745	0.0541624	0.0395489	0.0452129	0.0685439	0.0159807	0.0275418	0.029118
6030419C18Rik	0.672725	0.924548	0.794844	0.269814	1.30437	2.08177	0.131745	0.219768	0.223474	0.678182	0.537499	1.84402
6030458C11Rik	0.249228	0.238561	0.194208	0.07344	0.283076	0.376917	0.0251493	0.031345	0.0399423	0.020474	0.0302421	0.0216916
6030468B19Rik	0.0212337	0.0212366	0.00740944	0.0253481	0.0721304	0.00721686	0.0473019	0.0440381	0.0589783	0.00798041	0.0341411	0.0339356
6030498E09Rik	0.0369826	0.0158749	0.0317723	0.0104814	0.0329851	0.0179524	0.02203	0.0118555	0.0184176	0.00401986	0.0130768	0.00619314
6230400D17Rik	0.269993	0.338097	0.202593	0.0724492	0.246449	0.230421	0.0205205	0.0204459	0.0465178	0.0239	0.0276889	0.0352414
6330403K07Rik	0.0581217	0.120272	0.0807734	0.0664714	0.121501	0.0791697	0.02848	0.0306306	0.0555123	0.0118465	0.0157052	0.0244419
6330407A03Rik	0.0234748	0.022697	0.0219318	0.0185977	0	0	0.0202317	0.012683	0.0121153	0.0150317	0.0370212	0.0167609
6330549D23Rik	0.144512	0.112862	0.0987265	0.053373	0.0682978	0.0339659	0.0168004	0.0168875	0.0172474	0.0180151	0.00918643	0.0277176
6430411K18Rik	0.0202539	0.00526344	0.00732685	0.0300957	0.0049089	0.0143799	0.0365827	0.0317529	0.0533991	0.00606996	0.0117339	0.0279851
6430531B16Rik	0.164637	0.110248	0.0776376	0.0458277	0.0865059	0.130121	0.0526463	0.087992	0.117956	0.0278974	0.0319424	0.0254905
6430548M08Rik	0.617204	0.543302	0.580054	0.222229	1.26817	1.97877	0.0874357	0.144401	0.17651	0.131269	0.0786128	0.283046
6430550D23Rik	0.076395	0.104293	0.0728246	0.0416348	0.0746074	0.0942063	0.0154473	0.0122802	0.0151045	0.00361837	0.0221883	0.00304743
6430562O15Rik	0.02631	0.0370806	0.0374051	0.0427651	0.0626676	0	0.0232096	0.0430307	0.0363387	0.0217209	0.0131879	0.0123224
6430571L13Rik	0.114152	0.120715	0.0861484	0.0573037	0.121323	0.0744127	0.0501151	0.0672363	0.0864141	0.0370017	0.0351887	0.0198692
6430573F11Rik	0.604053	0.903846	0.585157	0.355343	1.07758	1.522	0.073696	0.120281	0.108175	0.105826	0.0931223	0.178974
6530402F18Rik	2.86186	4.43284	3.26186	0.270139	0.911772	0.775427	0.178644	0.286469	0.355622	3.12753	1.8867	5.32432
6530411M01Rik	0.311654	0.258403	0.213662	0.0715847	0.128597	0.0179524	0.0376315	0.0432011	0.0580329	0.0207817	0.0183729	0.0153502
6720489N17Rik	0.0265357	0.0155096	0.0146276	0.0151818	0.0506765	0.00359048	0.0104466	0.00759201	0.0119233	0.0100071	0.0104614	0.00304743
6820408C15Rik	0.125739	0.0933093	0.10188	0.0559909	0.01103	0.0152997	0.0323259	0.0296662	0.0339555	0.0258866	0.0319053	0.0443095
6820431F20Rik	0.0853753	0.111332	0.0514594	0.611753	2.76389	3.18596	0.0607975	0.0589622	0.0753302	0.0655976	0.0728163	0.161716
7420426K07Rik	0.00529955	0.0263435	0.0269197	0.0272871	0.0170016	0.00718096	0.0279162	0.0362984	0.0453223	0.0180464	0.0130702	0.0214874
7420461P10Rik	0.00527318	0.0263698	0.036413	0.0457013	0.0594611	0.0180781	0.0357645	0.0564405	0.0512222	0.0259737	0.044778	0.0168942
8030411F24Rik	0.0479381	0.0317772	0.0264186	0.0328741	0.0119283	0.0406317	0.016904	0.0296185	0.0198476	0.0140145	0.018327	0.0167531
8030462N17Rik	0.37755	0.319918	0.22575	0.15674	0.761328	1.15938	0.040165	0.060239	0.0832323	0.0498157	0.0455979	0.048917
8430408G22Rik	0.00423964	0.0158654	0.0292458	0.0222997	0.020908	0.0397107	0.0364996	0.0466634	0.0487898	0.0317979	0.0193811	0.0397706
8430429K09Rik	0.248816	0.412048	0.225819	0.0674887	0.190805	0.111474	0.022615	0.0311156	0.0455579	0.0317681	0.0377248	0.0192569
8430431K14Rik	0.010643	0.0351156	0.0110299	0.0116612	0	0.00360843	0.0120791	0.00330351	0.0143228	0.0236941	0.0132664	0.0107041
9030025P20Rik	0	0	0	0	0	0	0	0	0	0	0	0
9030612E09Rik	1.37063	1.92721	1.69981	0.208453	0.622545	0.806009	0.0847999	0.112902	0.130663	1.32684	0.899718	2.74577
9030619P08Rik	0.0265336	0.0212278	0.0109994	0.0163494	0	0.0118357	0.0196426	0.0211834	0.0386953	0.0219887	0.021034	0.0230323
9030624J02Rik	0.148296	0.0740619	0.124582	0.0315894	0.0538284	0.0181391	0.012421	0.0254329	0.0217662	0.0230857	0.0249437	0.0291858
9130008F23Rik	0.203941	0.231879	0.226723	0.0914791	0.26092	0.104558	0.0449527	0.0570412	0.0469707	0.0596978	0.0564108	0.0275673
9130011E15Rik	0.257346	0.200884	0.191571	0.0589056	0.337421	0.485143	0.0220159	0.0228816	0.0261974	0.0200023	0.0595694	0.038153
9130019O22Rik	0.0688326	0.100523	0.0650785	0.0332907	0.109335	0.068273	0.0230547	0.0542811	0.0603278	0.0178239	0.0264064	0.020467
9130019P16Rik	0.314808	0.451414	0.408048	0.131363	0.505412	0.759119	0.0750418	0.0794932	0.132727	0.13728	0.109549	0.326859
9130023H24Rik	0.21899	0.257789	0.248785	0.115593	0.351368	0.356905	0.023078	0.035492	0.0585063	0.0359833	0.0396022	0.0505093
9130024F11Rik	2.4655	3.06739	2.3984	0.571157	2.30048	2.92086	0.128307	0.18934	0.279352	1.89714	1.39245	4.00745
9130204L05Rik	0.0271692	0.0021159	0.00953038	0.0291397	0	0.0143619	0.0200728	0.016117	0.011907	0.0158989	0.00519108	0.00466257
9130209A04Rik	0.00605045	0.00533362	0.0257445	0.0125485	0.0149641	0.0107714	0.0102179	0.0191341	0.0118571	0.0119217	0.0187267	0.0168828
9130230L23Rik	0.0608455	0.0523362	0.0549595	0.0303643	0.0119283	0.0216987	0.0252735	0.0261658	0.031409	0.0179865	0.0478165	0.0244382
9130401M01Rik	0.368376	0.609114	0.45087	0.119143	0.493998	0.764411	0.050445	0.107665	0.104756	0.0896273	0.0848873	0.225303
9130409I23Rik	0.0159422	0.0211892	0.0412192	0.0498466	0.0743808	0.0269907	0.0301567	0.030109	0.0273342	0.0376946	0.014222	0.0287619
9230102K24Rik	0.0158723	0.0105532	0.0218953	0.0198357	0.0294984	0.0257132	0.035392	0.0169164	0.0291571	0.0149121	0.0342983	0.0347998
9230104L09Rik	0.0599346	0.0529078	0.0413653	0.0219829	0.00595668	0.0360944	0.0320319	0.0190269	0.0187137	0.00402283	0.0315809	0.00620898
9230110C19Rik	0.163873	0.144896	0.112586	0.0885608	0.170452	0.0578616	0.0248125	0.0296745	0.0159751	0.00434597	0.0212973	0.0244766
9230110F15Rik	0	0.00528976	0.00360556	0.014557	0	0.00721686	0.0094105	0.00476092	0.0166497	0.00597078	0.0207203	0.00153133
9230113P08Rik	0.00529955	0	0	0.00470037	0	0.00728149	0.010125	0.00577177	0.0058925	0.00997774	0.0210565	0
9230114K14Rik	0.162638	0.197268	0.147535	0.0750043	0.156514	0.469432	0.0181562	0.0186902	0.0321127	0.0399903	0.0312331	0.0307802
9230116N13Rik	0.394523	0.290339	0.299916	0.136276	0.625645	0.893669	0.0136135	0.0242748	0.00898199	0.0154915	0.0522282	0.0168066
9330020H09Rik	0.257268	0.24741	0.201679	0.0895146	0.272116	0.209124	0.0128892	0.0271129	0.0281386	0.0548913	0.0536935	0.0289449
9330111N05Rik	0.0839297	0.0773	0.0607957	0.0598955	0.00893502	0.00534048	0.055841	0.0724283	0.0869654	0.0198549	0.0357986	0.0525326
9330151L19Rik	0.513758	0.754294	0.531853	0.240744	1.29467	1.59707	0.0771955	0.150769	0.224802	0.0336415	0.061059	0.0964729
9330158H04Rik	0.152138	0.24619	0.145277	0.0649308	0.0738131	0.0396145	0.0621586	0.0619545	0.109736	0.078648	0.0516774	0.13422
9330159F19Rik	0.020486	0	0.0183928	0.0339073	0.00502863	0.00360843	0.0226917	0.0113178	0.015282	0.0238335	0.0170589	0.00776363
9330175E14Rik	0.217809	0.219001	0.182421	0.110623	0.191786	0.284341	0.0577422	0.07686	0.111291	0.0406209	0.0407918	0.0642797
9330182L06Rik	0.242671	0.33199	0.249936	0.142462	0.332731	0.785397	0.0378355	0.0347527	0.0420306	0.023964	0.0538546	0.106855
9430007A20Rik	0.0211894	0.0298985	0.0209517	0.0151353	0.00607582	0.00597168	0.0175394	0.0175105	0.0181712	0.0157993	0.00484939	0.013782
9430015G10Rik	0.202969	0.179863	0.139293	0.0607517	0.122697	0.194191	0.010484	0.0250747	0.0206708	0.017952	0.0312618	0.0107879
9430021M05Rik	0.64448	0.966116	0.722074	0.176226	0.807988	1.54081	0.0818579	0.12235	0.183431	0.711815	0.371874	1.58755
9430038I01Rik	0.32816	0.336854	0.228559	0.0952367	0.590721	0.734237	0.0201293	0.0332533	0.0374148	0.0179845	0.0198613	0.0229548
9430041J12Rik	0.1098	0.130142	0.0906054	0.0807608	0.0982364	0.259296	0.0516514	0.0562041	0.0655638	0.0232995	0.0259134	0.0137966
9430060I03Rik	0.0303974	0.0422567	0.0526542	0.0388875	0.00597157	0	0.0306412	0.0518989	0.0648207	0.0299491	0.0275593	0.032065
9430083A17Rik	0.412203	0.475808	0.263568	0.180926	0.560358	0.793884	0.042592	0.0665316	0.0603209	0.0220706	0.0406272	0.0338889
9530002B09Rik	0.0265153	0.00526344	0	0.011626	0	0	0.01601	0.0112277	0.00715367	0	0.0175332	0.0147314
9530003J23Rik	0.0211894	0.0318358	0.0184188	0.0198966	0.014218	0.0180422	0.0208934	0.0259053	0.0305277	0.0116825	0.0368871	0.0107422
9530026P05Rik	0.444268	0.632756	0.500506	0.175195	0.234611	0.104486	0.0556104	0.0751856	0.119287	0.10485	0.141214	0.215838
9530036O11Rik	2.66163	3.633	2.93051	0.620251	2.90115	3.79029	0.165034	0.221782	0.288836	3.80228	2.50084	7.89644
9530053A07Rik	0.0396691	0.0420461	0.0141811	0.0329639	0.00601625	0	0.0293138	0.0321091	0.0491437	0.00992815	0.0108069	0.0244328
9530059O14Rik	0.755726	0.972967	0.815249	0.174281	0.453957	0.917277	0.104401	0.147883	0.166233	0.667588	0.470021	1.17952
9530068E07Rik	0.151511	0.152423	0.104986	0.0583473	0.15034	0.220391	0.0147628	0.0198162	0.0245945	0.0177834	0.0496295	0.0230157
9530077C05Rik	0.13115	0.106309	0.056172	0.0268078	0.0689111	0.119119	0.0248557	0.0169242	0.0167282	0.0218596	0.0183271	0.0289468
9530082P21Rik	0.231414	0.335725	0.242572	0.120379	0.295717	0.300657	0.085845	0.15081	0.184712	0.0204738	0.0737825	0.104558
9530091C08Rik	0.0318335	0.0105269	0.0328445	0.0234527	0.0536846	0.0109538	0.0309195	0.0121264	0.0228543	0.0173041	0.0164877	0.0137287
9630013A20Rik	0.0254818	0.02644	0.0367044	0.00467945	0.00893502	0	0.014665	0.00538012	0.00317941	0.0139351	0.0118149	0.0153971
9630028H03Rik	0.0316918	0.025853	0.0218668	0.0110243	0.00299323	0	0.0193715	0.0179054	0.00721338	0.0459335	0.0131029	0.0184369
9830107B12Rik	0	0.00526344	0.0220449	0.0175118	0.00894991	0.0196105	0.0311857	0.0345461	0.0387436	0.0340312	0.0276435	0.0276478
9930012K11Rik	0.186415	0.24337	0.238798	0.0618429	0.316563	0.241808	0.0467273	0.0676932	0.0958123	0.0228766	0.0300618	0.0397214
9930014A18Rik	1.70822	2.1623	1.61798	0.463208	1.5616	1.2295	0.0955473	0.150717	0.22054	0.943374	0.720955	2.13738
9930021J03Rik	0.20707	0.20341	0.151498	0.15316	0.71996	1.2685	0.0388588	0.0466388	0.0595516	0.0398713	0.0593604	0.0274648
9930104L06Rik	0.196378	0.126624	0.103323	0.049256	0.122444	0.0735621	0.0208937	0.0260843	0.020613	0.0375863	0.0386923	0.0367666
9930111J21Rik1	0	0	0	0	0	0	0.000804207	0	0.00313172	0.00199356	0	0
9930111J21Rik2	0	0	0	0.00583915	0	0	0	0.00164745	0	0	0.00525686	0.00300141
a	0.000353303	0.0158847	0.00352322	0.0226676	0.0151976	0.0048353	0.0169043	0.0174623	0.020934	0	0.0354119	0.00152371
A130010J15Rik	0.0495155	0.0177971	0.0270771	0.032221	0.0300946	0.0382698	0.0237195	0.0342983	0.0437578	0.0200356	0.0285191	0.0169535
A130040M12Rik	0	0	0	0.00466551	0.00532795	0	0.00160841	0.00169417	0.00468172	0	0	0
A1bg	0.0212253	0.0158861	0.0184359	0.0334346	0	0.0284545	0.0229177	0.0376079	0.050533	0.0236042	0.0184042	0.0184621
A1cf	0.0105464	0.00632104	0.0219935	0.0105105	0	0	0.0231674	0.0250553	0.011162	0.011882	0.02562	0.0215377
A230020J21Rik	0.471917	0.50381	0.476574	0.257607	1.15081	1.22595	0.0709484	0.0896784	0.141349	0.0894291	0.0855223	0.0659847
A230050P20Rik	0.189857	0.268736	0.139072	0.0962058	0.419048	0.588078	0.0505793	0.0788437	0.0862405	0.0220383	0.0274008	0.0383472
A230056P14Rik	0.193937	0.179336	0.128584	0.0543111	0.217532	0.302651	0.0163321	0.00990183	0.011037	0.0216949	0.0414676	0.024466
A230057D06Rik	0.031843	0.00526344	0.00995623	0.0081109	0.00297834	0.00732888	0.00886252	0.0127676	0.0118563	0.0150368	0.0105074	0.0131155
A230072C01Rik	0.0478858	0.0791888	0.0438052	0.0409564	0.032863	0.00360843	0.00479715	0.0025476	0.00553233	0.0179056	0.00790137	0.00918038
A230072E10Rik	0.0903746	0.122535	0.0785762	0.0502357	0.283836	0.278628	0.0143352	0.0194682	0.031974	0.00800401	0.0223485	0.0152905
A2m	0.0390827	0.0579923	0.0512214	0.04135	0.041516	0.0398364	0.0200386	0.0246694	0.0189922	0.00606044	0.0255561	0.0137532
A2ml1	0.031785	0.0105971	0.0222324	0.0139708	0.00836616	0	0.0229382	0.0230221	0.0286626	0.0164736	0.00915557	0.0263152
A330023F24Rik	0.490737	0.614775	0.492775	0.228808	1.01098	1.26452	0.0654493	0.0794872	0.10162	0.0354061	0.0308578	0.0379446
A330035P11Rik	0.42319	0.409232	0.383334	0.123734	0.63649	0.846698	0.0386673	0.0349148	0.0438732	0.0380463	0.0317603	0.0352164
A330040F15Rik	0.260125	0.464722	0.331389	0.131802	0.583596	0.678777	0.0574554	0.0552707	0.0532579	0.0596	0.100059	0.291438
A330069E16Rik	0.189598	0.172082	0.109998	0.0634142	0.10823	0.0570958	0.0144884	0.0164711	0.0121608	0.0141144	0.0456367	0.0140194
A330076H08Rik	0.0470438	0	0.0299116	0.0222136	0.00167621	0	0.019962	0.013467	0.0134076	0.00199356	0.0211475	0.016837
A3galt2	0.019283	0.0162605	0.00424165	0.026495	0.0180747	0.00786638	0.0317738	0.0432582	0.0475853	0.0119713	0.0290682	0.0350911
A430005L14Rik	0.612092	0.590622	0.448266	0.256479	1.22863	1.76611	0.0389263	0.0579473	0.0833279	0.027845	0.0372183	0.0215225
A430033K04Rik	0.105683	0.134396	0.0763773	0.0584652	0.118888	0.0762557	0.0183915	0.029368	0.0256071	0.0178667	0.0250495	0.00764143
A430078G23Rik	0.0907138	0.0811514	0.0779842	0.0941952	0.171922	0.00633719	0.0584585	0.0966008	0.0806599	0.0259046	0.0379037	0.0321607
A430089I19Rik	0	0	0	0	0	0	0	0	0	0	0	0
A430093F15Rik	0.0369984	0.0361258	0.022077	0.0338925	0.00885997	0	0.036282	0.0535121	0.0620333	0.00799409	0.0236748	0.0459735
A430105I19Rik	0.17997	0.257574	0.143951	0.100529	0.377243	0.25655	0.0792488	0.136765	0.197428	0.0652939	0.0316246	0.0869178
A4galt	0.494857	0.549571	0.291821	0.116566	0.658438	0.681978	0.100435	0.143233	0.148282	0.121408	0.0950895	0.142665
A4gnt	0.0235332	0.0252898	0.0254083	0.0107539	0.0121516	0.00359048	0.013182	0.0297758	0.0308356	0.00198365	0.0363704	0.00453275
A530013C23Rik	0.0387649	0.0951508	0.0709195	0.059814	0.114911	0.0505008	0.0475048	0.0636021	0.0733331	0.011892	0.0328813	0.0320283
A530016L24Rik	0.0243255	0.0738356	0.0146211	0.0269207	0.0376099	0.0434218	0.0389599	0.0692184	0.0742078	0.00198365	0.0341497	0.0277209
A530032D15Rik	0	0	0	0.00583915	0	0	0.00239654	0.00166088	0.00235015	0.00996782	0.00131421	0
A530053G22Rik	0.0264186	0.0153468	0.0293378	0.0139675	0.0101323	0.0140208	0.0103868	0.00337136	0.000743444	0.0199442	0.0117952	0.00901963
A530058N18Rik	0.21107	0.244327	0.172873	0.155281	0.720827	0.596336	0.0930638	0.108774	0.140859	0.0878184	0.0678196	0.22328
A530064D06Rik	0	0.00534485	0.00367256	0.025844	0	0	0.0287661	0.0308423	0.0325313	0.0139151	0.0171457	0.00152371
A530088E08Rik	0.0185475	0.0212204	0.0293196	0.0267605	0.00896481	0.0178799	0.0195327	0.03913	0.0448094	0.0255994	0.0182562	0.00606438
A530099J19Rik	0.0370174	0.0159124	0.0361918	0.0160697	0.00893502	0	0.01237	0.0183125	0.0166357	0.0574996	0.0118279	0.00927988
A630001G21Rik	0.100086	0.111197	0.106291	0.0465379	0.0449354	0.0180422	0.0344795	0.0482956	0.0685978	0.0347584	0.0196376	0.0261165
A630010A05Rik	0.021311	0.0105297	0.0220171	0.0152985	0.0300997	0.00718096	0.0277154	0.0142229	0.00708992	0.0120407	0.0197132	0.0187818
A630066F11Rik	0.185646	0.162315	0.16134	0.0971102	0.548333	0.557111	0.0344512	0.0293488	0.0401794	0.0201043	0.0654288	0.0140118
A630072M18Rik	0.364424	0.43612	0.232366	0.166789	0.659815	0.906091	0.0321648	0.0455592	0.0902279	0.0337994	0.0595844	0.0322089
A630073D07Rik	0.02297	0.0162219	0.0146537	0.00585077	0.0121749	0.0252052	0.0132296	0.00419935	0.00849385	0.00198365	0.00131421	0
A630075F10Rik	0.0466184	0.0384926	0.0947581	0.0192695	0.00894991	0.0169916	0.0209497	0.0397436	0.032191	0.0257775	0.025501	0.0107269
A630089N07Rik	0.0844047	0.0739956	0.0478164	0.0655371	0.176827	0.0575726	0.0189625	0.0186663	0.0173082	0.011882	0.031121	0.022965
A630095E13Rik	0.0212333	0.0317477	0.0329229	0.0150598	0.00598647	0.00360843	0.00724586	0.0118052	0.00475401	0.0359562	0.0183794	0.00153133
A730008H23Rik	0.0843055	0.0985664	0.102459	0.0718902	0.0446298	0.0393696	0.0615379	0.0609345	0.0671102	0.0838938	0.0561191	0.0644117
A730017C20Rik	0.0211718	0.0105532	0.0430025	0.016412	0	0	0.0134344	0.0166972	0.0166191	0.0187796	0.0135235	0.00458638
A730017L22Rik	0.268731	0.28263	0.201358	0.0985879	0.454842	1.06598	0.0330841	0.061762	0.0290204	0.035976	0.0158564	0.0682078
A730018C14Rik	0.0362827	0.0476078	0.0220885	0.025773	0.0538329	0	0.0246239	0.0569645	0.0493813	0.0179024	0.0263756	0.00917276
A730020M07Rik	0.0266355	0.0322407	0.0184313	0.0291605	0.0362315	0.0217712	0.0374916	0.022718	0.0206948	0.00769655	0.0145087	0.00104131
A830010M20Rik	0.0223861	0.0316772	0.0449236	0.0116522	0.0240054	0.00360843	0.0217441	0.0238119	0.00953807	0.00999758	0.0249753	0.00765666
A830018L16Rik	0.248747	0.42224	0.286263	0.143957	0.544838	0.550842	0.0434695	0.0745682	0.0567374	0.051817	0.0432885	0.0338679
A830082N09Rik	0.0211898	0.0287675	0.0109629	0.0233217	0.0119253	0	0.012955	0.0118846	0.0102896	0.0119515	0.0196807	0.018315
A930003A15Rik	0.0235539	0.0105532	0.0256653	0.0116725	0.0297834	0	0.015795	0.0133833	0.0206012	0.0119217	0.0288931	0.0154172
A930003O13Rik	0.357427	0.661749	0.448088	0.157212	0.319931	0.428131	0.0603045	0.0750067	0.126852	0.40042	0.25782	0.727309
A930004D18Rik	0.188495	0.282847	0.227111	0.0521095	0.0089797	0.0108073	0.107477	0.117094	0.0925553	0.154929	0.155419	0.263391
A930005H10Rik	0.212944	0.153543	0.189148	0.0952071	0.07488	0.0681814	0.0143222	0.0125206	0.0171205	0.0159751	0.033219	0.0138247
A930007I19Rik	0.284519	0.336287	0.26131	0.178431	0.854494	1.61224	0.0437304	0.0552645	0.0592726	0.0319861	0.0392759	0.0444925
A930011G23Rik	0.753883	0.779661	0.703848	0.233613	0.566727	0.974011	0.0899822	0.109952	0.187071	0.179778	0.195799	0.473569
A930012L18Rik	0.222082	0.313705	0.23637	0.0977007	0.289999	0.30288	0.0533	0.062739	0.113627	0.0390743	0.0513254	0.14855
A930013F10Rik	0.0211894	0.0158868	0.0403258	0.0429994	0.0114038	0.00360843	0.0344899	0.0335865	0.02852	0.0494136	0.0381027	0.0106968
A930015D03Rik	0.0997454	0.102908	0.110584	0.0571216	0.0391163	0.0359586	0.0201645	0.0269422	0.0174313	0.0159761	0.0355803	0.0545109
A930017M01Rik	0.068526	0.058166	0.0695937	0.0373527	0	0	0.0346967	0.0321401	0.0323502	0.0178725	0.0394335	0.00915752
A930018P22Rik	0.348613	0.274381	0.255567	0.106444	0.425894	0.627688	0.0686719	0.0773388	0.0814422	0.0335605	0.0263577	0.0783629
AA387883	0.0635981	0.0794127	0.0512251	0.0264688	0.0328511	0.025277	0.0279798	0.0380549	0.0306676	0.00800401	0.0235446	0.0336278
AA388235	0.047485	0.0368441	0.0622691	0.0573135	0.0745327	0.0324579	0.0211529	0.0286948	0.0272966	0.0297362	0.0393629	0.0169481
AA465934	0.111188	0.157916	0.130889	0.0444189	0.053642	0.049764	0.0188273	0.0186581	0.0234867	0.0139552	0.0322387	0.0178655
AA467197	0.132204	0.142747	0.0777262	0.0502067	0.082693	0.108235	0.0335493	0.033261	0.0581257	0.0139774	0.0296161	0.0718312
AA543186	0.289197	0.167607	0.201025	0.0956345	0.344244	0.198091	0.0265997	0.0204507	0.0337784	0.039782	0.0276405	0.0536093
AA545190	0	0.015164	0.0181923	0.00351418	0	0.0143619	0.0194587	0.00436919	0.00718357	0.00793459	0.0114665	0.004594
AA619741	0.116541	0.132225	0.13894	0.0577035	0.140889	0.248779	0.0530329	0.0699926	0.122427	0.0340211	0.0494909	0.0625768
AA792892	0	0	0	0	0.00595668	0	0.00240062	0.00167305	0.00316359	0	0.00392303	0.00152371
AA986860	0.108125	0.0939412	0.0904427	0.046396	0.0161188	0	0.0381016	0.0534176	0.0538385	0.0461817	0.028904	0.0289289
Aaas	0.273668	0.244867	0.121131	0.0759017	0.0569947	0.0614711	0.0190875	0.0143815	0.0256048	0.0405799	0.0368732	0.0440887
Aacs	0.341439	0.297961	0.217731	0.100417	0.401645	0.421586	0.0632226	0.0915001	0.136285	0.0299372	0.0394763	0.00304743
Aadac	0.0159162	0.0105269	0.00752247	0.00464808	0	0	0.0152537	0.00935834	0.00683059	0.0120407	0.0118387	0.00304743
Aadacl2	0.0265241	0.0210801	0.0110452	0.0128171	0	0	0.0088674	0.00338835	0.00240876	0.0240454	0.011617	0.0137668
Aadacl3	0.0428147	0.0200218	0.0345779	0.01057	0.0267881	0.00359048	0.0241816	0.0186744	0.0318511	0.00400776	0.0196021	0.0152292
Aadacl4	0.0211451	0.00528976	0.0315053	0.0198241	0	0.025636	0.0143648	0.016434	0.0150014	0	0.0182808	0.0337347
Aadat	0.126812	0.199981	0.154102	0.0929027	0.172778	0.148056	0.0406917	0.052504	0.0618582	0.0339104	0.0236323	0.0350372
Aaed1	0.12117	0.10031	0.0950069	0.0500611	0.119443	0.270422	0.0136641	0.0143602	0.0201889	0.0239791	0.0288596	0.0153133
Aagab	0.222003	0.16529	0.187464	0.100123	0.275162	0.537746	0.027954	0.0401953	0.0359102	0.0296323	0.0322999	0.0429076
Aak1	0.210924	0.181389	0.144337	0.153004	0.317279	0.395601	0.0361706	0.0576561	0.0559861	0.0239841	0.0323433	0.0353808
Aamdc	0.168669	0.120585	0.148322	0.061112	0.160347	0.0928099	0.0238794	0.0264303	0.0430549	0.0585497	0.0301616	0.0105663
Aamp	0.194133	0.172022	0.148609	0.0909891	0.262671	0.182177	0.0201453	0.0437316	0.0480938	0.0452849	0.0474833	0.0445731
Aanat	0.0423349	0	0.017543	0.0245013	0.0239459	0.00360843	0.0206615	0.0260369	0.0470477	0.0199059	0.0293643	0.016921
Aar2	0.131068	0.119351	0.145031	0.0476856	0.0476832	0.0107714	0.0201629	0.0303576	0.0205561	0.0178528	0.0656409	0.0230056
Aard	0.430935	0.451523	0.275388	0.276005	1.1221	1.75148	0.0580406	0.0596122	0.0856304	0.0757076	0.0472384	0.095951
Aars	0.25896	0.310519	0.184274	0.0879606	0.182083	0.225472	0.0261611	0.0373305	0.024595	0.0509365	0.0721338	0.0341294
Aars2	0.156165	0.0781572	0.0741623	0.0349598	0.137063	0.10039	0.015288	0.0228427	0.0154801	0.0417932	0.0280586	0.00924895
Aarsd1	0.19546	0.255747	0.186973	0.0909299	0.280636	0.21233	0.0209444	0.0271047	0.0230269	0.0358274	0.0341114	0.0121973
Aasdh	0.158672	0.14416	0.102504	0.0790678	0.198086	0.0756873	0.0149698	0.0118153	0.018327	0.00198365	0.0397906	0.0305663
Aasdhppt	0.322503	0.26456	0.239301	0.09515	0.253528	0.209768	0.0121108	0.0144152	0.0166259	0.035293	0.0249243	0.0335365
Aass	0.105232	0.0460825	0.0921324	0.0675516	0.131434	0.118916	0.0239763	0.0336432	0.0500234	0.0279	0.0275429	0.00306267
Aatf	0.45106	0.468088	0.342425	0.0992664	0.522553	0.668907	0.0277392	0.0467812	0.049481	0.0280765	0.0544745	0.0689802
Aatk	0.163097	0.183116	0.131953	0.102094	0.573122	0.634597	0.0548087	0.126053	0.138664	0.0630577	0.0363841	0.130192
AB124611	0.0103618	0.00484237	0.0196518	0.0362504	0.0599183	0.00366229	0.0357962	0.0395478	0.043677	0.0218497	0.0146313	0.00610248
Abat	0.240072	0.298661	0.209632	0.101899	0.283966	0.291964	0.0643645	0.0977923	0.0976161	0.0140071	0.0201013	0.0306419
Abca1	0.543403	0.618944	0.490358	0.224213	0.612552	0.578423	0.0600686	0.0529011	0.131629	0.0757497	0.0742518	0.165807
Abca12	0.028214	0.0229153	0.0663565	0.0193319	0.0181476	0.00635084	0.0226122	0.0321896	0.0283169	0.02957	0.0249413	0.0183953
Abca13	0.0157492	0.0113999	0.0257976	0.0198643	0.00866519	0.0107714	0.028492	0.031008	0.037892	0.00198365	0.0372315	0.00609486
Abca14	0.102148	0.0572189	0.0797013	0.0444011	0.0331192	0.0323861	0.0276053	0.046041	0.0452883	0.0279369	0.0210161	0.0222353
Abca15	0.0316391	0.0322	0.0291332	0.0181926	0.0215516	0.0251689	0.0292147	0.036759	0.0523091	0.0128187	0.0300826	0.0337798
Abca16	0.0763391	0.0265176	0.0586282	0.0129391	0.0360528	0.0215967	0.0184663	0.0228288	0.012709	0.0227366	0.0118018	0.0171817
Abca17	0.0211455	0.0317824	0.02578	0.0408106	0.00299323	0.0306358	0.0311202	0.0283584	0.0347768	0.0433556	0.021032	0.0168447
Abca2	0.211213	0.234685	0.128437	0.136441	0.672019	1.27982	0.0394453	0.0770938	0.0844411	0.0278403	0.0379135	0.0168236
Abca3	0.602262	0.58029	0.415537	0.207177	0.939234	0.942954	0.0594518	0.0876212	0.111516	0.0259715	0.0526223	0.0643271
Abca4	0.0316781	0.0422514	0.0394108	0.015205	0.0566567	0.00718096	0.0256692	0.0352721	0.0408277	0.0200555	0.0166509	0
Abca5	0.327398	0.404573	0.363032	0.0874398	0.266805	0.504144	0.0256745	0.0294659	0.0373803	0.0817913	0.0761409	0.145241
Abca6	0.0531329	0.0212092	0.0332367	0.0128658	0.0119134	0	0.0104917	0.00848126	0.0118991	0.0354474	0.0159115	0.0136982
Abca7	0.17441	0.0919088	0.129786	0.0886768	0.172468	0.0580462	0.0415091	0.0665709	0.0859352	0.0195968	0.0211324	0.0215758
Abca8a	0.0371127	0.00359704	0.0105404	0.0210862	0.0385695	0.0360843	0.0108029	0.0242826	0.0170895	0	0.00788529	0.0167456
Abca8b	0.195894	0.190971	0.148075	0.026854	0.113251	0	0.0354329	0.0203335	0.0401313	0.0300622	0.0116887	0.0214155
Abca9	0.0209345	0.0160356	0.0146798	0.0115674	0.00299323	0.00905734	0.0151708	0.0142456	0.0133551	0.00994799	0.0141935	0.00912705
Abcb10	0.342917	0.362265	0.229174	0.132988	0.979544	1.13128	0.0703773	0.107035	0.12361	0.0162363	0.0877002	0.0611785
Abcb11	0.000494624	0.0211762	0.0206767	0.0160172	0.00598647	0.0107894	0.0280505	0.0245061	0.018706	0.0158533	0.0222697	0
Abcb1a	0.132547	0.158103	0.0683021	0.0604516	0.140682	0.0649503	0.0408448	0.0490159	0.0484247	0.0229657	0.0245818	0.0291106
Abcb1b	0.195433	0.278225	0.194197	0.117044	0.364639	0.357695	0.0329792	0.0333432	0.0519294	0.0347208	0.0473727	0.0963294
Abcb4	0.349158	0.428365	0.332831	0.114999	0.542532	0.901288	0.062718	0.0731902	0.075446	0.10537	0.0916554	0.188705
Abcb5	0.0490923	0.00526344	0.0218161	0.010484	0.00609964	0.00721686	0.0201228	0.00762015	0.00158575	0.035997	0.0106419	0
Abcb6	0.28022	0.311399	0.223121	0.0976341	0.336039	0.231109	0.0558345	0.0616619	0.0607168	0.0456733	0.0545101	0.0399263
Abcb7	0.143079	0.191504	0.0942587	0.0511177	0.095927	0.0505345	0.00719681	0.00760899	0.00873942	0.00991823	0.0222454	0.0107472
Abcb8	0.137902	0.187788	0.158096	0.0433608	0.023984	0.0217827	0.00636131	0.0136282	0.0174176	0.0472374	0.0509273	0.0152524
Abcb9	0.153548	0.141262	0.0805098	0.0454639	0.242169	0.313744	0.04443	0.08192	0.0984099	0.0259221	0.0235271	0.0350527
Abcc1	0.168077	0.187995	0.184723	0.102574	0.269302	0.445723	0.0351659	0.0550153	0.0489483	0.0259001	0.0400774	0.0446829
Abcc10	0.333308	0.436238	0.25899	0.11872	0.396759	0.26427	0.0271583	0.0494792	0.0430591	0.0178627	0.030188	0.0138353
Abcc12	0.0265804	0.0105532	0.014672	0.0186969	0.0269427	0.0144696	0.04258	0.0648116	0.0633957	0.0140442	0.043158	0.0158907
Abcc2	0.0215627	0.0214833	0.026411	0.00366036	0	0.0146362	0.0172584	0.0128601	0.00871569	0.0198464	0.00918211	0.0184921
Abcc3	0.100689	0.137592	0.0694232	0.0654386	0.119761	0.0298365	0.042473	0.0534868	0.0431178	0.0132194	0.0210881	0.0197766
Abcc4	0.484504	0.503675	0.279007	0.169134	0.903707	1.44347	0.0728855	0.088219	0.110785	0.0347271	0.0444277	0.0505666
Abcc5	0.359655	0.275133	0.227547	0.150422	0.290412	0.267421	0.0424702	0.0382988	0.0391822	0.0278911	0.0407557	0.0228329
Abcc6	0.056699	0.106012	0.0766904	0.0267148	0.0418448	0.0502383	0.0276734	0.0442201	0.0334763	0.00944969	0.0397321	0.00152371
Abcc8	0.195399	0.194707	0.197141	0.0960994	0.290238	0.344809	0.0549607	0.0837947	0.128071	0.0567702	0.0345459	0.0665383
Abcc9	0.0317358	0.0318487	0.0329178	0.0350196	0.033143	0.0649313	0.0286154	0.0428913	0.0410064	0.0397826	0.0340697	0.0213838
Abcd1	0.13224	0.0809967	0.112574	0.040881	0.0895456	0.079206	0.0261845	0.0168977	0.0380974	0.00796434	0.0118319	0.00937191
Abcd2	0.0369826	0.0157903	0.0219316	0.0268834	0.0298579	0.0468557	0.0265105	0.0311698	0.0466025	0.0160064	0.0155359	0.00609486
Abcd3	0.323074	0.405437	0.261824	0.0993056	0.673065	0.803945	0.0279334	0.0449389	0.0292855	0.00876177	0.0354849	0.0308078
Abcd4	0.142521	0.126968	0.0959382	0.038663	0.104599	0.111484	0.0218513	0.0212121	0.0285317	0.00992696	0.0282006	0.00609486
Abce1	0.307711	0.264549	0.288993	0.115741	0.326591	0.372446	0.0104378	0.0161205	0.0115226	0.0299035	0.037273	0.0154727
Abcf1	0.12162	0.180571	0.0662971	0.0685049	0.116721	0.230953	0.0190116	0.0152901	0.0313827	0.00396729	0.0280111	0.0351964
Abcf2	0.38221	0.344169	0.201686	0.108502	0.304733	0.357202	0.0241412	0.0472092	0.0557036	0.0258767	0.0256637	0.0229977
Abcf3	0.247747	0.340906	0.144287	0.0713408	0.170509	0.165214	0.0303311	0.0484791	0.0435131	0.029933	0.031591	0.0274857
Abcg1	0.332754	0.435438	0.367514	0.148048	0.646958	0.760526	0.0962283	0.10855	0.140458	0.0117234	0.0380848	0.0521892
Abcg2	0.0519995	0.0442849	0.0394878	0.0640426	0.0117496	0.0180422	0.0246157	0.0432177	0.0236778	0.0175983	0.0472709	0.0241649
Abcg3	0.0311575	0.0592555	0.0329517	0.0283075	0.0418606	0.0108497	0.0223933	0.0223977	0.0190685	0.0380336	0.0118018	0.00606438
Abcg4	0.315329	0.406252	0.347504	0.108513	0.425223	0.617338	0.0774276	0.149738	0.183437	0.145927	0.137637	0.393913
Abcg5	0.0317945	0.0314919	0.0110299	0.0160229	0.044824	0.0107714	0.0369982	0.0457779	0.0518068	0.032041	0.0218999	0.00611771
Abcg8	0.0657038	0.0686693	0.0459329	0.0414667	0.0181679	0.0253104	0.0285437	0.0530808	0.047548	0.0198527	0.0192861	0.0182846
Abhd1	0.10597	0.0787997	0.0834946	0.0579725	0.127259	0.0992559	0.0180565	0.0306987	0.033188	0.0179917	0.0402054	0.0123421
Abhd10	0.195909	0.173055	0.160139	0.0613383	0.256359	0.228343	0.0115198	0.0164911	0.00797873	0.0290967	0.0262916	0.0447774
Abhd11	0.312005	0.298804	0.199316	0.0868997	0.317979	0.151884	0.0253711	0.0285866	0.0291003	0.0160179	0.0288824	0.0396547
Abhd11os	0.161549	0.149074	0.0953309	0.0514389	0.041983	0.0398141	0.0258222	0.0570598	0.057147	0.0158591	0.0157575	0.0307158
Abhd12	0.11526	0.121823	0.104818	0.0661435	0.2153	0.459672	0.0327936	0.0289353	0.0395669	0.0519364	0.0314169	0.011947
Abhd13	0.537362	0.385405	0.328155	0.16227	0.533206	0.896422	0.0517625	0.0406506	0.0646467	0.0279321	0.0373331	0.0702868
Abhd14a	0.103185	0.184627	0.128266	0.0508845	0.20522	0.0889444	0.040163	0.0449645	0.0701804	0.0396227	0.0402512	0.0273054
Abhd14b	0.0957648	0.0766512	0.0802682	0.0330521	0.094537	0.0287619	0.0523712	0.0595441	0.0517549	0.0289043	0.0380484	0.0073443
Abhd15	0.76242	1.20588	0.943028	0.235538	1.11844	1.14196	0.0702115	0.170559	0.179503	0.319345	0.448258	1.17646
Abhd16a	0.224092	0.142505	0.161142	0.0669788	0.172478	0.292008	0.0248802	0.0375429	0.0401876	0.0159981	0.0230274	0.00304743
Abhd16b	0.10053	0.063474	0.109836	0.0479869	0.0863493	0.054045	0.0311266	0.0321462	0.0341051	0.0499002	0.0364706	0.0422524
Abhd17a	0.140158	0.0556093	0.0930484	0.0514338	0.116607	0.155231	0.0311054	0.0365246	0.0460133	0.02183	0.0354926	0.00155845
Abhd17b	0.153446	0.179866	0.183866	0.114598	0.371453	0.831327	0.0215474	0.0247087	0.0442431	0.0217719	0.0448519	0.0723353
Abhd17c	0.443109	0.48573	0.445316	0.271911	1.08686	2.10437	0.0408785	0.0644446	0.106964	0.0198162	0.0162858	0.050612
Abhd18	0.0106167	0.0315368	0.032109	0.0590514	0.128786	0.302359	0.016052	0.011054	0.0235101	0.0059311	0.0184633	0.0153613
Abhd2	0.124337	0.225676	0.152397	0.113065	0.278467	0.115449	0.0551567	0.0934253	0.0823717	0.0276308	0.0274288	0.0658953
Abhd3	0.156519	0.199902	0.203658	0.0729559	0.125209	0.147353	0.0460615	0.0320075	0.0682971	0.0495808	0.0354862	0.0612337
Abhd4	0.199519	0.244207	0.12234	0.0341271	0.103535	0.0410905	0.00692058	0.0192744	0.0257697	0.0254415	0.0317483	0.0154162
Abhd5	0.572299	0.515396	0.472459	0.207323	1.07543	2.17077	0.0346384	0.0409617	0.0757154	0.0179944	0.0302045	0.105474
Abhd6	0.660677	0.831412	0.616776	0.193861	0.49892	0.312015	0.0663779	0.0832304	0.0906146	0.053761	0.0747243	0.144664
Abhd8	0.295142	0.36831	0.28573	0.0920432	0.458487	0.354162	0.0973666	0.1717	0.224564	0.0671579	0.0561524	0.0687655
Abi1	0.146767	0.141386	0.148074	0.0523205	0.251553	0.301109	0.024919	0.0316074	0.050896	0.0158791	0.0368367	0.0749646
Abi2	0.533408	0.47266	0.35178	0.232262	1.02167	1.18438	0.0392908	0.048253	0.0709062	0.0584551	0.0732662	0.0461129
Abi3	0.158936	0.129423	0.0713758	0.05202	0.11636	0.0288122	0.0537729	0.0753419	0.0916191	0.0359304	0.0301351	0.0621971
Abi3bp	0.00527318	0.00534696	0.0212765	0.0303169	0	0.0107714	0.0242615	0.0186438	0.0141294	0.00968892	0.0271278	0.0257584
Abl1	0.132338	0.163698	0.0956629	0.0536285	0.251662	0.147155	0.0136071	0.0288342	0.0561975	0.0318195	0.0302084	0.0198921
Abl2	0.493747	0.674489	0.517885	0.228212	1.19606	1.29815	0.030229	0.0364228	0.0548022	0.0418766	0.0416358	0.0454655
Ablim1	0.231725	0.257439	0.152279	0.10843	0.32945	0.580614	0.0612373	0.0986453	0.0995144	0.0478737	0.0539733	0.0430413
Ablim2	0.3059	0.261984	0.168369	0.128023	0.457529	0.486676	0.0687556	0.0810278	0.101916	0.0238383	0.0131552	0.0292081
Ablim3	0.299756	0.178099	0.131786	0.120881	0.299369	0.505799	0.0455725	0.0758385	0.0999225	0.0482794	0.0210549	0.0764083
Abo	0.00626243	0.023663	0.0305671	0.0194271	0.051508	0.00359048	0.0212036	0.0373172	0.0356775	0.00377785	0.0280289	0.023032
Abr	0.0264889	0.0317014	0.0329938	0.0172038	0.00297834	0.00718096	0.0291461	0.0356134	0.0293164	0.0225826	0.0235672	0.0214161
Abra	0.0299777	0.0209457	0.0329921	0.0373658	0.0359337	0.032659	0.0147167	0.0146321	0.0270619	0.0171143	0.015833	0.0245707
Abracl	0.340175	0.233351	0.293247	0.102738	0.182385	0.198768	0.0387656	0.0407751	0.0419909	0.0457641	0.0236416	0.0306366
Abraxas1	0.333145	0.317282	0.245582	0.0941842	0.346574	0.467552	0.0205239	0.0199501	0.0254859	0.0259913	0.037338	0.0504578
Abraxas2	0.105717	0.184872	0.0917928	0.0565497	0.131479	0.104835	0.0174837	0.0229472	0.0230354	0.0239624	0.0249346	0.045844
Abt1	0.110455	0.108495	0.0780985	0.0451889	0.118716	0.0649898	0.0161269	0.0187017	0.0281175	0.0138855	0.0239851	0.0137153
Abtb1	0.189193	0.183388	0.107865	0.0604826	0.276826	0.0753282	0.0185049	0.0170253	0.031161	0.0221421	0.0277582	0.0291327
Abtb2	0.869636	1.08868	0.921761	0.356666	2.15051	2.79583	0.0849636	0.130806	0.187443	0.416866	0.314336	1.20397
Acaa1a	0.150022	0.195739	0.127858	0.0915688	0.520473	0.524056	0.0332145	0.044903	0.0503856	0.0278206	0.0459706	0.0315755
Acaa1b	0.168929	0.227081	0.14813	0.11734	0.730425	0.935161	0.0414004	0.0789492	0.0951168	0.0142926	0.0489546	0.0513833
Acaa2	0.475396	0.398158	0.394069	0.108901	0.341394	0.243376	0.0425971	0.0493578	0.0538816	0.0382286	0.0503207	0.071915
Acaca	0.267967	0.256729	0.182564	0.082538	0.356416	0.583628	0.0209196	0.0285566	0.0293573	0.0159489	0.0367033	0.0290115
Acacb	0.0406654	0.0414338	0.0257413	0.0575026	0.00899459	0.0107714	0.025629	0.0364521	0.051543	0.0188788	0.0126953	0.0137591
Acad10	0.198001	0.252687	0.153679	0.093561	0.567253	0.89158	0.0348588	0.0375232	0.049901	0.0333816	0.0602798	0.018475
Acad11	0.138574	0.0969603	0.108756	0.0513562	0.0360579	0.0648997	0.0131207	0.0159463	0.00950264	0.0079445	0.0553598	0.0260432
Acad12	0.0864823	0.0715309	0.0396332	0.0644662	0.1124	0.13267	0.0196963	0.0185342	0.0318859	0.0439195	0.0223534	0.0137515
Acad8	0.140629	0.14538	0.092042	0.0574326	0.128607	0.0396209	0.0192786	0.0275627	0.0280487	0.0378186	0.0184814	0.0274605
Acad9	0.132306	0.125009	0.113078	0.0537823	0.194073	0.13343	0.0193285	0.0161475	0.0206441	0.0361028	0.0131421	0.0182471
Acadl	0.479768	0.662235	0.481929	0.151456	0.656836	0.921594	0.0662438	0.0877953	0.091383	0.0920749	0.0997337	0.139424
Acadm	0.115682	0.173061	0.12911	0.0559086	0.137522	0.0969968	0.0219827	0.0235643	0.032394	0.0258568	0.0262009	0.0229471
Acads	0.151044	0.113352	0.113874	0.0353969	0.19456	0.158538	0.0198502	0.028531	0.0453173	0.0279319	0.0276438	0.0198235
Acadsb	0.263075	0.306319	0.196115	0.0582286	0.27225	0.22454	0.0214744	0.020351	0.0403135	0.0259701	0.0371476	0.0213162
Acadvl	0.121814	0.0473798	0.0806326	0.0608413	0.0150108	0.0759282	0.0264389	0.0503542	0.0557562	0.0286575	0.0304778	0.0368748
Acan	0.312412	0.456197	0.401068	0.140091	0.413777	0.431764	0.0727286	0.0929514	0.125057	0.135338	0.0917652	0.293364
Acap1	0.0793804	0.0833778	0.0516772	0.0361802	0.0802341	0.028652	0.0226393	0.0345371	0.035444	0.0178429	0.0355704	0.0290298
Acap2	0.302546	0.316653	0.20156	0.174049	0.63263	0.785737	0.0749304	0.0779795	0.10833	0.0535981	0.0611654	0.0168329
Acap3	0.589676	0.634876	0.443722	0.186319	1.08593	1.35543	0.0467642	0.103205	0.108012	0.017952	0.0505195	0.0667268
Acat1	0.486831	0.57692	0.416967	0.181615	0.682467	1.10824	0.0497869	0.0815459	0.076493	0.0119826	0.0301187	0.0520889
Acat2	0.148392	0.146768	0.0807064	0.0596615	0.098866	0.0717557	0.00731828	0.00670022	0.0111252	0.0298477	0.0118224	0.010666
Acat3	0.0159426	0.0259488	0	0.0175428	0	0.0069824	0.0160849	0.0143249	0.0171332	0.00518049	0.0172838	0
Acbd3	0.336881	0.352901	0.268924	0.133893	0.700395	0.923613	0.057019	0.0867435	0.085875	0.0525416	0.0656748	0.0581906
Acbd4	0.487716	0.639172	0.354062	0.175392	0.572385	0.495154	0.0731279	0.0988369	0.102882	0.0319401	0.0555144	0.0675362
Acbd5	0.399592	0.465285	0.350565	0.143371	0.329349	0.216978	0.0288777	0.0246269	0.0626178	0.0230851	0.0175046	0.0231242
Acbd6	0.259901	0.424042	0.280635	0.142086	0.617256	0.915738	0.0377559	0.0490737	0.07474	0.0219572	0.0368528	0.0686089
Acbd7	0.0795466	0.123092	0.0790303	0.0409503	0.056693	0.00712674	0.0299645	0.0340798	0.0206979	0.0120145	0.0116657	0.0315013
Accs	0.136305	0.228832	0.126715	0.069572	0.108183	0.0179524	0.0371009	0.0523775	0.053986	0.0311478	0.0454835	0.0566486
Accsl	0.10647	0.0778912	0.124642	0.053975	0.030251	0.0288315	0.0318516	0.0575564	0.0676028	0.0399145	0.0196901	0.0170216
Acd	0.312653	0.374446	0.167545	0.11686	0.381386	0.0967594	0.0524841	0.0886725	0.0830408	0.0505261	0.0817553	0.0382666
Ace	0.326732	0.491101	0.263926	0.135908	0.679405	0.818533	0.0717653	0.112301	0.157042	0.103195	0.05081	0.220521
Ace2	0.0211455	0.0103865	0	0.00585077	0	0	0.00964024	0.00916349	0.00794259	0.00987856	0.0105006	0.00292553
Acer1	0.0129045	0.0105532	0.0291656	0.0161028	0.0297834	0	0.0312598	0.0433466	0.0378989	0.0133366	0.0275564	0.0143412
Acer2	0.268401	0.37674	0.22146	0.107027	0.460859	0.374125	0.0541939	0.0636478	0.0452955	0.0378573	0.051501	0.0697393
Acer3	0.311534	0.294303	0.241093	0.0930534	0.367119	0.569216	0.0488766	0.049541	0.0665249	0.039764	0.0419389	0.081013
Ache	0.310473	0.434813	0.374298	0.112876	0.261194	0.385124	0.0772897	0.156828	0.203781	0.116503	0.0857963	0.260251
Acin1	0.220477	0.216786	0.175378	0.0706186	0.22807	0.173507	0.011245	0.0164798	0.00824938	0.0440175	0.0468682	0.0352868
Ackr1	0.0106167	0.0424728	0.0328942	0.0357108	0.0238267	0.0178626	0.0515225	0.0687272	0.0905574	0.0321224	0.0228013	0.00923371
Ackr2	0.0263923	0.0295809	0.0220017	0.0348426	0.0539443	0.0325301	0.0237207	0.0415525	0.056648	0.0197869	0.0183794	0.0305049
Ackr3	0.271848	0.310618	0.210459	0.126958	0.13363	0.0329444	0.0669419	0.094406	0.0896304	0.0498004	0.0355708	0.0516152
Ackr4	0.0263923	0.0373339	0.0146537	0.0151732	0.0626941	0.00359048	0.0234697	0.0211939	0.0235196	0.0262992	0.0210013	0.00914229
Acly	0.285374	0.337689	0.17032	0.100643	0.307729	0.249373	0.0545608	0.0592077	0.0732971	0.0238533	0.0223422	0.039859
Acmsd	0.0159658	0.051987	0.0423854	0.0176167	0.00299323	0.0432294	0.0307468	0.0228185	0.027675	0.0285937	0.0368656	0.0468154
Acnat1	0.0105464	0	0.00734512	0.00437942	0.00595668	0	0.0127268	0.0153357	0.00555163	0.0179516	0.00652531	0.00304743
Acnat2	0	0.00526344	0	0.00349768	0.00299323	0.0143799	0.00560944	0.00170778	0.0015818	0.00786476	0.010481	0.0139491
Aco1	0.27568	0.249463	0.201856	0.120378	0.325724	0.241302	0.033557	0.0431244	0.0479933	0.0330331	0.0247172	0.0169705
Aco2	0.139321	0.139602	0.0806804	0.0664685	0.0714504	0.041325	0.00880234	0.0050783	0.00824258	0.0265479	0.0342069	0.015905
Acod1	0.0318876	0.0341169	0.0330594	0.0116957	0.00299323	0.0207601	0.0173106	0.039106	0.0325132	0.0156046	0.0263318	0.0183227
Acot1	0.1051	0.258089	0.139159	0.127817	0.506478	0.554073	0.0596516	0.0581347	0.0764091	0.0599293	0.0550021	0.0872578
Acot10	0.0211673	0.0106234	0.00861754	0.0302174	0.00884508	0.0071271	0.011243	0.0135195	0.01112	0.0259179	0.0145283	0
Acot11	0.0678346	0.0952553	0.039048	0.0638963	0.0745181	0.0108432	0.0423227	0.0540654	0.0681055	0.0319678	0.0263701	0.0184827
Acot12	0.164548	0.177114	0.161473	0.0998992	0.341871	0.332325	0.042669	0.0530276	0.0824755	0.0493295	0.0591101	0.0674298
Acot13	0.24654	0.284724	0.274966	0.144734	0.459536	0.534734	0.0157775	0.022106	0.0128598	0.0239228	0.0363174	0.0413854
Acot2	0.166392	0.216342	0.159555	0.132122	0.416226	0.68213	0.0407958	0.0451253	0.0639419	0.0199311	0.0337994	0.0707357
Acot3	0.179904	0.259438	0.216683	0.0473485	0.125703	0.144501	0.0543148	0.0945853	0.0798973	0.0653699	0.0752075	0.178918
Acot4	0.115961	0.137677	0.106354	0.0929714	0.334957	0.446869	0.041293	0.0424493	0.0498591	0.0274797	0.03469	0.03036
Acot5	0.179099	0.158511	0.171935	0.0790376	0.355077	0.487487	0.0623501	0.0635559	0.0740453	0.105798	0.0925443	0.191955
Acot6	0.168448	0.22229	0.183208	0.161341	0.520541	0.721348	0.040442	0.0605424	0.0638885	0.0673061	0.0598225	0.120807
Acot7	0.384753	0.474135	0.288495	0.217486	1.48368	2.07117	0.0692664	0.12474	0.145013	0.0312583	0.0425789	0.0545622
Acot8	0.116583	0.128885	0.131191	0.0372241	0.0684235	0.0538389	0.0074752	0.0342738	0.0249504	0.0267935	0.0236232	0.0135373
Acot9	0.121835	0.105596	0.101264	0.0280399	0.0446751	0.0971368	0.0104228	0.00594862	0.0150801	0.0238831	0.0104745	0.0262467
Acox1	0.179878	0.197599	0.133817	0.0778165	0.136397	0.137584	0.0282883	0.0309452	0.0356977	0.0079445	0.0380126	0.0275713
Acox2	0.0264661	0.0583221	0.0399099	0.0336836	0.0119134	0.00359048	0.0449443	0.0700604	0.0833591	0.0119614	0.0471633	0.0122735
Acox3	0.0796641	0.122491	0.068247	0.0431051	0.0180904	0.0315244	0.0231779	0.0212317	0.0318121	0.00396729	0.0209083	0.0455525
Acoxl	0.0105464	0.00528976	0.0129934	0.0179089	0.029843	0	0.0159719	0.0160006	0.010049	0.0119217	0.0103174	0
Acp1	0.147371	0.127701	0.134817	0.033969	0.167226	0.140721	0.0180985	0.0204038	0.0356113	0.0178429	0.0125415	0.0106812
Acp2	0.174201	0.12207	0.099108	0.0726585	0.14305	0.0396033	0.0135267	0.0143238	0.0218266	0.0279099	0.0447573	0.0152448
Acp5	0.0367804	0.0367785	0.0465018	0.0431341	0.0418314	0.0178404	0.0666845	0.0630402	0.102751	0.0272829	0.0267114	0.042405
Acp6	0.438653	0.179016	0.292208	0.075415	0.266185	0.0433981	0.0340735	0.0264321	0.0418802	0.0216999	0.0295371	0.0290115
Acp7	0.201074	0.147823	0.143084	0.0790576	0.143611	0.227339	0.0563488	0.11319	0.101652	0.0239529	0.0262385	0.0668155
Acpp	0.111533	0.111102	0.134233	0.0300403	0.0440601	0.0404065	0.0341634	0.0236376	0.0605603	0.0232654	0.0213957	0.0181346
Acr	0.0485059	0.0159114	0.0283773	0.0291839	0.0268646	0.0110019	0.0310968	0.0511154	0.0585413	0.0398798	0.0132159	0.0151914
Acrbp	0.070732	0.0409763	0.0396086	0.0545358	0.0674707	0.0110601	0.0261974	0.0551046	0.0499626	0.0317506	0.0296718	0.0244844
Acrv1	0.0343945	0.0210089	0.0293683	0.0175298	0.0261016	0	0.0233284	0.0253718	0.01581	0.0139932	0.0249688	0.000306267
Acsbg1	0.0760045	0.0766729	0.0515106	0.0454156	0.026537	0.0182877	0.0398695	0.0699653	0.0644272	0.0224785	0.0262474	0.0275259
Acsbg2	0.0528946	0.0369757	0.0293086	0.0269593	0.0511158	0	0.0280366	0.0283595	0.0364647	0.0305757	0.0316119	0.0107193
Acsf2	0.205473	0.149258	0.110041	0.0940366	0.230204	0.189822	0.0552007	0.0689291	0.110094	0.042699	0.0356099	0.0333675
Acsf3	0.0947956	0.0727408	0.0546531	0.0371012	0.0455716	0.0287777	0.0517847	0.0538741	0.0670239	0.0255141	0.0248851	0.00612533
Acsl1	0.342836	0.441028	0.429636	0.226623	0.754525	1.48344	0.0533916	0.0591016	0.0950801	0.0437539	0.0733833	0.136536
Acsl3	0.570211	0.57095	0.408504	0.202382	0.857964	1.80465	0.0785055	0.111859	0.151696	0.0495707	0.0419939	0.0568121
Acsl4	0.190225	0.184864	0.123532	0.0385162	0.200394	0.219649	0.0136022	0.0116796	0.0231855	0.0135765	0.00795721	0.00764143
Acsl5	0.29259	0.361008	0.280452	0.123764	0.270395	0.180746	0.031163	0.0589568	0.0729116	0.0361547	0.0395211	0.0506059
Acsl6	0.148254	0.177318	0.153254	0.102714	0.331571	0.536634	0.0430298	0.0689879	0.0695652	0.0198067	0.0376985	0.0396848
Acsm1	0.0422378	0.0314666	0.0218965	0.0104291	0	0	0.0226688	0.0313741	0.0325848	0.0279793	0.0183774	0.0200445
Acsm2	0.00798465	0.0260561	0.0276091	0.0116627	0.00297834	0.00726821	0.0204896	0.0170105	0.0169393	0.019967	0.00392303	0.00457114
Acsm3	0.0213037	0.0474598	0.036855	0.0139207	0.0241996	0.00360843	0.0303262	0.030991	0.0349468	0.030101	0.0143974	0.0107586
Acsm4	0.0209785	0.0263874	0.0256836	0.0126149	0.00597157	0.00728077	0.0205167	0.0186825	0.017364	0.00991803	0.0204715	0.00155419
Acsm5	0.0106571	0.0369932	0.0183263	0.0233217	0.0118464	0.0107714	0.0223198	0.0359303	0.0477725	0.00994799	0.00663175	0.0214929
Acss1	0.30933	0.295958	0.213051	0.104832	0.272063	0.372853	0.0688616	0.0865985	0.122969	0.0580627	0.0698813	0.0987042
Acss2	0.116668	0.211814	0.117867	0.080492	0.265712	0.234224	0.0268271	0.0261962	0.0506963	0.0393456	0.0255166	0.0263313
Acss3	0.0473289	0.0227044	0.033149	0.0392454	0.0117942	0.0218122	0.0297672	0.0272623	0.0334006	0.0258271	0.0166652	0.0076556
Acta1	0.0211894	0.0621314	0.0293878	0.0769716	0.0563588	0.0375359	0.0567855	0.111951	0.129727	0.0358161	0.0276672	0.0213853
Acta2	0.0192109	0.0317372	0.0220388	0.0221597	0.0061056	0.0253674	0.0231111	0.0292143	0.033565	0.0359925	0.018248	0.00609486
Actb	0.31519	0.325767	0.191724	0.101535	0.496001	0.398871	0.0180146	0.0186945	0.0274535	0.0260552	0.0411791	0.0272791
Actbl2	0.00416898	0.0316333	0.0248635	0.0309038	0.0299174	0.0216193	0.0208426	0.0364557	0.0358164	0.0158692	0.0303038	0.0304913
Actc1	0.0158899	0.0106234	0.0173148	0.0163264	0.0148765	0.0323861	0.0250547	0.0295472	0.0405274	0	0.0216979	0.00761857
Actg1	0.221662	0.303317	0.142266	0.132743	0.494295	0.745614	0.0261189	0.0516983	0.0628984	0.0576348	0.0111119	0.0614209
Actg2	0.0424807	0.0370645	0.0183567	0.0205773	0.0181649	0.0181319	0.0240701	0.0265163	0.0428992	0.0238633	0.0241188	0.0122202
Actl10	0.203902	0.175171	0.161608	0.108594	0.35279	0.298638	0.0496479	0.0997204	0.0803978	0.0276185	0.0315019	0.0625776
Actl11	0.0210927	0.0157724	0.0146354	0.0249072	0.0359188	0.00640505	0.0500194	0.0646845	0.0867889	0.021959	0.0183936	0.0244175
Actl6a	0.190069	0.185562	0.164725	0.0749219	0.229584	0.338616	0.0180898	0.0189598	0.0173644	0.0476869	0.0205939	0.0106812
Actl6b	0.180048	0.150293	0.130912	0.0840658	0.299845	0.186328	0.0507405	0.0761885	0.0850989	0.0219524	0.0167759	0.0106279
Actl7a	0.0253587	0.0104118	0.0258534	0.0272367	0.00595668	0	0.0312292	0.0221646	0.027485	0.0455445	0.036702	0.0426867
Actl7b	0.137526	0.0845088	0.121628	0.0735349	0.172005	0.0539423	0.0230212	0.0372804	0.0618987	0.0261556	0.0334948	0.00609486
Actl9	0.0264689	0.0157903	0.0220078	0.0232048	0.0509418	0.0255204	0.0184511	0.0270544	0.0264955	0.0149918	0.0263698	0.0228326
Actn1	0.309021	0.469064	0.289144	0.14949	0.816717	0.889095	0.0699966	0.119162	0.134347	0.0399165	0.0238722	0.0492931
Actn2	0.164315	0.20557	0.155126	0.115128	0.286049	0.321907	0.0436399	0.0706722	0.0544486	0.0336101	0.0330863	0.00922731
Actn3	0.0889445	0.0948683	0.100134	0.0515376	0.0300217	0.0391025	0.0626266	0.0833337	0.10002	0.0240356	0.0329558	0.00945617
Actn4	0.207944	0.227352	0.118763	0.0622689	0.311037	0.475888	0.015666	0.043251	0.0295562	0.024909	0.0288773	0.0474783
Actr10	0.121213	0.147714	0.0937481	0.033539	0.0842483	0.138182	0.017723	0.0147197	0.0238594	0.00600053	0.0263152	0.0332769
Actr1a	0.18965	0.143456	0.115224	0.0627328	0.119087	0.104063	0.0222353	0.022888	0.0293502	0.0358927	0.0410274	0.00926418
Actr1b	0.200765	0.246671	0.175695	0.099417	0.421306	0.337528	0.0522195	0.0679604	0.0692671	0.0379777	0.042717	0.0901614
Actr2	0.224035	0.303839	0.172604	0.110793	0.436188	0.512241	0.0213285	0.0144337	0.0144917	0.018976	0.017133	0.0488085
Actr3	0.448932	0.40747	0.453574	0.163693	0.502639	0.862263	0.0352544	0.0403125	0.0433977	0.0557922	0.0585098	0.0702144
Actr3b	0.275414	0.336969	0.303673	0.124522	0.310866	0.259268	0.0353356	0.0389731	0.0492214	0.0100257	0.0314597	0.00478781
Actr5	0.290981	0.32287	0.163795	0.135107	0.60957	0.786108	0.03536	0.056728	0.0624153	0.00791455	0.0310675	0.0412593
Actr6	0.228188	0.193204	0.226532	0.0737346	0.113629	0.0607509	0.0196619	0.0203248	0.0292438	0.0397989	0.0250332	0.0336436
Actr8	0.204201	0.195326	0.135577	0.0560032	0.190253	0.19576	0.0136804	0.0135667	0.0177493	0.0150116	0.0269219	0.0260461
Actrt1	0.00826026	0.00534696	0.0135274	0.0069605	0	0	0.0108931	0.00686871	0.00873151	0.0138954	0.00655146	0.00306267
Actrt2	0.0477845	0.0208432	0.0550226	0.0206712	0.023897	0.0359945	0.0377162	0.0628909	0.0807113	0.0107032	0.0369719	0.0320327
Actrt3	0.12288	0.270403	0.241526	0.0467041	0.110086	0.0934444	0.0455965	0.0480978	0.0583668	0.0179637	0.0337806	0.10095
Acvr1	0.191885	0.217795	0.226744	0.133956	0.503226	0.624983	0.0550388	0.0671499	0.0717963	0.023341	0.0419969	0.0439787
Acvr1b	0.241244	0.232367	0.171751	0.0894565	0.401313	0.555211	0.0352997	0.0755498	0.0783167	0.0120633	0.0335188	0.0245356
Acvr1c	0.266954	0.343819	0.382953	0.150319	0.547743	0.958286	0.0535901	0.0768906	0.107358	0.101746	0.0946597	0.198567
Acvr2a	0.324634	0.33279	0.403334	0.201085	0.97493	1.43886	0.0332135	0.0422658	0.052867	0.0161376	0.0425552	0.0535191
Acvr2b	0.3659	0.495499	0.304355	0.234642	1.11353	1.47028	0.0715614	0.0895813	0.148637	0.0496296	0.0329175	0.0475449
Acvrl1	0.221265	0.258335	0.212453	0.07233	0.183673	0.292374	0.0995599	0.170161	0.173902	0.0717804	0.0735925	0.221915
Acy1	0.218686	0.172703	0.138366	0.0965654	0.255862	0.156721	0.0430079	0.0488311	0.0457929	0.0338654	0.0247731	0.0275696
Acy3	0.0415013	0.0542643	0.0379761	0.0468338	0.0536098	0.0288854	0.0387214	0.0481948	0.0573495	0.0318215	0.0243904	0.0106736
Acyp1	0.15905	0.150342	0.113576	0.0490482	0.0329256	0.082316	0.0304976	0.0254868	0.0359216	0.0350153	0.0649057	0.0137744
Acyp2	0.108291	0.168985	0.11381	0.0585623	0.101511	0.0716028	0.0153713	0.0127098	0.0118578	0.013955	0.035517	0.0259412
Ada	0.260551	0.218063	0.256228	0.103577	0.365178	0.237659	0.0713864	0.0932689	0.125798	0.0317879	0.0407195	0.0512611
Adad1	0.420189	0.566386	0.503177	0.226553	0.932236	1.67672	0.0416657	0.0558171	0.0629664	0.0298638	0.0302225	0.0801625
Adad2	0.725368	0.807419	0.646199	0.208415	0.922943	1.39297	0.112683	0.155568	0.214775	0.0335825	0.0512646	0.021383
Adal	0.265418	0.186062	0.158053	0.0788513	0.421557	0.303735	0.0281942	0.0310394	0.032347	0.0242223	0.0471716	0.0274179
Adam10	0.815288	1.04426	0.715008	0.210359	1.15815	2.13308	0.0613778	0.0525049	0.0933308	0.101903	0.0670634	0.110005
Adam11	0.232101	0.375355	0.308306	0.120676	0.457671	0.400094	0.0900638	0.144039	0.207988	0.101807	0.116316	0.375806
Adam12	0.00529955	0.0158166	0.0178646	0.0138622	0.0268497	0.0182009	0.0260733	0.0293386	0.0388472	0.019534	0.0142331	0.0199643
Adam15	0.328232	0.431765	0.234937	0.130032	0.657627	0.484747	0.0675838	0.120518	0.126791	0.0298838	0.083898	0.0613137
Adam17	0.152015	0.14619	0.142821	0.0895195	0.0835842	0.122396	0.0241352	0.0184765	0.0264904	0.0198464	0.0184839	0.0430062
Adam18	0.0583653	0.0847435	0.073937	0.0512465	0.0596264	0.0794778	0.0279455	0.0296416	0.0522462	0.0480038	0.0288052	0.01526
Adam19	0.308316	0.312956	0.271574	0.115284	0.472645	0.203987	0.0626258	0.101172	0.101569	0.035389	0.032652	0.0560776
Adam1a	0	0.0123428	0.0183202	0.0163297	0.00597157	0.0252307	0.00554118	0.0127082	0.00633904	0.00358842	0.0131356	0.01526
Adam1b	0	0.0145471	0.0199008	0.0156373	0.0302272	0	0.0139437	0.0211653	0.0232012	0.00994799	0.00554076	0.00466257
Adam2	0.0616133	0.123123	0.0394522	0.0232935	0.0405742	0.0432297	0.0238487	0.0262378	0.0389338	0.0154205	0.0223351	0.0244632
Adam20	0	0	0.00730858	0.0127764	0.0151895	0.00337505	0.0120671	0.00340601	0.00712599	0.0119316	0.0145446	0.00153133
Adam21	0.0265072	0.0209836	0.0109994	0.0268283	0	0	0.0120521	0.00937026	0.00474135	0.0238236	0.0118358	0.00618628
Adam22	0.267986	0.276548	0.320584	0.145645	0.446579	0.324533	0.0257244	0.0520181	0.0575557	0.0515462	0.0518198	0.0670893
Adam23	0.249688	0.264331	0.16367	0.124392	0.513609	0.997279	0.0517075	0.0703537	0.0881392	0.0417558	0.0394907	0.0539695
Adam24	0.0266433	0.0425602	0.036549	0.0137782	0.0211939	0.00725348	0.0110892	0.0034529	0.00320314	0.0119019	0.0155802	0.00155632
Adam25	0.00527318	0.00526344	0.00365429	0.00935124	0	0	0.0180322	0.00935767	0.0020769	0.0140775	0.0216583	0
Adam26a	0.00527318	0.00528976	0.0146827	0.027962	0.00251432	0	0.0136806	0.0145039	0.0103488	0.00993807	0.0245362	0.0245217
Adam26b	0.00527318	0	0	0.00816319	0	0	0.0176567	0.0093504	0.0102856	0.00999361	0.0193936	0
Adam28	0.0211455	0.0158166	0.0330226	0.0315723	0	0.0118357	0.0248755	0.016815	0.0224187	0.025737	0.0233805	0.0167609
Adam29	0	0.00766147	0.0220831	0.0152068	0	0.018096	0.00497408	0.00850636	0.000794852	0.016813	0.0129276	0.00932422
Adam3	0.0546653	0.0545384	0.0405453	0.0233246	0.0391932	0.032422	0.0317812	0.0310292	0.0453596	0.0179258	0.0314362	0.0137591
Adam30	0.0264766	0.0719193	0.0442978	0.0362276	0.0449432	0.0143799	0.0372971	0.0265624	0.0302079	0.00794649	0.013195	0.0213853
Adam32	0.174478	0.259835	0.197179	0.10728	0.212196	0.223992	0.0275261	0.0413436	0.0388064	0.0307866	0.0353368	0.014841
Adam33	0.18375	0.15346	0.0922191	0.070378	0.208738	0.152408	0.0658531	0.104712	0.0969121	0.0459563	0.0387173	0.0612536
Adam34	0.0301816	0.0211759	0.0314257	0.0120404	0	0.0107894	0.0217559	0.0228702	0.0166221	0.0319764	0.0250228	0.0188278
Adam39	0	0.00528976	0.00365429	0.00585658	0.00304208	0.00359048	0.00537154	0.00680027	0.00476476	0.0158791	0.0197249	0.0168218
Adam4	0.00535087	0.0105532	0.00735828	0.00465389	0.0149364	0.00359048	0.0120511	0.00931162	0.0023806	0.00198365	0.0104614	0.0229014
Adam5	0.126746	0.0890638	0.129197	0.062473	0.040755	0.0179165	0.0287078	0.0219663	0.0236273	0.0398415	0.0222434	0.0167986
Adam6a	0	0.0104567	0.00370301	0.00586483	0.00595668	0.00360843	0.00806823	0.00682528	0.0118578	0	0.00531348	0.00297079
Adam6b	0	0.00533362	0.0073573	0.0222465	0	0	0.013721	0.0139865	0.00399253	0.00996782	0.00131421	0.018475
Adam7	0.0241044	0.00533362	0.0155227	0.00934264	0	0.00367629	0.0317801	0.0160875	0.0102944	0.00599061	0.00654492	0.00483139
Adam8	0.0371323	0.0315203	0.0294392	0.0258321	0.0119908	0	0.0344117	0.0496533	0.0652132	0.0278901	0.0222926	0.0122315
Adam9	0.386045	0.377387	0.280127	0.109611	0.692843	0.856913	0.0486696	0.034822	0.0455896	0.0318947	0.0421558	0.0627825
Adamdec1	0.0105727	0.00526344	0.0131511	0.0131615	0.0208603	0	0.0185082	0.0240603	0.00870383	0.011912	0.00919297	0.0122659
Adamts1	1.27901	1.61705	1.34022	0.297207	1.00706	0.642375	0.114421	0.107006	0.197806	0.537302	0.418489	1.33226
Adamts10	0.147956	0.124134	0.0869087	0.075385	0.168551	0.203311	0.0346535	0.0415487	0.0504123	0.0422979	0.0275786	0.0165844
Adamts12	0.0655337	0.0740907	0.0771664	0.0645895	0.116274	0.101284	0.0353548	0.0369986	0.0534826	0.0218231	0.0274076	0.0198107
Adamts13	0.0160305	0.0317719	0.0217796	0.0377469	0.0538782	0.0473405	0.0319242	0.0382102	0.0565912	0.0143993	0.0184066	0.0184848
Adamts14	0.23863	0.291435	0.280952	0.0946817	0.319554	0.628398	0.0422785	0.0976933	0.124072	0.0578308	0.0376432	0.059757
Adamts15	0.440772	0.661725	0.614227	0.246534	0.92322	0.688003	0.0675253	0.100664	0.172018	0.254603	0.205976	0.555758
Adamts16	0.0999971	0.123676	0.097063	0.0587198	0.131562	0.139233	0.0426796	0.0551294	0.0731457	0.0271129	0.0262838	0.0122354
Adamts17	0.663557	0.673879	0.694019	0.274597	1.08003	1.91053	0.085343	0.0935311	0.149516	0.0933202	0.10243	0.406644
Adamts18	0.771618	1.27658	0.947157	0.268412	1.16175	1.2285	0.116481	0.158011	0.191229	0.397778	0.322496	0.660534
Adamts19	0.740876	1.11128	0.879374	0.259823	0.888697	1.20916	0.0671369	0.0984146	0.119961	0.278979	0.259688	0.942894
Adamts2	1.31761	1.93684	1.81254	0.297037	1.59445	2.6505	0.0913118	0.155236	0.214095	1.30417	0.940524	3.67269
Adamts20	0.412053	0.445605	0.44219	0.17059	0.541161	1.01291	0.0606002	0.0741724	0.167512	0.0948197	0.0974252	0.363053
Adamts3	0.948188	1.25996	0.94109	0.308175	0.916912	1.56762	0.0798247	0.101007	0.161133	0.401351	0.312574	0.663038
Adamts4	0.09957	0.211031	0.0876764	0.0901308	0.107786	0.0628589	0.0741931	0.118269	0.13244	0.0276036	0.0472594	0.0539457
Adamts5	1.10911	1.70401	1.13808	0.229473	0.52943	0.362693	0.0722004	0.0724504	0.125852	0.823395	0.654441	1.79064
Adamts6	0.033053	0.010483	0.0258044	0.0300832	0.024012	0.0506617	0.0187144	0.0232396	0.0245825	0.0196099	0.0118065	0.0106736
Adamts7	0.413261	0.633757	0.50954	0.168033	0.604939	0.505529	0.0710907	0.102321	0.139004	0.223732	0.167049	0.559847
Adamts8	0.742357	1.29962	0.946517	0.294601	1.47465	2.22941	0.0792752	0.130404	0.155305	0.614785	0.473049	1.4868
Adamts9	0.0158899	0.0263172	0.00718068	0.00814576	0	0.0159134	0.0152441	0.0218783	0.0242467	0.029592	0.0223236	0.00604884
Adamtsl1	0.0672401	0.0623135	0.0445063	0.0420343	0.00893502	0.00719891	0.0323088	0.0200798	0.021473	0.0159061	0.018399	0.010728
Adamtsl2	0.00529955	0.0370469	0.0201057	0.0374333	0.0936474	0.0717392	0.0336813	0.0445783	0.0654105	0.0153007	0.0196805	0.0338568
Adamtsl3	0.965281	1.52271	1.25295	0.356785	1.42218	2.2618	0.0572541	0.129625	0.158625	0.767483	0.603177	1.98087
Adamtsl4	0.147399	0.149654	0.0634185	0.0458203	0.209341	0.252982	0.0538118	0.0836578	0.086049	0.0160886	0.0500487	0.0724778
Adamtsl5	0.259638	0.377179	0.171708	0.120921	0.460369	0.580435	0.0587868	0.0908571	0.155521	0.0377426	0.043127	0.0675578
Adap1	0.246298	0.46569	0.252206	0.135077	0.834236	1.54555	0.0561203	0.101579	0.117155	0.03971	0.0648159	0.12112
Adap2	0.195087	0.216367	0.209596	0.0958949	0.296072	0.190494	0.0439414	0.0816621	0.0672181	0.0774911	0.066952	0.0824939
Adar	0.232188	0.14849	0.158185	0.0821682	0.326307	0.296379	0.022122	0.0347824	0.0421869	0.0298737	0.0461352	0.0168294
Adarb1	0.521995	0.771678	0.547864	0.266	1.04896	1.47709	0.0718647	0.112725	0.179293	0.0798624	0.0814122	0.201894
Adarb2	0.242444	0.26664	0.242145	0.0766423	0.098464	0.064862	0.0539565	0.0508739	0.0783547	0.0899348	0.072614	0.165337
Adat1	0.298325	0.332831	0.268003	0.0700975	0.181932	0.151087	0.0427627	0.0402787	0.0283867	0.0360329	0.0577216	0.0428008
Adat2	0.177623	0.155474	0.157308	0.0482911	0.158813	0.0399627	0.0182713	0.0189812	0.0124395	0.0179397	0.0566658	0.0151533
Adat3	0.208874	0.1746	0.20523	0.0853005	0.206113	0.0720279	0.0194044	0.0376447	0.028332	0.0219292	0.0442675	0.0339316
Adck1	0.185089	0.15334	0.11009	0.0586918	0.20618	0.0756693	0.02463	0.0271015	0.0447025	0.059969	0.0223287	0.0139557
Adck2	0.159061	0.253864	0.273021	0.134389	0.385332	0.238388	0.0321748	0.053069	0.0832601	0.0313595	0.0357893	0.0379393
Adck5	0.16519	0.136986	0.0805566	0.0517248	0.0627155	0.0834248	0.0360788	0.0470336	0.0553654	0.0179322	0.0320145	0.0173347
Adcy1	0.362713	0.544937	0.412833	0.242895	0.972729	1.06806	0.0857741	0.153501	0.188658	0.152308	0.181141	0.532765
Adcy10	0.0317962	0.0211064	0.0220171	0.0211204	0	0.0326015	0.030566	0.0298076	0.0239891	0.0239228	0.0355466	0.0244404
Adcy2	0.382047	0.516754	0.414936	0.251186	0.875584	1.89659	0.0623677	0.0714903	0.0883412	0.121511	0.098529	0.308966
Adcy3	0.500543	0.68021	0.54999	0.206602	0.972525	1.11517	0.0597026	0.131798	0.157283	0.167204	0.139318	0.237988
Adcy4	0.175084	0.158238	0.153656	0.078175	0.109252	0.0611573	0.0529973	0.0919822	0.0851105	0.0417627	0.0275949	0.0812537
Adcy5	1.44739	2.17009	1.72912	0.411467	2.18391	3.78822	0.130339	0.197963	0.293141	1.61595	1.12249	4.5066
Adcy6	0.054518	0.113142	0.0767627	0.0375166	0.0149155	0.00359048	0.0969703	0.125225	0.14047	0.0417441	0.0820052	0.132251
Adcy7	0.729201	0.871449	0.772119	0.348999	1.88095	2.0351	0.134205	0.201001	0.268269	0.149328	0.141013	0.487767
Adcy8	1.7382	2.36428	1.84754	0.358937	1.12378	1.02229	0.0979767	0.0824275	0.213613	1.74766	1.04807	3.16189
Adcy9	0.565296	0.851043	0.586599	0.319	1.66696	2.20917	0.0640715	0.0928308	0.127407	0.103585	0.145459	0.318982
Adcyap1	0.0291375	0.0739907	0.0293493	0.0337341	0.0237162	0.0216366	0.0376863	0.053731	0.0660391	0.0305856	0.017019	0.0152676
Adcyap1r1	0.401939	0.675178	0.410206	0.207534	0.79692	1.03152	0.0801091	0.0827919	0.125928	0.121408	0.126068	0.44533
Add1	0.213368	0.320892	0.149951	0.07674	0.385896	0.356047	0.0240773	0.0439622	0.0461165	0.0337815	0.0284713	0.0152598
Add2	0.189579	0.269599	0.212458	0.160253	0.345076	0.505772	0.0520361	0.0844428	0.101666	0.0651473	0.0486885	0.101302
Add3	0.190789	0.292734	0.350649	0.0626464	0.119343	0.07586	0.0597671	0.0661443	0.0739906	0.101706	0.0617022	0.163504
Adgra1	0.179287	0.125764	0.11397	0.0805258	0.203981	0.16588	0.0624708	0.100447	0.108063	0.0299586	0.0446283	0.0490164
Adgra2	1.69625	2.74895	2.03821	0.451199	2.04351	3.19236	0.178097	0.300545	0.372761	1.3536	1.06856	4.01326
Adgra3	0.465127	0.553943	0.375244	0.196296	0.86982	1.75575	0.0459173	0.0630089	0.0994634	0.0345393	0.0344005	0.0879756
Adgrb1	1.14237	2.0415	1.21757	0.248162	1.02194	1.63222	0.142956	0.234882	0.324054	1.5628	1.12881	2.90104
Adgrb2	1.10108	2.12784	1.35231	0.232184	0.961531	1.51928	0.131943	0.170159	0.265149	1.03408	0.957845	3.03356
Adgrb3	0.475594	0.601357	0.402199	0.114859	0.56139	0.685442	0.052396	0.0702217	0.0731969	0.105743	0.134209	0.206923
Adgrd1	0.0316015	0.0167721	0.039878	0.0347666	0.0370571	0.0144344	0.0405222	0.0628594	0.0560116	0.00799409	0.0185404	0.0183531
Adgre1	0.0423725	0.0368616	0.0180948	0.0254822	0.0513549	0	0.0208532	0.02374	0.0295996	0.0399316	0.0157554	0.0276451
Adgre4	0.029386	0.0371055	0.0182091	0.025692	0.0224266	0.0143978	0.0103168	0.0102157	0.00794061	0.00396729	0.0207347	0.010666
Adgre5	0.41533	0.408019	0.263682	0.183652	0.37356	0.266133	0.0754646	0.128487	0.128124	0.0425292	0.0541421	0.0494486
Adgrf1	0.0372687	0.0210485	0.0364279	0.0128403	0.0119729	0.00719891	0.0292022	0.0185926	0.0291784	0.0277909	0.0236559	0.0261195
Adgrf2	0.0264626	0.0208071	0.0220171	0.0175312	0.0312196	0.00351867	0.0207537	0.0194216	0.0214519	0.00596086	0.00916027	0.0169131
Adgrf3	0.0318486	0.0127838	0.0184471	0.0269396	0.0417563	0.0216506	0.0324619	0.0337328	0.0302026	0.0242917	0.0223678	0.00152371
Adgrf4	0.0102651	0.0211773	0.0379196	0.00819387	0.00269391	0.0468198	0.0260875	0.0254935	0.029767	0.0139996	0.018499	0.0046519
Adgrf5	0.0372318	0.0264197	0.0409185	0.0407985	0.0149215	0.0216685	0.030412	0.0308992	0.0394166	0.0199733	0.0353988	0.00917276
Adgrg1	0.207449	0.24987	0.209543	0.095552	0.151427	0.0930063	0.0654619	0.117441	0.143587	0.0159539	0.0398751	0.0716361
Adgrg2	0.127073	0.19464	0.160408	0.0399884	0.167694	0.223669	0.0354009	0.0350248	0.0447714	0.0606887	0.0591218	0.124074
Adgrg3	0.0318089	0.0104118	0.0385067	0.0476575	0	0.0143619	0.0480319	0.0779329	0.0723654	0.0280624	0.0275412	0.0168142
Adgrg5	0.0303806	0.0317687	0.0547946	0.0128727	0.0598447	0.0142172	0.0541217	0.0847828	0.0906798	0.0218995	0.0253439	0.00923371
Adgrg6	0.505513	0.794003	0.482383	0.135731	0.516049	0.887377	0.0552279	0.0767401	0.104339	0.320011	0.253692	0.67155
Adgrg7	0.0156086	0.00526344	0.0152535	0.018716	0	0	0.014095	0.0114573	0.00797604	0.00806471	0.0130028	0.00929283
Adgrl1	0.65704	0.707319	0.425814	0.339045	2.30116	3.81785	0.103455	0.153458	0.193467	0.0688609	0.082131	0.0933997
Adgrl2	1.39665	2.32866	1.4617	0.31257	1.65418	2.76357	0.10576	0.152077	0.29179	0.349931	0.371547	1.20631
Adgrl3	1.9932	2.79979	1.95874	0.261332	0.84182	1.01849	0.0772785	0.101951	0.156829	1.79718	1.12456	2.75458
Adgrl4	0.0424663	0.0638091	0.0562173	0.0386354	0.0868609	0.0615408	0.0392875	0.0449738	0.052607	0.0079445	0.00660965	0.0329272
Adgrv1	0.338022	0.26967	0.274146	0.0996024	0.295608	0.293457	0.0304468	0.0390111	0.0339203	0.00679815	0.0304115	0.0476456
Adh1	0.0211894	0.026459	0.0146983	0.0326815	0.0121198	0.00359048	0.0266906	0.0196305	0.0240092	0.0169753	0.0366212	0.0380319
Adh4	0	0	0.00738654	0.0116537	0	0.0182396	0.00719777	0.0151926	0.0144834	0	0.00131421	0.00918038
Adh5	0.412362	0.345904	0.276613	0.143074	0.376158	0.562283	0.0240577	0.0410205	0.0350964	0.0438586	0.0418319	0.0230005
Adh6a	0.00527318	0.00528976	0.00259528	0.0140082	0.00299323	0.00359048	0.00800606	0.00801179	0.00810907	0	0.00523071	0
Adh6-ps1	0.00282643	0.0053445	0.00722867	0.0245186	0	0.00718096	0.0137048	0.0106108	0.0104271	0.0278397	0.0158169	0.0169437
Adh7	0.0317621	0.0315873	0.0364776	0.0210145	0.00303791	0	0.0300388	0.0194565	0.0239394	0.0217501	0.0289127	0.0244439
Adhfe1	0.18784	0.162277	0.106835	0.0653277	0.0478607	0.0468737	0.0402959	0.0424732	0.0646685	0.0583815	0.0260545	0.0334213
Adi1	0.153923	0.189901	0.182506	0.0852941	0.116979	0.207757	0.0258124	0.0482285	0.0440825	0.0278421	0.021045	0.0229252
Adig	0.0151214	0.0741363	0.021984	0.0341066	0.00297834	0.0540636	0.0422806	0.0372833	0.0507451	0.0158511	0.00390982	0.0461602
Adipoq	0.0212333	0.0191081	0.0147789	0.0233192	0.00299323	0	0.0209475	0.0415432	0.0281303	0.0179024	0.00918656	0.0261492
Adipor1	0.347033	0.315036	0.298895	0.125717	0.430962	0.576034	0.0432699	0.0591573	0.067225	0.0575527	0.0503374	0.0168824
Adipor2	0.085152	0.13751	0.143773	0.0624851	0.027552	0.0361856	0.0165242	0.0385438	0.0383393	0.00801393	0.0408058	0.0347463
Adk	0.562329	0.619079	0.389293	0.115039	0.602126	0.970974	0.0160985	0.0292472	0.0336905	0.0320057	0.0345938	0.0475655
Adm	0.64647	0.859315	0.967362	0.157009	0.422394	0.130047	0.0763716	0.134708	0.16302	0.287515	0.208161	0.829437
Adm2	0.116255	0.158393	0.0968862	0.0584325	0.161945	0.0470105	0.0465164	0.0645835	0.0712582	0.0099579	0.0520977	0.0336302
Adnp	0.266205	0.252266	0.193025	0.106114	0.397025	0.793166	0.0321867	0.0473013	0.0568108	0.0160848	0.0551942	0.0613234
Adnp2	0.206229	0.220695	0.164405	0.0630228	0.226605	0.367935	0.0241282	0.0250292	0.029478	0.0510904	0.0197328	0.0350302
Ado	0.453785	0.482371	0.394682	0.238853	1.31989	2.45745	0.0727077	0.108377	0.169154	0.0597506	0.0303529	0.049134
Adora1	0.789051	1.09649	0.922529	0.212122	0.463137	0.660269	0.157503	0.243304	0.317405	0.539386	0.302041	1.37428
Adora2a	0.284952	0.484165	0.424589	0.132089	0.586835	0.448048	0.0614643	0.105683	0.123711	0.105901	0.113799	0.431012
Adora2b	0.610316	0.797087	0.677185	0.248673	1.13075	1.2829	0.0637859	0.0981726	0.106474	0.068579	0.0577193	0.192159
Adora3	0.0158899	0.0051487	0.040289	0.0105888	0.0327915	0.00733212	0.0236174	0.0280298	0.0307517	0.0260574	0.0158258	0.012235
Adpgk	0.259465	0.226718	0.170642	0.0961095	0.299595	0.482904	0.0219771	0.0256772	0.0210335	0.0119118	0.0431839	0.0251907
Adprh	0.26813	0.203089	0.175542	0.130449	0.385405	0.36808	0.0497242	0.0664717	0.105779	0.00198365	0.0210471	0.038507
Adprhl1	0.0380748	0.041897	0.0475781	0.0478057	0.111134	0.0287956	0.0449068	0.0608827	0.0807071	0.038063	0.0475955	0.0368852
Adprhl2	0.248265	0.279759	0.166867	0.102522	0.495525	0.497434	0.0452283	0.0389787	0.0708492	0.0217398	0.0485866	0.035213
Adprm	0.232978	0.14583	0.150538	0.0669493	0.229836	0.144382	0.021193	0.0243508	0.021316	0.0178625	0.0395963	0.0325531
Adra1a	0.580715	0.966916	0.855201	0.146602	0.296244	0.12297	0.0796355	0.0866946	0.147142	0.178445	0.138762	0.621934
Adra1b	0.0212555	0.0182673	0.0108342	0.0200986	0.00595668	0.0250974	0.0306245	0.0226592	0.0230003	0.00397721	0.0192799	0.0123703
Adra1d	2.57375	2.90245	2.66365	0.267968	1.32857	1.72616	0.0957132	0.173816	0.271186	2.01482	1.3394	4.6901
Adra2a	1.57748	2.52361	1.88632	0.329238	1.13524	1.72963	0.113739	0.208105	0.282804	1.69185	1.18481	4.07348
Adra2b	0.607756	1.14517	0.974135	0.135845	0.576855	0.533478	0.0951401	0.161515	0.239141	0.325639	0.264009	1.14427
Adra2c	1.32872	2.14254	1.72105	0.415433	2.07772	4.316	0.112019	0.151477	0.276369	1.75873	1.34395	5.10818
Adrb1	1.64493	2.36512	1.85676	0.410272	2.07347	3.60549	0.107243	0.195593	0.334346	3.76002	2.50258	8.56886
Adrb2	0.226984	0.220434	0.230135	0.107261	0.391691	0.455103	0.0383649	0.0548924	0.0874174	0.0714464	0.0421786	0.0473839
Adrb3	0.177013	0.250057	0.160565	0.0945515	0.208375	0.125839	0.0947342	0.125507	0.148343	0.0752839	0.0749535	0.039894
Adrm1	0.191609	0.290958	0.155234	0.108901	0.287564	0.463641	0.0167883	0.0347469	0.0351206	0.0319367	0.0522818	0.0412774
Adsl	0.0945091	0.143319	0.157539	0.0805569	0.13217	0.114425	0.0208158	0.03392	0.0294402	0.0220105	0.0274868	0.030619
Adss	0.502692	0.509904	0.230699	0.153362	0.72688	1.00887	0.0337046	0.0398456	0.0435335	0.0515451	0.0609117	0.040021
Adssl1	0.194228	0.280892	0.18468	0.0996775	0.461043	0.37089	0.0825183	0.133871	0.148298	0.0657023	0.0563147	0.142528
Adtrp	0.0848202	0.105357	0.104346	0.0407633	0.0414722	0	0.0366143	0.0319441	0.0484118	0.0119118	0.00536867	0.0183074
Aebp1	0.382936	0.481824	0.425107	0.187874	0.69084	0.86868	0.0878883	0.150695	0.152521	0.102971	0.0643665	0.272856
Aebp2	0.444766	0.456504	0.330004	0.287746	1.97914	3.04872	0.0708702	0.110389	0.12328	0.0518311	0.0918436	0.102809
Aen	0.421125	0.32903	0.360776	0.161444	0.849659	0.883458	0.0524933	0.0903514	0.100337	0.0180238	0.0125377	0.0228481
Aes	0.213973	0.326605	0.125541	0.121387	0.506622	0.618154	0.0728874	0.108447	0.111091	0.0519892	0.0385804	0.0411826
AF357355	0.0318324	0.0158166	0.0408518	0.0105265	0	0.00353626	0.012984	0.00765944	0.00771125	0.00400697	0.0145344	0.00152371
AF357359	0.0106167	0.0318498	0.0220415	0.0164232	0.00297834	0.00721686	0.0137132	0.0067674	0.0101966	0.0119911	0.0234651	0
AF357399	0.0749041	0.0813402	0.0880221	0.0654921	0.0480555	0.0108253	0.0246883	0.0332306	0.0348059	0.0379376	0.0197368	0.0365917
AF366264	0.010687	0	0	0.0163762	0.01787	0	0.0242271	0.0204173	0.0314698	0.0228359	0.0195818	0.01073
AF529169	0.417232	0.515114	0.487535	0.189128	0.485301	0.352551	0.0557679	0.0789403	0.154192	0.136023	0.162181	0.331029
Afap1	0.535469	0.499903	0.444398	0.15524	0.439601	0.519442	0.0853334	0.118955	0.164459	0.0834768	0.0752407	0.157443
Afap1l1	0.24205	0.247335	0.212142	0.122377	0.249633	0.229959	0.0948444	0.12837	0.120874	0.0692072	0.0738208	0.0713296
Afap1l2	0.201547	0.285019	0.249804	0.0922543	0.335103	0.33271	0.0601883	0.0841164	0.149645	0.0616692	0.0341313	0.027404
Afdn	0.551544	0.898907	0.744842	0.240807	1.67138	3.05259	0.0924256	0.115553	0.176878	0.059125	0.0276045	0.160774
Aff1	0.475455	0.514615	0.388041	0.198227	0.541101	0.341408	0.080521	0.0845771	0.0980135	0.104603	0.0892203	0.0932902
Aff2	0.320292	0.46139	0.344638	0.0923306	0.368174	0.428758	0.0253044	0.0377701	0.0346022	0.224578	0.219595	0.45325
Aff3	0.0258284	0.0105971	0.0110481	0.0327032	0.0237818	0.0577528	0.03726	0.0347834	0.0285077	0.0179806	0.0337948	0.00153133
Aff4	0.377878	0.386168	0.219345	0.152207	0.956089	1.20386	0.0231786	0.039944	0.0691763	0.0677614	0.0610389	0.0305351
Afg1l	0.332911	0.367268	0.298146	0.120638	0.305751	0.361701	0.0293915	0.0254256	0.0397288	0.0100083	0.0591852	0.0324067
Afg3l1	0.316922	0.454772	0.255049	0.131667	0.432595	0.479532	0.0288465	0.0497264	0.0586018	0.0550958	0.0655802	0.0489557
Afg3l2	0.162427	0.177922	0.161068	0.100336	0.598402	0.793158	0.0304218	0.0388408	0.0580539	0.0179818	0.0537248	0.0136452
Afm	0.00781661	0.0211766	0.025678	0.0209623	0	0.0107714	0.016877	0.00763434	0.0155942	0.0139417	0.0157444	0.00679942
Afmid	0.185086	0.174396	0.13217	0.128615	0.5228	0.55775	0.051914	0.0852401	0.116952	0.0259437	0.0448287	0.0243077
Afp	0.0212298	0.0106234	0.022049	0.0186625	0.00903807	0.0109459	0.0174381	0.0147916	0.0178823	0.0120578	0.00814173	0.0215453
Aftph	0.252848	0.333833	0.209238	0.0923571	0.406122	0.942773	0.0217645	0.0322076	0.0484962	0.0223981	0.0267181	0.0383135
Aga	0.205995	0.237146	0.168364	0.0737943	0.285714	0.272229	0.0295536	0.0315251	0.038227	0.0215124	0.0157706	0.0297188
Agap1	0.434489	0.503152	0.442147	0.283842	1.57367	2.42461	0.0750013	0.1658	0.231856	0.0616815	0.0348901	0.0472636
Agap2	0.260623	0.423527	0.249229	0.162229	1.07996	1.23439	0.0926224	0.162787	0.209179	0.333679	0.409065	0.982856
Agap3	0.304398	0.509461	0.286725	0.231508	1.48426	1.75407	0.0825575	0.159497	0.182544	0.061112	0.0288759	0.0373723
Agbl1	0.0105727	0.021159	0.018259	0.0246923	0.0030522	0	0.0275141	0.0275239	0.0407193	0.0172512	0.0185502	0.00615581
Agbl2	0.146628	0.0741005	0.0710228	0.0304183	0.0478244	0.0109265	0.0225592	0.0332044	0.0342001	0.0439546	0.0315085	0.013881
Agbl3	0.649836	0.684111	0.614707	0.324606	1.10197	1.81625	0.0312967	0.0540877	0.0507631	0.0738307	0.0473342	0.0852648
Agbl4	0.0701983	0.0838621	0.111826	0.0326432	0.0720163	0.0538572	0.0332301	0.0270734	0.0259695	0.0285796	0.0131364	0.0155535
Agbl5	0.269878	0.207035	0.113463	0.0802863	0.316303	0.218626	0.024058	0.0291329	0.0381887	0.0218598	0.038152	0.0243791
Ager	0.0334587	0.037042	0.0256931	0.0185512	0.0508957	0.0180242	0.0288511	0.0357581	0.0650281	0.0100172	0.0156985	0.0287508
Agfg1	0.344364	0.317049	0.350549	0.177404	0.785527	1.26395	0.0502218	0.0556678	0.0897882	0.037088	0.0420761	0.07048
Agfg2	0.651925	0.833379	0.622973	0.237921	1.09325	1.19832	0.055438	0.0847845	0.0982805	0.0348693	0.0417998	0.0198685
Aggf1	0.224587	0.242355	0.183495	0.112047	0.475366	0.576306	0.0256358	0.0382053	0.0668708	0.0172313	0.0301027	0.0487387
Agk	0.222137	0.285092	0.23079	0.12055	0.307642	0.569108	0.012735	0.0125666	0.0194502	0.0337517	0.0402418	0.0244765
Agl	0.253358	0.126596	0.140964	0.0699192	0.215557	0.186938	0.0167477	0.0343104	0.0196328	0.0255367	0.037869	0.022909
Agmat	0.0264186	0.0401053	0.0512482	0.0420699	0.0776966	0.0101517	0.0263934	0.0288457	0.0365141	0.00589103	0.0300324	0.0397697
Agmo	0.0159865	0.0172006	0.0202669	0.0182007	0.0180154	0.00721686	0.0136435	0.0211332	0.00939499	0.00397721	0.00927273	0.0121896
Ago1	0.238896	0.224404	0.173692	0.0800952	0.402663	0.334825	0.017782	0.0210904	0.0406289	0.0139623	0.0196168	0.0224574
Ago2	0.276421	0.39441	0.230116	0.140361	1.01236	1.50839	0.0550798	0.086437	0.125241	0.0318413	0.0254025	0.0229578
Ago3	0.323667	0.276352	0.162961	0.0922868	0.275242	0.22748	0.0210161	0.0237184	0.0429891	0.0240196	0.0364226	0.0230081
Ago4	0.380041	0.570611	0.431549	0.15138	0.636165	1.05211	0.0563266	0.0956012	0.106907	0.157335	0.184349	0.458234
Agpat1	0.0900484	0.137939	0.106593	0.0538058	0.230612	0.133289	0.0374398	0.030282	0.0448781	0.02957	0.0243386	0.00915844
Agpat2	0.310402	0.370836	0.197818	0.128726	0.747848	0.94728	0.0506863	0.0653888	0.0809642	0.0459391	0.0406426	0.0292366
Agpat3	0.471245	0.649787	0.344787	0.267665	1.52177	2.03337	0.132956	0.181417	0.188975	0.232945	0.245244	0.416998
Agpat4	0.233996	0.210996	0.179161	0.0613225	0.110111	0.0533617	0.0179368	0.0254365	0.0219629	0.0299685	0.0315349	0.0246403
Agpat5	0.89831	1.16479	0.678411	0.384664	1.90424	2.11271	0.0606645	0.0802374	0.114183	0.0407328	0.0482662	0.0811164
Agps	0.153757	0.15358	0.0954549	0.0930948	0.367331	0.465035	0.0154881	0.03049	0.0195099	0.0259997	0.0227196	0.0154218
Agr2	0.034861	0.0157328	0.0184103	0.00468294	0.0381344	0	0.0213841	0.0127042	0.0222242	0.00597078	0.0092148	0.0107193
Agr3	0.0105464	0.00526344	0.0183721	0.00343958	0	0.0143619	0.0255817	0.011024	0.0230366	0.0100373	0.0183976	0
Agrn	0.338185	0.451589	0.230766	0.136821	0.844753	0.837067	0.077462	0.147152	0.16089	0.0292564	0.0669411	0.0629442
Agrp	0.346894	0.453432	0.283634	0.202991	1.15761	1.71515	0.0412522	0.0673947	0.0749128	0.0498346	0.0467995	0.0657013
Agt	0.0210519	0.0263698	0.0064944	0.0276908	0	0.0359407	0.0377224	0.0655918	0.0718304	0.0159386	0.0242584	0.0258411
Agtpbp1	0.394892	0.557524	0.291984	0.129114	0.860908	1.2434	0.0522804	0.0713199	0.0811427	0.0617902	0.0638311	0.0753489
Agtr1a	0.143051	0.173321	0.168947	0.0734946	0.111876	0.0431037	0.0468574	0.044737	0.0507796	0.016008	0.0169143	0.0182541
Agtr1b	0.0422821	0.0899729	0.0714686	0.0503501	0.069141	0.0253556	0.0503932	0.0279994	0.033874	0.0380491	0.0169336	0.0182919
Agtr2	0.0219143	0.00526344	0.0110998	0.00931522	0	0.0142901	0.00610093	0.00323574	0.00797628	0.016062	0.00131421	0.0104743
Agtrap	0.185843	0.246004	0.124326	0.064916	0.256591	0.0899056	0.0393319	0.0615424	0.0757988	0.058799	0.0476343	0.0244556
Agxt	0.0566965	0.0948957	0.0844932	0.0489694	0.071644	0.0401171	0.0607758	0.095852	0.110922	0.0120512	0.0275305	0.0366804
Agxt2	0.0050169	0.00768533	0.010883	0.0358918	0	0.0178802	0.0126343	0.0195481	0.00908923	0.0331729	0.0209793	0.0216177
Ahctf1	0.660561	0.480407	0.443095	0.260356	1.15127	1.4377	0.0589432	0.0857292	0.0871815	0.0400115	0.064742	0.0704213
Ahcy	0.255273	0.179302	0.166735	0.0805861	0.182252	0.161696	0.0242615	0.0429338	0.0342236	0.0379987	0.0516687	0.00612533
Ahcyl1	0.37531	0.274751	0.257331	0.116618	0.470577	0.940721	0.0401575	0.0525987	0.087877	0.0406691	0.0315878	0.0229144
Ahcyl2	0.251634	0.376831	0.253712	0.118598	0.376683	0.60721	0.038057	0.061156	0.0763289	0.029886	0.0289088	0.0352757
Ahdc1	0.220419	0.208533	0.0994149	0.198579	0.816649	0.773373	0.0742167	0.0910724	0.107094	0.0298553	0.0290891	0.035139
Ahi1	0.344434	0.225745	0.308764	0.105252	0.38435	0.31608	0.0154381	0.021923	0.0339814	0.00598069	0.0131356	0.0269158
Ahnak	0.326817	0.460083	0.239309	0.135345	0.535213	0.56137	0.0510231	0.0649712	0.111344	0.124004	0.115449	0.157627
Ahr	0.497442	0.578691	0.437883	0.185579	0.59044	1.09586	0.0393232	0.0335691	0.0585741	0.0501319	0.0340856	0.0859693
Ahrr	0.0733971	0.0738338	0.0878856	0.0691877	0.116677	0.0757727	0.0570883	0.0673313	0.0748581	0.0119614	0.0379642	0.0381156
Ahsa1	0.232823	0.242654	0.177338	0.0934471	0.186226	0.116605	0.0215595	0.0235338	0.0373822	0.0380961	0.036798	0.0368618
Ahsa2	0.158902	0.179453	0.10066	0.0935032	0.379261	0.40101	0.0170501	0.0265401	0.0341224	0.0360042	0.0321481	0.0304438
Ahsg	0.00527318	0.0375466	0.0591215	0.0140073	0.0351709	0	0.0451536	0.044122	0.0582399	0.00801393	0.0353064	0.00153133
AI182371	0.00965871	0.015843	0.0364927	0.00941898	0.0060919	0	0.0201453	0.0206555	0.0154853	0.0117285	0.0308052	0.0108031
AI314180	0.649485	1.07829	0.86092	0.37483	2.11883	5.3129	0.0602003	0.0687225	0.117518	0.110058	0.0846255	0.315995
AI413582	0.257556	0.218619	0.125186	0.10646	0.25158	0.143996	0.0337483	0.0716916	0.0724135	0.077342	0.0355549	0.0347204
AI427809	0.0106167	0.0370697	0.0463113	0.018676	0.0238863	0.0121965	0.0477151	0.0498376	0.0605087	0.0140123	0.0223351	0.00772127
AI429214	0.0420571	0.0504308	0.0720195	0.0313362	0.0390466	0.0687394	0.032506	0.0323952	0.0502579	0.00797426	0.0381044	0.0621255
AI450353	0.0297661	0.0212204	0.0306592	0.0397286	0	0.014512	0.0104353	0.0123457	0.0131558	0.0397622	0.0191874	0.00153133
AI464131	0.315752	0.338322	0.239513	0.0772855	0.236384	0.140601	0.0453068	0.104089	0.0998038	0.0318177	0.0407978	0.0335967
AI467606	0.221882	0.168437	0.153513	0.0852511	0.173116	0.100801	0.0419724	0.0592044	0.0904703	0.0270442	0.0394727	0.0228588
AI504432	0.0562385	0.0370108	0.0292233	0.0163765	0.0148917	0	0.026348	0.0245535	0.011294	0.0195933	0.00251675	0.0123726
AI506816	0.0416961	0.0619412	0.0520697	0.113389	0.394185	0.334435	0.0361398	0.0578165	0.0582404	0.0420148	0.0345431	0.0519591
AI507597	0.0214724	0.026339	0.00825747	0.0324015	0.0317241	0.0469096	0.0326135	0.0592707	0.0739684	0.00396729	0.0143975	0.0396062
AI593442	0.545125	0.732962	0.859064	0.132941	0.692052	0.499828	0.0790794	0.0944285	0.156549	0.498276	0.314078	0.897525
AI597479	0.256288	0.121073	0.222572	0.0703076	0.220874	0.331143	0.022875	0.0247925	0.0352656	0.0379128	0.0353228	0.0378104
AI661453	0.310076	0.403728	0.289565	0.136998	0.33818	0.383705	0.0679182	0.143021	0.125537	0.0299207	0.0558106	0.148411
AI662270	0.0294708	0.0264137	0.0373132	0.0208934	0.0267753	0.00360843	0.0178651	0.0236486	0.0203243	0.039561	0.0209613	0.0062198
AI837181	0.122335	0.0390126	0.0587152	0.0690605	0.19929	0.220116	0.0202226	0.0359163	0.0437839	0.00397721	0.0184384	0.0182692
AI846148	0.259213	0.345127	0.173701	0.136058	0.535054	0.65703	0.0472185	0.0541056	0.0873467	0.0199337	0.0342173	0.0321877
AI854703	0.354336	0.363652	0.333836	0.159746	0.735982	0.499453	0.0648106	0.0977528	0.167589	0.0416988	0.0721256	0.102543
AI987944	0.0740984	0.0105532	0.0586828	0.0494796	0.0297685	0.0540726	0.0177038	0.0152506	0.0293062	0.0179784	0.0212155	0.00609486
Aicda	0.0265136	0.0686742	0.0479418	0.0355015	0.0231387	0.0179524	0.022898	0.0344048	0.0303743	0.00960997	0.00652531	0.0168447
Aif1	0.0180536	0.0158886	0.00244837	0.0198531	0.0238976	0	0.0234128	0.0301283	0.0256665	0.0220558	0.0407603	0.00458638
Aif1l	0.151813	0.178595	0.170845	0.0711224	0.354934	0.312958	0.0636411	0.0739472	0.0808409	0.0324854	0.0344127	0.107341
Aifm1	0.115987	0.112514	0.0987886	0.0268658	0.0597157	0.0580035	0.014339	0.0221263	0.0175237	0.0158591	0.0236	0.0137793
Aifm2	0.0899092	0.0688206	0.06607	0.0566056	0.0951696	0.0830266	0.0379243	0.0739734	0.0804386	0.0079445	0.0232417	0.00155998
Aifm3	0.126913	0.109508	0.0846321	0.0535446	0.200268	0.159073	0.0393325	0.0638262	0.0875013	0.0298934	0.0288408	0.0173039
Aig1	0.232841	0.227711	0.238023	0.12078	0.316531	0.529949	0.0286735	0.0473208	0.0707546	0.0138587	0.0381878	0.0466628
Aim2	0.0442002	0.0581502	0.0391559	0.0136588	0.00597157	0	0.0214107	0.0100838	0.0119074	0.0141394	0.00792884	0.0139938
Aimp1	0.12735	0.184336	0.128888	0.0626149	0.110921	0.151469	0.0136859	0.00932911	0.0124215	0.0501745	0.0225823	0.0382382
Aimp2	0.38139	0.546301	0.387485	0.127226	0.517949	0.447124	0.0185985	0.0255731	0.042848	0.0456818	0.025042	0.0306701
Aip	0.150653	0.0608408	0.0652707	0.0408863	0.143265	0.133799	0.0130981	0.0154215	0.022237	0.0180383	0.0196574	0.00372883
Aipl1	0.0106687	0.0326684	0.045778	0.0464925	0.0507855	0.0108253	0.0526884	0.0603664	0.0937631	0.0219788	0.0105326	0.0274893
Aire	0.174251	0.141468	0.13762	0.0608171	0.209302	0.202144	0.0657323	0.100495	0.126474	0.0338267	0.0279602	0.0446006
Airn	0.0795639	0.127069	0.127937	0.0689867	0.188153	0.166222	0.0348099	0.0430461	0.0591162	0.0539595	0.0390017	0.110055
Ajap1	1.20828	1.83639	1.43987	0.395591	2.11238	4.6646	0.131126	0.213649	0.334999	1.47619	1.02843	4.0691
Ajuba	0.692114	0.888614	0.42646	0.395749	1.41126	1.20553	0.12947	0.160451	0.242172	0.075417	0.0633483	0.0963454
Ak1	0.0320054	0.0211503	0.0109629	0.0243189	0	0	0.0314579	0.0289119	0.0393225	0.0079445	0.016926	0.00615581
Ak2	0.463456	0.495018	0.455406	0.196267	0.54393	0.419156	0.0765392	0.0601684	0.0943898	0.037725	0.0354407	0.0137594
Ak3	0.245499	0.338395	0.217285	0.15754	0.689324	0.705032	0.0366465	0.0471092	0.0774547	0.0457131	0.0440397	0.0838975
Ak4	0.377229	0.686113	0.421233	0.190754	1.33358	1.68421	0.069022	0.0988261	0.11968	0.2391	0.213439	0.528563
Ak5	0.632975	1.0869	0.852029	0.282182	1.06207	1.38566	0.0582689	0.0837415	0.107609	0.442199	0.291802	1.04809
Ak7	0.0728388	0.0960919	0.0595678	0.0331973	0.0238416	0.0325477	0.0186404	0.0280608	0.0301363	0.00992815	0.0216796	0.00660012
Ak8	0.0999771	0.0942518	0.0976423	0.0469737	0.0646821	0.0565809	0.0253899	0.0535088	0.068052	0.023245	0.0336096	0.0245478
Akain1	0.432703	0.404555	0.376694	0.194743	0.675277	0.670544	0.0552347	0.0694408	0.0798764	0.110907	0.0855686	0.211757
Akap1	0.554796	0.619668	0.387873	0.1634	0.896129	1.1059	0.0476035	0.0757516	0.0874109	0.0459462	0.0472793	0.0319751
Akap10	0.169659	0.201365	0.154784	0.0631619	0.265993	0.3033	0.0292659	0.0252093	0.0206541	0.0553088	0.0301567	0.0229852
Akap11	0.70143	0.627618	0.473515	0.204564	1.24022	1.78325	0.0443539	0.0537324	0.0691878	0.033841	0.0367487	0.0368838
Akap12	0.204973	0.331957	0.180056	0.0838019	0.315143	0.180389	0.0482408	0.0543163	0.0693717	0.0365899	0.0476706	0.039914
Akap13	0.402013	0.264689	0.220164	0.101706	0.5217	0.565592	0.025864	0.023696	0.0300127	0.0219788	0.0340958	0.0106965
Akap14	0.0156086	0.0158307	0.0146354	0.00818945	0.0119134	0	0.00403832	0.010934	0.0110728	0.00607829	0.0183204	0.0183074
Akap17b	0.103911	0.116134	0.0842681	0.0333225	0.134443	0.211681	0.00240062	0.00849875	0.0126563	0.0159703	0.0101261	0.00152371
Akap2	0.0494723	0.0475464	0.0584469	0.0327864	0.0269939	0.00360843	0.0410055	0.0423559	0.0518165	0.0140127	0.0254888	0.00610689
Akap3	0.0105991	0.0212545	0.0146047	0.0187085	0.00893502	0.00367414	0.0249965	0.0237297	0.0366649	0	0.00918264	0.0108104
Akap4	0.00529955	0	0.0184237	0	0.00321661	0	0.00557743	0.00418262	0.00399008	0	0.00396226	0.0091269
Akap5	0.144285	0.185283	0.0874291	0.0593685	0.108031	0.12596	0.0418916	0.0418056	0.0629876	0.0537969	0.0434075	0.0138457
Akap6	0.0824325	0.0922218	0.0711334	0.0527005	0.020874	0.030555	0.0159326	0.0195654	0.0210814	0.0198067	0.0379837	0.0152371
Akap7	0.0444775	0.042437	0.0347942	0.0333494	0.0419857	0.00721686	0.0325088	0.0378701	0.0412211	0.0179123	0.0271457	0
Akap8	0.449644	0.402677	0.239133	0.110156	0.420613	0.302631	0.0239817	0.0177939	0.0365106	0.0220587	0.03691	0.0463322
Akap8l	0.166917	0.155658	0.148669	0.0629068	0.074801	0.0435346	0.0193038	0.0304501	0.0234526	0.0339223	0.0250841	0.0352335
Akap9	0.153545	0.191419	0.171301	0.0840512	0.309031	0.508652	0.0231445	0.0383168	0.0628538	0.0222188	0.0132262	0.0121973
Akip1	0.559124	0.4602	0.381813	0.109995	0.567369	0.323122	0.0211053	0.0376115	0.0484225	0.0417187	0.0288658	0.0274497
Akirin1	0.143607	0.143741	0.11657	0.076902	0.265177	0.36071	0.0224864	0.0355897	0.0286265	0.0317679	0.0197676	0.0230526
Akirin2	0.209631	0.158418	0.155621	0.0960595	0.482839	0.740899	0.025036	0.0254914	0.0325481	0.057614	0.0303236	0.0440821
Akna	0.270335	0.315167	0.245616	0.0855199	0.344063	0.303193	0.0279661	0.0331147	0.0650404	0.0179421	0.0264552	0.0320666
Aknad1	0.0424502	0.021212	0.0293293	0.0151644	0.0478173	0.0215518	0.02971	0.041291	0.0230395	0.0343195	0.0174865	0.0289963
Akp3	0.0582279	0.0259456	0.0184235	0.0496086	0.0836467	0.0287989	0.0544507	0.111245	0.115011	0.0279293	0.0341338	0.019906
Akr1a1	0.231129	0.142736	0.0899654	0.0506048	0.0447942	0.0501231	0.0162678	0.0236042	0.0265368	0.0456969	0.0305519	0.0474639
Akr1b10	0.147957	0.17393	0.0658013	0.0514747	0.0922684	0.0468198	0.0185526	0.028949	0.0286107	0.028458	0.0343164	0.0229266
Akr1b3	0.248151	0.263935	0.240442	0.117871	0.278024	0.384614	0.0516606	0.0496897	0.053712	0.018021	0.0367912	0.036592
Akr1b7	0.0318208	0.0466018	0.0305248	0.0280336	0.00601625	0	0.019422	0.0279125	0.026791	0.00397721	0.0314212	0.00460924
Akr1b8	0.0319551	0.0783881	0.0620128	0.0431111	0.0929099	0.0326615	0.0239894	0.0381849	0.0619298	0.0419648	0.0231316	0.0459418
Akr1c12	0.0105727	0.0106234	0.0219961	0.0128229	0.00598647	0.0107714	0.0160285	0.0182823	0.0195471	0.0178231	0.015883	0.00155419
Akr1c13	0.0422111	0.0190382	0.0147073	0.0130436	0.0119131	0	0.0168392	0.0129976	0.0133991	0.0079445	0.00827812	0.010168
Akr1c14	0.053861	0.00534976	0.022029	0.0115074	0	0.00721686	0.0119062	0.0161152	0.0135364	0.0118816	0.0092288	0.00306267
Akr1c18	0.00536318	0.026513	0.0300149	0.00234728	0	0.00898517	0.0169335	0.00936654	0.00559481	0.00791475	0.00531989	0.0139572
Akr1c19	0.0257395	0.0211064	0.0330194	0.00936007	0.0360626	0.0143619	0.0249931	0.0128024	0.00717431	0.00806709	0.0223611	0
Akr1c20	0.0266261	0.0156763	0.0110116	0.01979	0.0119729	0	0.0092727	0.00767237	0.00478849	0.00996782	0.0183428	0.00765666
Akr1c21	0.0421545	0.0324628	0.00399706	0.0152889	0.011958	0	0.010406	0.00679731	0.00158575	0.00998746	0.00918643	0
Akr1c6	0.00527318	0.0212204	0.022022	0.0152962	0.00595668	0	0.0144247	0.010976	0.00715952	0.0100428	0.0160801	0
Akr1cl	0.0077463	0.0158977	0.0540937	0.0157076	0.00608058	0.00804698	0.0222288	0.0191444	0.0089619	0.0179058	0.0268011	0.00466257
Akr1d1	0.0243516	0.00533853	0.00592506	0.0104988	0.00607582	0	0.0195311	0.0185624	0.0128962	0.013945	0.00925757	0.0122376
Akr1e1	0.0633499	0.0961262	0.10164	0.046637	0.0446155	0	0.0164006	0.011184	0.01009	0.0239329	0.019812	0.00152371
Akr7a5	0.288102	0.346706	0.235846	0.140582	0.679897	0.723425	0.0346046	0.0693287	0.107256	0.0457044	0.0406163	0.0246305
Akt1	0.304891	0.469624	0.299333	0.224616	1.23912	1.92936	0.100874	0.147449	0.183953	0.0437204	0.0362606	0.130504
Akt1s1	0.271355	0.264716	0.194706	0.118462	0.270387	0.118827	0.0129196	0.0186792	0.0165764	0.0307785	0.0447959	0.0451553
Akt2	0.158662	0.194668	0.109387	0.0860951	0.310651	0.332236	0.0204005	0.0272054	0.0270947	0.0194574	0.0314197	0.0224455
Akt3	0.0579357	0.050834	0.0439245	0.0351451	0.0149215	0.00359048	0.0128592	0.0152455	0.0133312	0.00690765	0.0288407	0.00457876
Aktip	0.121342	0.148192	0.137682	0.0770896	0.0782768	0.152129	0.0306625	0.0431696	0.0466848	0.0372299	0.0473087	0.0306922
Alad	0.340603	0.428007	0.298131	0.150937	0.789578	0.683082	0.0639843	0.0575594	0.0908876	0.0219094	0.0222369	0.010858
Alas1	0.176183	0.179634	0.198115	0.114202	0.501745	0.734855	0.0497277	0.0650914	0.0697012	0.0179699	0.0516399	0.0207758
Alas2	0.0160129	0.00507817	0.00370862	0.0138524	0	0	0.00552942	0.0084947	0.00390696	0.00198365	0.0249881	0.0246842
Alb	0.0168788	0.0421282	0.0243824	0.0128442	0.00297834	0.00360843	0.0230895	0.00923979	0.0143094	0.0140018	0.0170873	0
Alcam	0.611901	1.07295	0.703154	0.194694	0.666009	0.763959	0.0525023	0.0508974	0.103968	0.293455	0.208499	0.328678
Aldh16a1	0.248678	0.142404	0.127652	0.0935674	0.205418	0.169835	0.0192967	0.0171159	0.0167019	0.0215823	0.0366998	0.0458205
Aldh18a1	0.145128	0.189185	0.135739	0.0533444	0.312565	0.0757408	0.0291029	0.0432127	0.0477949	0.0490211	0.00256305	0.00462021
Aldh1a1	0.0264183	0.00789937	0.0221016	0.0126488	0.0454679	0.00568732	0.0177182	0.0253367	0.0274314	0.0158989	0.0100601	0.00410397
Aldh1a2	2.72723	3.70564	3.2027	0.334469	1.37579	2.6943	0.0832321	0.15208	0.199319	1.98944	1.28495	4.01764
Aldh1a3	0.664564	1.00072	0.964879	0.187044	0.784068	0.975953	0.0772121	0.153019	0.162973	0.412339	0.270553	0.787465
Aldh1a7	0.0152806	0.017183	0.0200447	0.00381294	0	0	0.0110338	0.00909911	0.0120233	0.0119515	0.0255685	0.00156074
Aldh1b1	0.115911	0.144488	0.0907947	0.0689442	0.035235	0.036192	0.0571452	0.0556221	0.0669155	0.0178925	0.0144965	0.0352004
Aldh1l1	0.0807851	0.115392	0.0620861	0.0467849	0.0312642	0.068343	0.0469175	0.0712253	0.109058	0.0218895	0.0199759	0.0429636
Aldh1l2	0.191741	0.22	0.11166	0.0419238	0.0479132	0.0646717	0.0455503	0.0524094	0.0540455	0.01985	0.0302845	0.0411552
Aldh2	0.181241	0.287836	0.138778	0.129996	0.329919	0.342314	0.0471777	0.0727938	0.0817831	0.0297944	0.033181	0.0475413
Aldh3a1	0.0105727	0.00935419	0.0255442	0.0348546	0.0387929	0.00719891	0.0469847	0.0488296	0.0606083	0.0318078	0.0144807	0.0075881
Aldh3a2	0.329481	0.309408	0.21627	0.0779794	0.278061	0.129642	0.0225042	0.0278388	0.0311662	0.0219689	0.026263	0.0418936
Aldh3b1	0.0423327	0.0323228	0.0222164	0.0343506	0.0387631	0.0898697	0.0424652	0.0482696	0.057052	0.00797426	0.0324425	0.0184979
Aldh3b2	0.0379803	0.0210538	0.0183043	0.0303709	0.0457482	0.00360843	0.0382366	0.0495702	0.0476993	0.015869	0.0073991	0.0213902
Aldh4a1	0.284395	0.225699	0.203284	0.0863543	0.268447	0.229021	0.0423658	0.0499618	0.0856163	0.0239426	0.0352947	0.0168369
Aldh5a1	0.209296	0.274913	0.264141	0.116874	0.529509	0.696968	0.0440323	0.062538	0.0608313	0.0437327	0.0252903	0.128606
Aldh6a1	0.0938567	0.11252	0.13756	0.0514147	0.0978293	0.0143799	0.0139386	0.0120284	0.0253389	0.0297704	0.028898	0.010776
Aldh7a1	0.169201	0.22985	0.161321	0.105511	0.418654	0.436703	0.0257058	0.0390215	0.028712	0.0263795	0.0217371	0.0227001
Aldh8a1	0.0264626	0.00526344	0.0274444	0.0144753	0	0.00360843	0.0182036	0.0192736	0.0108259	0.0140133	0.0215828	0.00761857
Aldh9a1	0.431293	0.432628	0.366542	0.177674	0.639832	0.530743	0.0400404	0.0718942	0.0687681	0.0240347	0.0297121	0.0166923
Aldoa	0.209217	0.191271	0.179048	0.0763236	0.197302	0.082958	0.0349655	0.0582987	0.06425	0.0346069	0.0341548	0.00152371
Aldoart1	0.00527318	0	0.00367256	0.0210137	0.00601625	0.0288136	0.0210967	0.0254955	0.0439325	0.00202629	0	0.0122583
Aldoart2	0.0423901	0.0167332	0.0293162	0.0292702	0.0537293	0.0255919	0.0195607	0.036502	0.0460074	0.0366092	0.019858	0.0289887
Aldob	0.00788762	0.0264899	0.0220787	0.0151178	0.0119426	0.0217044	0.0227267	0.0247399	0.014315	0.0138954	0.00922566	0.0213542
Aldoc	0.0423394	0.0740352	0.0587032	0.0366019	0.00906607	0.0138768	0.0333616	0.0400418	0.0332355	0.0303589	0.0316069	0.0210178
Alg1	0.110171	0.140014	0.084589	0.0639378	0.0837626	0.222032	0.0144116	0.0155011	0.0285459	0.0140125	0.0206268	0.0308732
Alg10b	0.179907	0.133731	0.16312	0.0475919	0.109375	0.15548	0.0120599	0.0270388	0.0176904	0.0239129	0.0196464	0.0266373
Alg11	0.244665	0.22451	0.178287	0.109433	0.320469	0.400785	0.0308325	0.0258685	0.0182618	0.0261211	0.0357575	0.0198159
Alg12	0.188117	0.115736	0.115755	0.058275	0.271551	0.230449	0.0159411	0.0146053	0.0284609	0.0176705	0.0196761	0.0227643
Alg13	0.105972	0.0684325	0.0897393	0.0547851	0.189931	0.200385	0.0128641	0.0178314	0.0254791	0.0072167	0.00529936	0.0306882
Alg14	0.174123	0.168581	0.139339	0.0475759	0.0722557	0.0541056	0.0146869	0.0128063	0.0119189	0.0636848	0.048349	0.0229319
Alg2	0.234716	0.197801	0.133497	0.0981308	0.271633	0.325044	0.0120474	0.0104161	0.0223792	0.0313136	0.0248793	0.037249
Alg3	0.138115	0.106114	0.114811	0.0239812	0.0509612	0.00718096	0.0218658	0.0223294	0.0176732	0.0199924	0.0498165	0.0136982
Alg5	0.288398	0.192936	0.196014	0.0956664	0.311135	0.640318	0.0197011	0.0227998	0.0302801	0.0298142	0.0149951	0.0154596
Alg6	0.197144	0.212841	0.143081	0.0765582	0.241889	0.158852	0.015844	0.0215125	0.0283407	0.0114201	0.0381785	0.0278346
Alg8	0.33783	0.21485	0.193405	0.0887839	0.187459	0.100731	0.0206442	0.0200721	0.0177441	0.0418026	0.0509369	0.0529314
Alg9	0.233712	0.464199	0.256083	0.114315	0.714201	0.662333	0.0431371	0.0496182	0.0801148	0.0156551	0.0327406	0.033856
Alk	0.566025	0.632961	0.529792	0.231115	0.788477	0.750792	0.0928397	0.123167	0.191526	0.157594	0.106494	0.344243
Alkal1	0.206497	0.269705	0.205669	0.137669	0.235567	0.321366	0.0728852	0.0910492	0.0955951	0.0864664	0.0573984	0.125309
Alkal2	0.774785	1.12575	0.952597	0.207708	0.715932	0.994572	0.0898822	0.0960312	0.166999	0.803018	0.575488	1.40819
Alkbh1	0.167129	0.279585	0.16253	0.0665563	0.163728	0.150654	0.00885868	0.0144132	0.0165731	0.0220381	0.031875	0.0378931
Alkbh2	0.312192	0.245684	0.215788	0.118721	0.182897	0.156526	0.0374091	0.0416787	0.0500773	0.0280847	0.0407668	0.0290725
Alkbh3	0.20453	0.168895	0.220162	0.0966085	0.268706	0.111718	0.0104394	0.019544	0.0118405	0.0311002	0.0354195	0.0211708
Alkbh4	0.206252	0.105437	0.163547	0.0942563	0.302888	0.141216	0.0296592	0.0207265	0.0373103	0.00799965	0.0200748	0.0185506
Alkbh5	0.537108	0.589515	0.38898	0.260154	1.36074	1.54966	0.050431	0.107982	0.152	0.0367683	0.0537625	0.0874132
Alkbh6	0.121125	0.0634515	0.0989391	0.0466221	0.0784346	0.0145529	0.041337	0.0479172	0.0455437	0.0386549	0.0330341	0.0133072
Alkbh7	0.190704	0.158544	0.0847096	0.0645602	0.157927	0.137246	0.0289509	0.0309915	0.038596	0.019826	0.0473706	0.0351829
Alkbh8	0.0898399	0.0679707	0.076894	0.0315033	0.0326617	0.0360843	0.0120029	0.0110665	0.00319507	0.00537271	0.0203702	0.00611771
Allc	0.046334	0.0211239	0.025801	0.0232762	0.00893502	0.00710915	0.0249073	0.0320348	0.0297358	0.00595094	0.0146015	0.0106736
Alms1	0.473714	0.521828	0.299066	0.106909	0.584224	0.566642	0.0257104	0.0255278	0.0363886	0.0657922	0.0505696	0.0721497
Alox12	0.301024	0.429684	0.33088	0.107148	0.348218	0.176975	0.0702841	0.0959177	0.119088	0.0376893	0.0687208	0.127475
Alox12b	0.0635123	0.0950027	0.0740934	0.044401	0.101629	0.0503565	0.0609634	0.0759516	0.0996594	0.0252294	0.0197132	0.0274878
Alox12e	0.156017	0.144243	0.129112	0.0772631	0.146436	0.105209	0.05919	0.0739352	0.0956251	0.0258132	0.0336308	0.0168142
Alox15	0.147046	0.127498	0.207309	0.0843217	0.110245	0.0650307	0.0702523	0.113596	0.153318	0.0338311	0.0404896	0.119008
Alox5	0.195039	0.0976383	0.128591	0.0736487	0.247605	0.314753	0.0584605	0.068054	0.118764	0.0259879	0.0438858	0.0429002
Alox5ap	0.0390078	0.0334934	0.0219805	0.0196821	0.0239798	0	0.0213989	0.0285797	0.046843	0.00796434	0.026294	0.0098499
Alox8	0.06922	0.0618167	0.0440929	0.0304214	0.0320687	0.0143619	0.05152	0.0656147	0.0558254	0.026059	0.0376288	0.0427726
Aloxe3	0.058223	0.10384	0.058748	0.0327525	0.0268349	0.0107714	0.0272211	0.0615521	0.0557287	0.0080296	0.0357563	0.0215522
Alpi	0.0159162	0.0105532	0.0110299	0.0345838	0.0447496	0	0.0618756	0.0877295	0.0957466	0.0166265	0.0236942	0.00760318
Alpk1	0.199347	0.230568	0.208393	0.0688363	0.062896	0.0251513	0.0376781	0.0398762	0.0427869	0.0457032	0.0283394	0.0123537
Alpk2	0.0213536	0.0314666	0.0174631	0.0293096	0.0329553	0.00707252	0.0145894	0.0152221	0.0437923	0.0168658	0.0256008	0
Alpk3	0.133297	0.200685	0.13537	0.0485191	0.161984	0.172961	0.0347095	0.0684695	0.0844927	0.0263853	0.0539761	0.0228479
Alpl	0.482901	0.613446	0.38409	0.212169	0.691091	0.627861	0.0908647	0.12141	0.109766	0.0209195	0.0170478	0.02297
Alppl2	0.0478647	0.0609654	0.0404016	0.041539	0.0599189	0.0541624	0.0415722	0.0796659	0.0896241	0.0299481	0.0319223	0.0122202
Als2	0.249806	0.327522	0.23565	0.0999106	0.293232	0.384279	0.0413662	0.0304555	0.0435518	0.0363608	0.0386684	0.0230703
Als2cl	0.325954	0.35188	0.219002	0.148181	0.512534	0.568728	0.0602573	0.118436	0.14765	0.0636752	0.0644571	0.0992052
Als2cr11	0.0818338	0.0528344	0.0522734	0.0279746	0.0239012	0.0327775	0.0241672	0.0271312	0.0403969	0.0219292	0.0285315	0
Als2cr12	0	0	0.0110177	0.030072	0.0537391	0	0.02006	0.030337	0.0237565	0.0159973	0.0244196	0.00988007
Alx1	2.59691	3.01377	2.2647	0.209351	0.368577	0.440259	0.0968697	0.121032	0.11126	2.03655	1.1145	2.39684
Alx3	2.46756	3.31759	2.80126	0.246353	1.03513	1.28339	0.137408	0.207933	0.305913	2.66032	1.70218	5.83999
Alx4	3.18387	3.80389	3.1847	0.289185	1.50653	1.79152	0.120408	0.260426	0.351674	3.49917	2.05748	7.20815
Alyref	0.805922	0.99842	0.585055	0.272685	1.54612	2.66977	0.030515	0.0533655	0.0918058	0.0337914	0.043302	0.0566179
Alyref2	0.504701	0.533863	0.368748	0.219977	0.681808	0.436652	0.045789	0.0507304	0.06736	0.0309986	0.0578371	0.0607077
Amacr	0.144434	0.167801	0.161445	0.0645041	0.191992	0.370077	0.02289	0.0398628	0.0176684	0.0163064	0.0183204	0.0260864
Ambn	0.0158199	0.0103413	0.00411327	0.0237204	0.0158641	0.00360843	0.0155661	0.0200903	0.0157609	0.0145034	0.018248	0.0307943
Ambp	0.0158459	0.0212306	0.0170229	0.0198935	0.00303791	0.00725672	0.0309755	0.0608318	0.0668218	0.0119316	0.00917989	0.0350454
Ambra1	0.153581	0.1442	0.196747	0.0686947	0.233402	0.270611	0.0159915	0.014697	0.0222	0.022004	0.0408089	0.0320361
Amd1	0.511331	0.604848	0.413551	0.183061	0.756086	1.29352	0.0316129	0.0435208	0.0737389	0.0554622	0.0319876	0.0426207
Amdhd1	0.118091	0.201659	0.117452	0.064093	0.218261	0.0973928	0.0315016	0.0371229	0.043983	0.00969884	0.0223111	0.0492417
Amdhd2	0.201106	0.158863	0.113476	0.0583048	0.253384	0.20234	0.02296	0.0423904	0.066582	0.017952	0.0435579	0.0352389
Amelx	0.00527318	0.0251445	0.0271709	0.0152779	0	0	0.00644974	0.00475509	0.00278997	0	0.00920317	0.011661
Amer1	0.065256	0.126856	0.102535	0.0517285	0.107774	0.0650408	0.0170969	0.0203936	0.0248179	0	0.017089	0.00768683
Amer2	1.05206	1.69984	1.41713	0.37887	1.41125	1.95813	0.0996759	0.15239	0.262234	0.837152	0.6727	2.46435
Amer3	0.337808	0.295936	0.259493	0.0896398	0.415625	0.552134	0.0569666	0.101286	0.107049	0.0699773	0.0593179	0.100061
Amfr	0.58137	1.05565	0.739894	0.341996	2.16704	3.52086	0.092213	0.132125	0.148543	0.117736	0.153041	0.3935
Amh	0.078974	0.180118	0.0769625	0.0432439	0.127988	0.0468737	0.0447633	0.0644639	0.0901561	0.0257973	0.0359882	0.0475352
Amhr2	0.0498252	0.0158605	0.0547907	0.0620452	0.074337	0.0359048	0.0310366	0.0467158	0.0411838	0.00998766	0.0210667	0.00770268
Amigo1	0.272278	0.528409	0.332217	0.219682	0.896479	0.865796	0.0825715	0.108306	0.123763	0.0438104	0.105226	0.302117
Amigo2	0.304675	0.405393	0.344513	0.15484	0.776467	1.70579	0.0566193	0.104062	0.106609	0.074427	0.0763125	0.252568
Amigo3	0.0811634	0.0947879	0.0588701	0.0348365	0.09367	0.104769	0.0245487	0.0408507	0.0524613	0.0121211	0.0196408	0.0323954
Ammecr1	0.152492	0.159537	0.121687	0.0484204	0.277726	0.437088	0.0270622	0.0194811	0.0347086	0.0101166	0.0274739	0.0204818
Ammecr1l	0.13165	0.179896	0.154441	0.083391	0.238445	0.246153	0.0206431	0.0292871	0.0478097	0.0167362	0.0261799	0.0164774
Amn	0.286225	0.391593	0.35857	0.132102	0.332841	0.150457	0.059374	0.106762	0.154781	0.0798031	0.122087	0.211047
Amn1	0.233419	0.126765	0.163641	0.0607711	0.0871287	0.0432272	0.0164893	0.0163066	0.0173336	0.0198662	0.0250057	0.00152371
Amot	0.0158195	0.0103416	0.0109994	0.0141202	0.00598647	0	0.0104174	0.00954525	0.0179527	0.00768504	0.0052634	0.0104832
Amotl1	0.0894694	0.0898568	0.090469	0.0487435	0.0507211	0.0144395	0.0347454	0.0343698	0.0504194	0.0317911	0.0331571	0.0397156
Amotl2	0.327028	0.314356	0.250495	0.15906	0.581329	0.41437	0.0485501	0.0662963	0.104228	0.025837	0.0386115	0.0504415
Ampd1	0.0159218	0.0210359	0.033016	0.00932893	0.0329494	0.0108253	0.012027	0.0126788	0.00718871	0.0107853	0.0183506	0.00740525
Ampd2	0.250657	0.390903	0.192568	0.139097	0.488969	0.475798	0.0443708	0.0714729	0.121388	0.0397997	0.0480716	0.0260174
Ampd3	0.243051	0.409658	0.29724	0.160063	0.560055	0.753583	0.0556172	0.0903908	0.108828	0.0916526	0.0668029	0.157828
Amph	0.19593	0.279191	0.223348	0.0942961	0.384956	0.390236	0.0388397	0.0330188	0.0706959	0.0927591	0.0608366	0.0551735
Amt	0.187914	0.259415	0.135651	0.05138	0.0208782	0.018264	0.0282273	0.0241566	0.0269488	0.0249517	0.0164238	0.00761857
Amtn	0.0476337	0.0142724	0.0293966	0.0162307	0	0.0126385	0.0184145	0.0117787	0.011114	0.00762553	0.0157468	0.01526
Amy1	0.0158723	0.0105269	0.0109811	0.00821246	0	0	0.0126801	0.00994932	0.00325098	0.00796434	0.0135907	0
Amy2a3	0	0	0	0	0	0	0	0	0	0	0	0
Amy2a4	0	0	0	0	0	0	0	0	0	0	0	0
Amy2a5	0	0	0	0	0	0	0	0	0	0	0	0
Amy2b	0.0212857	0.0158935	0.0200435	0.0101427	0	0	0.00880522	0.00914161	0.00475725	0.0240228	0.00392957	0.0153296
Amz1	0.01597	0.021171	0.0349016	0.0653698	0.0750357	0.0143673	0.0405034	0.0514027	0.0744439	0.0279335	0.013145	0.0153694
Amz2	0.238674	0.207062	0.155744	0.0675978	0.176586	0.223751	0.0174024	0.0189721	0.0213152	0.0259062	0.0125547	0.0274802
Anapc1	0.304953	0.314902	0.164677	0.104255	0.323251	0.207863	0.0190507	0.015293	0.0309457	0.013925	0.0446972	0.0518595
Anapc10	0.333269	0.210299	0.241118	0.115894	0.299411	0.34382	0.0160304	0.0143433	0.0162715	0.0300292	0.0379103	0.0373807
Anapc11	0.844644	1.08709	0.601368	0.282854	1.53896	2.56579	0.0394	0.0756844	0.113461	0.0438392	0.0489592	0.0536808
Anapc13	0.443493	0.425505	0.277035	0.140227	0.594165	0.910846	0.0232892	0.0345744	0.0451145	0.0376903	0.0302706	0.0276508
Anapc15	0.00654507	0.0105971	0.0292599	0.0258064	0.0507783	0	0.0183853	0.0265853	0.0262486	0.0199979	0.0184477	0.0154657
Anapc16	0.339283	0.239041	0.242196	0.0695655	0.189812	0.237324	0.0230605	0.0117957	0.0501257	0.0258788	0.0347154	0
Anapc2	0.198983	0.157344	0.161463	0.0843205	0.191473	0.409005	0.0257376	0.0409335	0.0408711	0.0288993	0.0355066	0.0228478
Anapc4	0.142844	0.171869	0.125155	0.0490557	0.101552	0.133781	0.0174395	0.0212096	0.0174157	0.0240936	0.0118217	0.00460665
Anapc5	0.286908	0.346263	0.226741	0.0839641	0.407474	0.575287	0.0143679	0.0118339	0.00721125	0.0159287	0.0237022	0.0215103
Anapc7	0.201733	0.174324	0.173116	0.0910719	0.301854	0.126161	0.017722	0.0245621	0.0403238	0.0117958	0.0220499	0.0455129
Ang	0.158168	0.204189	0.115177	0.038099	0.0348829	0.0431037	0.0207291	0.0354121	0.0601469	0.0288275	0.0184439	0.0277784
Ang2	0.0425314	0.0371157	0.0145066	0.0330094	0.013829	0.0174138	0.0290199	0.0399955	0.0374007	0.0339412	0.0185351	0.00304743
Ang3	0	0	0	0.00116783	0.00942883	0	0.00322819	0.00413936	0.00873871	0	0.00394264	0.00612533
Ang4	0.0105991	0.0320565	0.0109811	0.0385311	0.0359933	0.0143978	0.0151639	0.0314185	0.0336867	0.013945	0.0183336	0.0244404
Ang5	0	0	0	0.00116783	0.00942883	0	0.00322819	0.00413936	0.00873871	0	0.00394264	0.00612533
Ang6	0.0105464	0.00533362	0.00365429	0.00700117	0.00893502	0	0.0236261	0.024628	0.0206197	0.00595094	0.00789824	0.0106046
Angel1	0.217344	0.246116	0.187022	0.063766	0.236155	0.347411	0.0311559	0.0345055	0.0427964	0.0448774	0.0233096	0.0168142
Angel2	0.0159162	0.0479977	0.0256263	0.0117085	0.0451135	0.0143619	0.0298235	0.0345932	0.0327724	0.0140224	0.0409448	0.00610248
Angpt1	0.0529955	0.0530741	0.0925039	0.0326452	0.0179147	0.00667829	0.0364012	0.0288348	0.033193	0.0259064	0.0415611	0.0228556
Angpt2	0.0318149	0.047638	0.0259235	0.0525579	0.059775	0.0180422	0.030097	0.0414877	0.0356333	0.0184015	0.0376802	0.0568304
Angpt4	0.0421594	0.0211997	0.0218777	0.0338646	0.115023	0.0573891	0.0474223	0.0523493	0.0691165	0.0157599	0.0590259	0.00920552
Angptl1	0.042453	0.0157728	0.0379264	0.0271816	0.00595668	0.00359048	0.027109	0.0185065	0.0258607	0.0437565	0.0646841	0.0222199
Angptl2	0.0741441	0.0550265	0.0651075	0.0458962	0.140583	0.126367	0.0410001	0.0805426	0.0989057	0.0440965	0.0287076	0.0824428
Angptl3	0.0421151	0.0159556	0.0413373	0.00465389	0.0149063	0.0363155	0.0193013	0.0151326	0.00955776	0.0316987	0.0171044	0.00306267
Angptl4	0.140742	0.232735	0.177522	0.128898	0.428347	0.301633	0.0494901	0.0548607	0.0723531	0.0126295	0.0628974	0.0412878
Angptl6	0.239637	0.276763	0.147974	0.102812	0.300067	0.537464	0.0329569	0.0423375	0.051656	0.0401669	0.0397455	0.00304743
Angptl7	0.0159162	0.0262734	0.00365429	0.0244977	0.00598647	0.0108073	0.0248836	0.0194351	0.0326734	0.00739622	0.0104941	0.00761857
Angptl8	0.0264889	0.0418184	0.0335001	0.0453529	0.0448091	0.0331247	0.0248676	0.02987	0.0359786	0.0219016	0.0340858	0.0445193
Ank	0.304118	0.425835	0.390092	0.156368	0.809367	1.42975	0.0438991	0.0570189	0.0809001	0.159088	0.149338	0.331456
Ank1	0.662731	1.07528	0.802786	0.345871	1.76415	3.31267	0.138066	0.272114	0.350289	0.54594	0.332113	1.35787
Ank2	0.338276	0.451625	0.302289	0.166233	0.543787	0.771973	0.0823839	0.103146	0.189226	0.127351	0.0895511	0.358682
Ank3	0.73237	1.23916	1.08487	0.174161	0.838289	1.08921	0.0671511	0.101138	0.129126	0.346695	0.348108	1.16344
Ankar	0.0129748	0.0418609	0.0329434	0.0275166	0.0181863	0.0397523	0.0287984	0.0225343	0.040876	0.0293352	0.015462	0.018713
Ankdd1b	0.0670204	0.0527127	0.021944	0.0186269	0.0478322	0.0306361	0.0321557	0.0366381	0.0346582	0.00793459	0.0224267	0.0274648
Ankef1	0.0206772	0.0168479	0.0404444	0.0164792	0	0.00728077	0.0248403	0.0118876	0.00633991	0.011283	0.0183402	0.00765666
Ankfn1	0.0265512	0.0157451	0.0279485	0.0197112	0.00595668	0.0107714	0.0288509	0.0334868	0.026165	0.00936995	0.0196675	0.00457876
Ankfy1	0.170104	0.105396	0.098055	0.0846026	0.107929	0.0143619	0.0224712	0.0161126	0.0248054	0.051959	0.0394501	0.0137287
Ankhd1	0.206246	0.236006	0.186577	0.123443	0.355201	0.49918	0.0248712	0.0263511	0.0267035	0.0167957	0.0314823	0.0502538
Ankib1	0.504752	0.586266	0.497051	0.153121	1.20266	1.40781	0.0476029	0.050555	0.0652156	0.0260429	0.0617457	0.0322706
Ankk1	0.0370177	0.017135	0.0268278	0.0296217	0.0297834	0.0396755	0.0257565	0.0312525	0.0289694	0.0199376	0.0251016	0.0139039
Ankle1	0.363843	0.398304	0.198515	0.126676	0.454355	0.440086	0.0666461	0.0826189	0.127961	0.065773	0.0463935	0.0122415
Ankle2	0.214629	0.17197	0.166845	0.0791594	0.418941	0.461161	0.019399	0.0257748	0.035746	0.0498867	0.0367727	0.0336131
Ankmy1	0.0685858	0.0555805	0.102782	0.0388921	0.0625148	0.043373	0.061007	0.0351451	0.0573046	0.0260334	0.0516398	0.0428148
Ankmy2	0.262071	0.306008	0.194395	0.100462	0.206907	0.0305097	0.0162612	0.0252232	0.0419956	0.0139472	0.0278128	0.0611808
Ankra2	0.23261	0.208323	0.264145	0.092862	0.226612	0.226882	0.0311113	0.0289493	0.0381036	0.0457726	0.0337689	0.0427283
Ankrd1	0.0531846	0.0423388	0.0256836	0.0314015	0.01787	0.021112	0.0238313	0.0266803	0.0349428	0.0158591	0.00915374	0.0107193
Ankrd10	0.714216	0.835886	0.540145	0.332544	1.57073	1.83334	0.0535544	0.086313	0.0922351	0.0557599	0.0829368	0.0765758
Ankrd11	0.581052	0.64332	0.364855	0.198842	1.17857	1.85382	0.0467096	0.0761615	0.0741524	0.0604465	0.045982	0.0919059
Ankrd12	0.419001	0.406242	0.331967	0.156443	0.84772	1.2823	0.0588818	0.0622908	0.0584012	0.067926	0.0498414	0.0766724
Ankrd13a	0.347074	0.282542	0.237812	0.155001	0.781879	0.892427	0.0712554	0.11644	0.134978	0.0179123	0.0524691	0.0687405
Ankrd13b	0.185124	0.382905	0.281902	0.155059	0.717823	1.09376	0.0874443	0.130916	0.139058	0.124397	0.095795	0.232177
Ankrd13c	0.290061	0.278111	0.170551	0.152784	0.517549	0.623002	0.0201225	0.0420507	0.0516792	0.0279022	0.0521768	0.0443901
Ankrd13d	0.100382	0.185198	0.124109	0.0536446	0.304142	0.245011	0.0501894	0.0748297	0.0704212	0.0219391	0.0426269	0.0199117
Ankrd16	0.320384	0.302885	0.222121	0.109921	0.201199	0.345167	0.0172477	0.0200681	0.0393081	0.017228	0.0299523	0.0109365
Ankrd17	0.206302	0.160897	0.187652	0.0790462	0.249673	0.398871	0.0112555	0.0219876	0.0312755	0.0223059	0.0122055	0.0307271
Ankrd2	0.0460563	0.0432767	0.0253405	0.0175782	0.0330915	0.0145055	0.0391356	0.0501852	0.0714207	0.0458817	0.0203769	0.00354507
Ankrd22	0.0316391	0.00533362	0.0297476	0.00467132	0.0119134	0	0.0227667	0.0121281	0.0110291	0.00993807	0.0267052	0
Ankrd23	0.0157552	0.0106234	0.0366606	0.0461544	0.0301721	0.025277	0.0334366	0.0365094	0.0390344	0.0239386	0.0369675	0.0337588
Ankrd24	0.109771	0.0561515	0.0328221	0.0423058	0.0626336	0.0470091	0.0359412	0.0394183	0.0620814	0.0139252	0.0262687	0.0320788
Ankrd26	0.30453	0.258721	0.261683	0.104709	0.38058	0.297358	0.025605	0.0345966	0.0544484	0.0457576	0.0237065	0.0370692
Ankrd27	0.201198	0.16845	0.178604	0.0749426	0.158562	0.120276	0.0372294	0.0509582	0.0813049	0.0138857	0.030194	0.0291858
Ankrd28	0.446148	0.419093	0.352586	0.128454	0.741054	1.69708	0.0315269	0.0247056	0.0475932	0.0159356	0.0551178	0.029148
Ankrd29	0.163538	0.26404	0.195578	0.0919805	0.425092	0.59276	0.0470293	0.0616458	0.0680332	0.00396729	0.0512587	0.0505114
Ankrd33	0.00529955	0.0105971	0.00801239	0.0208466	0.0149662	0.0107714	0.0311818	0.0520479	0.0854952	0.00993807	0.0196204	0.026109
Ankrd33b	1.46105	2.35573	1.75893	0.310975	1.00429	1.39321	0.127802	0.200313	0.297834	1.64549	0.957199	3.39287
Ankrd34a	0.284648	0.501153	0.293497	0.204339	0.754086	0.205859	0.129473	0.180208	0.193744	0.0636451	0.131241	0.216048
Ankrd34b	1.1733	1.74907	1.34268	0.319604	1.28535	2.62327	0.0727713	0.126996	0.192359	0.799109	0.562128	2.09918
Ankrd34c	0.207423	0.0899828	0.133232	0.0596637	0.0329256	0.0503206	0.0404594	0.0481809	0.0439042	0.013978	0.0278372	0.0609787
Ankrd35	0.111424	0.117836	0.0833648	0.0246196	0.0908233	0.0252052	0.0353757	0.0360117	0.0329067	0.0380846	0.0103233	0.0337628
Ankrd36	0.0456302	0.0258635	0.0368559	0.0394734	0.0104164	0.0462421	0.0265469	0.0411192	0.040616	0.00795442	0.0288555	0.0213625
Ankrd37	0.480464	0.594485	0.525594	0.2919	1.09567	1.39601	0.0368061	0.0356364	0.0392844	0.0359663	0.0354472	0.0383653
Ankrd39	0.34928	0.405924	0.218343	0.115925	0.444935	0.337576	0.04547	0.0774108	0.0733715	0.0360962	0.0568975	0.0467399
Ankrd40	0.232395	0.226831	0.161228	0.0899351	0.281402	0.482771	0.0216517	0.0203301	0.0300039	0.0179322	0.0209932	0.0270863
Ankrd42	0.31265	0.258617	0.201647	0.0889093	0.392406	0.23815	0.0393437	0.064604	0.102867	0.0239898	0.0319329	0.0520044
Ankrd44	0.766134	1.03628	0.714324	0.264756	1.11314	2.56204	0.103689	0.125751	0.111292	0.176272	0.124618	0.456535
Ankrd45	0.232992	0.200806	0.139476	0.0886099	0.0809206	0.0721862	0.032045	0.0218104	0.0395992	0.0295811	0.0617217	0.0213777
Ankrd46	0.169427	0.243161	0.201166	0.104944	0.492963	0.566232	0.0336327	0.0471181	0.0500093	0.0179123	0.0254195	0.0262167
Ankrd49	0.238938	0.216732	0.19121	0.0885587	0.248118	0.149642	0.0120677	0.0110465	0.0135422	0.0198464	0.0247286	0.00306267
Ankrd50	0.241502	0.212629	0.179708	0.11021	0.295636	0.649377	0.0315059	0.0260893	0.0381524	0.0107129	0.0222497	0.0335976
Ankrd52	0.178094	0.270317	0.121908	0.112063	0.488327	0.83024	0.0408462	0.0672921	0.0865391	0.052468	0.0533553	0.0521267
Ankrd53	0.421443	0.476422	0.435006	0.141546	0.40694	0.399876	0.0785407	0.130782	0.154562	0.0657708	0.079428	0.130711
Ankrd54	0.235074	0.176793	0.133201	0.101804	0.410183	0.551129	0.0235418	0.0430734	0.0750224	0.0119973	0.0276247	0.0364843
Ankrd55	0.186599	0.214899	0.194574	0.0734473	0.122416	0.0504437	0.0372144	0.036014	0.0499934	0.0180833	0.0457395	0.0323713
Ankrd6	0.34276	0.380677	0.260845	0.116569	0.54809	0.56623	0.0520086	0.0720008	0.06381	0.0359278	0.0295515	0.0826167
Ankrd60	0.137687	0.105706	0.0994137	0.0798695	0.199648	0.259662	0.0367711	0.0584643	0.0959964	0.057377	0.0249846	0.0509934
Ankrd61	0.0134554	0.021338	0.0134295	0.0173713	0.0180339	0	0.0137012	0.016882	0.0294317	0.00842296	0.0251502	0.0213547
Ankrd63	3.38222	4.90189	3.7758	0.494118	2.45888	3.72886	0.207113	0.345734	0.408347	5.43967	3.82382	12.5692
Ankrd7	0.0133021	0.0302009	0.0366155	0.00912174	0	0.00488305	0.0187897	0.0135131	0.0162057	0.0334145	0.018326	0.0395968
Ankrd9	0.329969	0.557532	0.359786	0.142951	0.671381	1.29238	0.0588586	0.120828	0.156576	0.0489126	0.0249373	0.0515186
Anks1	0.272474	0.312844	0.192221	0.0477129	0.476252	0.528763	0.0453619	0.0758646	0.0719068	0.0317681	0.0426711	0.031836
Anks1b	0.44143	0.742158	0.487983	0.111539	0.42582	0.709892	0.0614938	0.0672778	0.0530682	0.0939497	0.113151	0.288845
Anks3	0.193653	0.100465	0.178226	0.0722722	0.253026	0.255849	0.0223193	0.0225721	0.0287181	0.0199087	0.0105407	0.013683
Anks4b	0.0274775	0.0157903	0.029076	0.0233307	0.0119729	0.010887	0.0216837	0.0248738	0.0382158	0.0160051	0.0171344	0.00761857
Anks6	0.253922	0.287914	0.257281	0.138934	0.486646	1.2802	0.0789129	0.0974584	0.12127	0.063729	0.0780833	0.16524
Ankub1	0.0264626	0.0303599	0.023578	0.0258951	0.00299323	0.00351867	0.0160119	0.0119446	0.00781352	0.00198365	0.0381831	0.0200277
Ankzf1	0.247052	0.248512	0.201056	0.113035	0.222136	0.290092	0.0310845	0.0491227	0.0644878	0.055847	0.0643187	0.0477416
Anln	0.338172	0.266863	0.212349	0.105282	0.281118	0.388867	0.015963	0.0414551	0.0426921	0.0358159	0.0472087	0.0274802
Ano1	0.0318247	0.0788208	0.0501086	0.0659341	0.116693	0.1627	0.0506456	0.100138	0.0992723	0.00597078	0.0282928	0.00611771
Ano10	0.428739	0.491123	0.494251	0.127522	0.497513	0.749142	0.050702	0.0625031	0.0658527	0.0477801	0.0918197	0.227829
Ano2	0.0316858	0.034331	0.021562	0.029797	0.0765702	0.0217044	0.0313636	0.0394652	0.0433653	0.0239799	0.0419108	0.0130982
Ano3	0.0782814	0.0714393	0.0414248	0.018678	0.072077	0.00366229	0.0240001	0.0203614	0.0186375	0.00398713	0.0145992	0.0198145
Ano4	0.0929574	0.0498764	0.0403061	0.0267162	0.0536995	0.0152276	0.0474063	0.0662888	0.0800027	0.0219691	0.0409067	0.00922609
Ano5	0.158992	0.221704	0.183786	0.0729538	0.144303	0.136546	0.0574589	0.045432	0.0670007	0.0199101	0.0656488	0.0719672
Ano6	0.57297	0.618859	0.369269	0.161266	0.810823	1.07721	0.0499195	0.057298	0.0735011	0.0358546	0.0328571	0.050482
Ano7	0.0680142	0.0263435	0.0528695	0.033654	0.035621	0.0140029	0.0502952	0.0683582	0.0653743	0.0461642	0.0421652	0.0153209
Ano8	0.340958	0.508708	0.308994	0.169598	0.710506	0.784868	0.106218	0.14735	0.214596	0.0479118	0.0530305	0.0313754
Ano9	0.0829166	0.0474499	0.0820972	0.038282	0.0984044	0.0647758	0.0384986	0.0510134	0.058872	0.0240138	0.0204706	0.0240442
Anp32a	0.319447	0.557606	0.29541	0.16591	0.550843	0.556625	0.0705026	0.13081	0.1227	0.0988532	0.0980089	0.130274
Anp32b	0.689017	0.862864	0.524491	0.418417	2.66729	4.76537	0.0552645	0.0689767	0.129047	0.0959087	0.0734527	0.193653
Anp32e	0.332726	0.394913	0.297299	0.118808	0.614297	0.816925	0.0372303	0.0603302	0.0680238	0.0378938	0.0420914	0.0122912
Anpep	0.121992	0.202899	0.105198	0.108709	0.149098	0.122555	0.0639619	0.0739366	0.10978	0.0280343	0.0328229	0.013721
Antxr1	0.269443	0.330133	0.347261	0.0930695	0.332223	0.468989	0.0395778	0.0531659	0.0921835	0.0688474	0.0482864	0.123736
Antxr2	0.514329	0.984589	0.586028	0.202284	0.455184	0.5933	0.0630626	0.0802384	0.119567	0.378469	0.338578	0.851545
Antxrl	0.00529955	0.0220991	0.0200993	0.0257197	0.0239012	0.0179524	0.034465	0.041865	0.0667045	0.0100868	0.0276814	0.0322125
Anxa1	0.0211191	0.0106118	0.0441592	0.00813995	0.00841083	0	0.0184773	0.0169093	0.006315	0.0178627	0.0118083	0.00771731
Anxa10	0.0318926	0.021319	0.0567129	0.022164	0	0.0107714	0.0100083	0.00925669	0	0.031952	0.0327442	0.0108184
Anxa11	0.321335	0.291329	0.233999	0.122	0.414145	0.215189	0.0435035	0.0650353	0.0873196	0.0359536	0.0476485	0.0550157
Anxa13	0.0211894	0.0106943	0.0257408	0.0222365	0.0332037	0	0.0256623	0.0302486	0.0190698	0.0337617	0.0132262	0.012243
Anxa2	0.298175	0.340809	0.27303	0.128393	0.29806	0.290486	0.053196	0.070759	0.10142	0.0396828	0.0500439	0.0543475
Anxa3	0.180469	0.197485	0.118536	0.0486172	0.0686356	0.0999722	0.0420388	0.0423928	0.048506	0.025956	0.0332899	0.0274941
Anxa4	0.223203	0.293595	0.220843	0.0962491	0.262361	0.187974	0.0602934	0.084523	0.109182	0.0479156	0.0474566	0.0473159
Anxa5	0.28056	0.21694	0.226297	0.069224	0.212486	0.205148	0.0281669	0.0535641	0.0453996	0.0638514	0.0183402	0.0429523
Anxa6	0.240449	0.247785	0.168857	0.177683	0.326406	0.245457	0.0663587	0.100393	0.111771	0.0119118	0.0216125	0.0136673
Anxa7	0.313703	0.318391	0.248434	0.0786232	0.320135	0.126456	0.0307226	0.0204366	0.0332297	0.0377885	0.0289389	0.00464123
Anxa8	0.0998614	0.13259	0.0697762	0.0520691	0.0508254	0.0180422	0.043664	0.0830579	0.0711791	0.013896	0.0236493	0.0322957
Anxa9	0.0581537	0.0882497	0.0219136	0.0410158	0	0.0251334	0.0157795	0.0348409	0.0258435	0.024501	0.0235613	0.0259946
Aoah	0.010713	0.0198635	0.0328313	0.0136633	0.00893502	0.00367988	0.0128479	0.0250376	0.0280963	0.0200245	0.0145302	0.0152143
Aoc1	0.010643	0.0265713	0.0329921	0.0175525	0.0329458	0.00359048	0.0208934	0.0305912	0.0252133	0.0340491	0.0369392	0.00170747
Aoc2	0	0.0317736	0.0269689	0.02917	0.0478768	0.0323502	0.0276932	0.0211985	0.0486502	0.0379255	0.0240254	0.00457114
Aoc3	0.0207675	0.00535538	0.00360556	0.0151992	0.0361547	0.00366229	0.0265298	0.027095	0.0501458	0.0238262	0.0150612	0.042728
Aox1	0.107487	0.141127	0.131515	0.0993672	0.0538746	0.0183236	0.0305762	0.0470442	0.0610295	0.0219606	0.0503013	0.018376
Aox2	0.0424038	0.0249326	0.0293759	0.0336695	0.0206235	0.0431206	0.0466768	0.0716886	0.0907618	0.0336218	0.04219	0.0200064
Aox3	0.118061	0.0998991	0.0805476	0.0201572	0	0.0218014	0.0384566	0.0494159	0.0468958	0.0297142	0.0472569	0.0183303
Aox4	0.0266134	0.031674	0.0256775	0.0349649	0.0556298	0.0393875	0.0376167	0.0357715	0.0652249	0.019965	0.0332678	0.0349388
Ap1ar	0.457042	0.527891	0.416938	0.149095	0.672681	1.09346	0.0377715	0.0333107	0.0430042	0.0278486	0.069511	0.064444
Ap1b1	0.471035	0.662962	0.564933	0.416015	3.01865	4.11635	0.0900144	0.151906	0.178327	0.197916	0.173961	0.483044
Ap1g1	0.467644	0.584779	0.300914	0.237324	1.07399	0.9391	0.0321157	0.039827	0.0443391	0.0656879	0.0927709	0.036729
Ap1g2	0.286344	0.222435	0.294402	0.121526	0.230329	0.0379363	0.0650876	0.10051	0.105486	0.0318175	0.0557631	0.00916514
Ap1m1	0.266446	0.23191	0.20553	0.10985	0.245292	0.241719	0.0358573	0.0312853	0.0466986	0.0458026	0.0656435	0.0413152
Ap1m2	0.0823123	0.0697315	0.0694459	0.0728803	0.0656575	0.0577349	0.0283012	0.0480326	0.0486752	0.0218697	0.0459847	0.0261558
Ap1s1	0.428611	0.481257	0.293506	0.160744	0.403737	0.188176	0.038658	0.0299857	0.0512889	0.0306509	0.0170955	0.0247082
Ap1s2	0.20658	0.170684	0.147536	0.054424	0.297645	0.323597	0.020484	0.0110311	0.0149891	0.0137604	0.0131831	0.0131599
Ap1s3	0.578745	0.357402	0.411269	0.195088	0.655143	0.548377	0.0810952	0.0929748	0.106236	0.039494	0.0340495	0.0861907
Ap2a1	0.105715	0.0476801	0.0677598	0.0345802	0.155619	0.133539	0.0159196	0.0240503	0.0183085	0.011983	0.0316063	0.022927
Ap2a2	0.289864	0.299273	0.207048	0.0945317	0.60391	0.653039	0.0441501	0.0516051	0.0507268	0.0199257	0.0288264	0.0396928
Ap2b1	0.144593	0.229413	0.156262	0.0531974	0.0919235	0.113718	0.0170363	0.0280744	0.0255967	0.0494721	0.0582695	0.0107652
Ap2m1	0.148232	0.131261	0.113371	0.0583957	0.0956137	0.127336	0.0262147	0.0263078	0.0253543	0.0194175	0.0512647	0.00613295
Ap2s1	0.0797323	0.0793043	0.0523163	0.0527304	0.127175	0.0265046	0.0319483	0.0304815	0.029371	0.0373388	0.0407275	0.0137668
Ap3b1	0.348738	0.369522	0.296699	0.136401	0.386005	0.408881	0.0271387	0.0365978	0.0426477	0.0359663	0.0456238	0.0215307
Ap3b2	0.260934	0.359238	0.253151	0.133551	0.361596	0.424857	0.0689576	0.0836034	0.0855584	0.0398019	0.0302385	0.0347312
Ap3d1	0.0848588	0.0559992	0.102903	0.0359309	0.143519	0.0862972	0.0272456	0.0273215	0.0381043	0.0377395	0.0210066	0.0174423
Ap3m1	0.354538	0.410376	0.281236	0.097444	0.373846	0.82826	0.0113104	0.0212536	0.0255772	0.0419488	0.0380221	0.0368849
Ap3m2	0.324969	0.264827	0.255861	0.0980609	0.265416	0.139982	0.0292386	0.0487787	0.0583234	0.0554883	0.062587	0.0604075
Ap3s1	0.223785	0.182886	0.157469	0.0592269	0.349623	0.615995	0.0248728	0.0451257	0.046574	0.0379485	0.0366691	0.0458105
Ap3s2	0.210222	0.184961	0.136365	0.0525814	0.0537442	0.0574477	0.00964648	0.0187016	0.0166081	0.0138952	0.0249166	0.00150071
Ap4b1	0.183915	0.266457	0.144209	0.061233	0.16076	0.261309	0.0252453	0.0258434	0.0208712	0.0258072	0.0341663	0.0355379
Ap4e1	0.162451	0.116064	0.0911236	0.0560772	0.0594459	0.075781	0.0209554	0.0255186	0.0181723	0.0319494	0.0477027	0.00768805
Ap4m1	0.236508	0.127642	0.122847	0.0477409	0.104755	0.063089	0.0128333	0.0175461	0.0263416	0.0319873	0.0374483	0.0193816
Ap4s1	0.346744	0.259041	0.176447	0.117918	0.68972	0.891133	0.0176241	0.0177803	0.0270348	0.0541744	0.038822	0.0499829
Ap5b1	0.45641	0.52732	0.249432	0.187422	0.731747	1.09542	0.0505574	0.0893936	0.129456	0.0336651	0.0443196	0.0597075
Ap5m1	0.346445	0.195154	0.208214	0.117765	0.514746	0.736066	0.0214336	0.0170077	0.0158745	0.0347269	0.0511435	0.0463995
Ap5s1	0.299138	0.235103	0.200144	0.073424	0.185753	0.173546	0.0173024	0.031363	0.0457125	0.0150218	0.035556	0.0169361
Ap5z1	0.202877	0.109355	0.091033	0.0746057	0.193268	0.145326	0.0264918	0.0347213	0.0370509	0.0241092	0.0394169	0.012292
Apaf1	0.237596	0.168302	0.202202	0.0914117	0.497925	0.50308	0.0128393	0.0245895	0.0384247	0.0199654	0.0211436	0.0518265
Apba1	0.415391	0.49149	0.448309	0.168341	1.05136	1.5334	0.0415986	0.0688475	0.0790309	0.159565	0.121895	0.236018
Apba2	0.751025	1.04708	1.02947	0.244744	1.2833	2.24047	0.0777596	0.106651	0.150068	0.500484	0.374331	1.13523
Apba3	0.125624	0.063455	0.073181	0.0605477	0.0835127	0.0289364	0.0391733	0.0609815	0.0716757	0.0218598	0.0195933	0.0214539
Apbb1	0.177513	0.19581	0.278473	0.138562	0.416636	0.738281	0.029807	0.0345109	0.0390737	0.01788	0.0226309	0.0276097
Apbb1ip	0.141467	0.265426	0.181216	0.0873515	0.143449	0.133134	0.0436069	0.0519821	0.0730439	0.0839392	0.0944917	0.189906
Apbb2	0.460112	0.522043	0.38475	0.193711	0.838004	1.49572	0.0564075	0.0795053	0.0973166	0.0279274	0.0647527	0.0352138
Apbb3	0.200916	0.228908	0.167602	0.0583908	0.10762	0.126025	0.0184802	0.026929	0.0280464	0.0499899	0.0327399	0.0276603
Apc	0.374224	0.614292	0.372679	0.216291	0.976053	1.15907	0.0487278	0.0616313	0.0832315	0.0244119	0.0473299	0.0628634
Apc2	0.0265076	0.0627736	0.0332382	0.0289894	0.0298877	0.075651	0.0457233	0.0563209	0.0654994	0.0258779	0.0341852	0.0171541
Apcdd1	0.351036	0.350014	0.362523	0.124986	0.421806	0.694931	0.0392193	0.0619582	0.081393	0.0763258	0.0734761	0.104037
Apcs	0.0211455	0.0314926	0.0330913	0.0268608	0.0208928	0.0327344	0.0350606	0.0367601	0.0254142	0.0236943	0.0155221	0.0121669
Apeh	0.131769	0.097772	0.0930567	0.0632903	0.275618	0.226432	0.0290797	0.0446141	0.0490497	0.0598569	0.0445748	0.0594614
Apex1	0.390801	0.454043	0.283746	0.141012	0.34704	0.256094	0.0264826	0.0564932	0.0530669	0.0298638	0.0315039	0.030849
Apex2	0.058372	0.03232	0.0407482	0.0157269	0.00799268	0.00721686	0.00793756	0.00489215	0.00869355	0.015721	0.0199766	0.00457114
Aph1a	0.111426	0.124794	0.0586901	0.0453881	0.155291	0.0542521	0.0303868	0.0305877	0.0365875	0.0359589	0.0118077	0.00461792
Aph1b	0.284793	0.48731	0.340137	0.116335	0.350124	0.29165	0.0345839	0.0383294	0.0798036	0.0639589	0.011836	0.0764409
Aph1c	0.284793	0.48731	0.340137	0.116335	0.350124	0.29165	0.0345839	0.0383294	0.0798036	0.0639589	0.011836	0.0764409
Api5	0.328344	0.21613	0.207372	0.117032	0.513311	0.784354	0.0264625	0.0518854	0.062386	0.0372237	0.0314911	0.0168983
Apip	0.19954	0.116668	0.113864	0.0478516	0.210653	0.115389	0.026143	0.0147297	0.0362858	0.0178925	0.0105072	0.0156964
Aplf	0.259274	0.135657	0.176556	0.0560684	0.122608	0.0719963	0.0289238	0.0147928	0.0285982	0.0119604	0.0158301	0.0442563
Apln	0.335527	0.519314	0.539056	0.0666212	0.338245	0.388794	0.0466392	0.0783159	0.0991273	0.264016	0.193448	1.02164
Aplnr	0.0158723	0.0265081	0.0183925	0.0315223	0.0294686	0	0.0207853	0.0192325	0.0325893	0.03396	0.0274963	0.00611771
Aplp1	0.351999	0.278773	0.226513	0.187114	0.783688	0.664362	0.0724765	0.103651	0.134909	0.0295801	0.037561	0.0333224
Aplp2	0.408916	0.485974	0.235323	0.154074	0.822707	1.21615	0.0614222	0.0998455	0.111437	0.0386656	0.0411936	0.0364032
Apmap	0.17525	0.126601	0.128301	0.03429	0.128668	0.0907335	0.0249041	0.0209527	0.0342648	0.00595094	0.0375396	0.0123334
Apoa1	0.0985498	0.115962	0.071921	0.0651045	0.101606	0.0601427	0.0574007	0.0551953	0.08097	0.0159051	0.0335998	0.0152905
Apoa2	0.0845846	0.0264158	0.0308103	0.0292396	0	0.00360843	0.0402226	0.0507568	0.0493998	0.0271835	0.0327831	0.0448344
Apoa4	0.0158899	0.021118	0.0290677	0.0254941	0.0388376	0.0349174	0.0378343	0.0501578	0.0649163	0.0119898	0.0381588	0.0109377
Apoa5	0.109542	0.0549602	0.0975354	0.0713058	0.137011	0.0667183	0.0472743	0.08032	0.12922	0.0290362	0.0297809	0.0274915
Apob	0.0795459	0.148941	0.0843597	0.0356078	0.122629	0.134705	0.0237763	0.034031	0.0743445	0.0146054	0.0311596	0.0198159
Apobec1	0.0377127	0.0577312	0.0609974	0.046138	0.0208484	0.00353626	0.0182127	0.0125619	0.0131393	0.0501172	0.0286048	0.0116717
Apobec2	0.151802	0.143994	0.0906003	0.0528932	0.0601357	0.0534026	0.0539913	0.0649133	0.0815894	0.00804369	0.0219457	0.0245437
Apobec3	0.0980654	0.168582	0.0762436	0.0661753	0.0877226	0.035061	0.0505865	0.0700757	0.0790762	0.0279595	0.0447955	0.0106431
Apobec4	0.0528777	0.0512579	0.0440629	0.0303575	0.0601625	0.0325297	0.0433818	0.0356125	0.0509522	0.0240509	0.0310741	0.0284572
Apobr	0.0797428	0.0370329	0.0660296	0.0366889	0.0168669	0.00360843	0.0506909	0.0613287	0.0884465	0.0139748	0.0275245	0.0213853
Apoc1	0.257741	0.305934	0.193094	0.0828725	0.149769	0.0352732	0.0267087	0.0455235	0.0507525	0.0319079	0.0551649	0.0274797
Apoc2	0.0186857	0.0153935	0.0257925	0.00796565	0.0447853	0.00330324	0.0180395	0.026799	0.0264729	0.0179818	0.0316552	0.00150071
Apoc3	0.0420364	0.0158363	0.00371933	0.011718	0.059686	0.0108792	0.0456079	0.0492266	0.0657224	0.00742598	0.0173943	0.0168828
Apoc4	0.0186857	0.0153935	0.0257925	0.00796565	0.0447853	0.00330324	0.0180395	0.026799	0.0264729	0.0179818	0.0316552	0.00150071
Apod	0.0582732	0.0477222	0.0269791	0.0456429	0.0148917	0	0.0342348	0.0218008	0.0184652	0.00400697	0.0236951	0.00306267
Apoe	0.280122	0.171035	0.137283	0.116945	0.133176	0.0579798	0.0332402	0.0581317	0.0688402	0.023938	0.0461888	0.0333291
Apof	0.0265909	0.031527	0.0251936	0.013166	0.0285939	0.0466762	0.0287777	0.0465141	0.0503724	0.0200031	0.0275972	0.0050918
Apoh	0.0269576	0.0193958	0.022421	0.0292588	0.0660986	0.0178447	0.0178004	0.0266431	0.0110985	0.0155891	0.0157052	0.00439592
Apol10a	0.00527318	0	0	0.0124555	0	0.00165988	0.0127401	0.0188811	0.0286561	0.0140319	0.0104614	0.010666
Apol10b	0.00527318	0	0.0109322	0.0128752	0.0150403	0.0155166	0.0361444	0.0428082	0.0301475	0.00741606	0.0139636	0
Apol11a	0.00534349	0	0	0.0139421	0.00911372	0	0.0208614	0.00936181	0.0213993	0.0179222	0.0119101	0.00774047
Apol11b	0	0	0	0.00935705	0.00298281	0.0180422	0.0104721	0.0134762	0.0191056	0.00198365	0.00792034	0.00457114
Apol6	0.0314809	0.0263239	0.0110116	0.0130789	0.0420044	0.0242749	0.042096	0.0480465	0.053958	0.00785524	0.0227103	0.013622
Apol7a	0	0.0106672	0	0.0350407	0.0178709	0.00359048	0.0215531	0.0306405	0.0333139	0.0338499	0.0105766	0.0120914
Apol7b	0	0	0	0.022243	0.0119134	0	0.0192067	0.0144008	0.0103583	0.00198365	0.0157385	0.00304743
Apol7c	0	0.00533362	0.0108289	0.0149598	0.0448985	0.00346409	0.020883	0.0373992	0.036207	0.00990812	0.00524914	0.0137515
Apol7e	0	0.00528976	0	0.0104911	0	0	0.0208588	0.0245758	0.02573	0.00401688	0.00265262	0
Apol8	0.0474407	0.0421339	0.036671	0.0245179	0.00601625	0.00718096	0.0175805	0.0381185	0.0364527	0.0301742	0.0183663	0.0122926
Apol9a	0	0.00528976	0	0.0140432	0	0.0109869	0.012113	0.00758263	0.0127255	0.00797426	0.0197786	6.12533e-05
Apol9b	0	0	0.00367256	0.00826545	0	0	0.0188227	0.0196563	0.0126995	0.00198365	0.00681012	0
Apold1	0.103999	0.118239	0.097198	0.0534356	0.0268337	0.0491081	0.0381526	0.0659217	0.0848276	0.0223283	0.0295345	0.0226578
Apom	0.0585692	0.0317856	0.0257842	0.0334615	0.0478914	0.0360326	0.0248556	0.0293595	0.0290799	0.0279202	0.0309752	0.0230689
Apon	0.0475377	0.0264137	0.0183384	0.0315767	0.0477726	0.0252231	0.0159593	0.0262795	0.0230513	0.0219191	0.0169929	0.004594
Apoo	0.270143	0.293827	0.232453	0.0542965	0.0836875	0.151834	0.00537202	0.00335032	0.0174628	0.0495396	0.0278546	0.0594206
Apool	0.127322	0.0629666	0.073152	0.0311411	0.00893502	0.0287773	0.00648959	0.00242448	0.00624184	0.0198841	0.00643978	0
Apopt1	0.419424	0.334564	0.281936	0.159178	0.726773	1.40943	0.0399202	0.0509163	0.0604434	0.024021	0.0460349	0.0484526
App	1.2743	1.72226	1.23591	0.271704	1.23705	1.63238	0.0610474	0.0743135	0.133735	0.718546	0.546547	1.86871
Appbp2	0.278401	0.302077	0.181177	0.0551117	0.337666	0.30974	0.033516	0.0331726	0.0258898	0.0399266	0.0485211	0.00914229
Appbp2os	0.240391	0.204927	0.148265	0.0395217	0.255594	0.275747	0.0336086	0.0262746	0.031029	0.0378127	0.0315681	0.00619177
Appl1	0.268896	0.359235	0.224292	0.120529	0.382664	0.746164	0.0316534	0.0295398	0.0328517	0.026078	0.0627423	0.0274168
Appl2	0.185224	0.154703	0.150327	0.109121	0.252426	0.417878	0.030618	0.037076	0.0482983	0.0181117	0.0262957	0.023062
Aprt	0.279641	0.301095	0.198413	0.13969	0.365422	0.205339	0.0657251	0.0925591	0.152156	0.0501079	0.0724191	0.0489399
Aptx	0.168735	0.122134	0.0916749	0.0324888	0.0509296	0.0107894	0.0128113	0.0161804	0.0137036	0.00992815	0.0275854	0.033575
Aqp1	0.0265593	0.0404853	0.0394751	0.0327267	0.0446155	0.043196	0.0408995	0.0639709	0.0831268	0.0119614	0.0157823	0.0354181
Aqp11	0.339157	0.22761	0.194503	0.0868115	0.453835	0.339082	0.0457359	0.0407571	0.0715107	0.0359437	0.0332503	0.0384188
Aqp12	0.0158723	0.015903	0.0183382	0.0341767	0.152778	0.0756155	0.0681046	0.0923419	0.144637	0.0281097	0.0384296	0.0261939
Aqp2	0.0830424	0.0580761	0.0520549	0.0410553	0.0657022	0.0759638	0.0580929	0.1101	0.119789	0.0204843	0.0222565	0.0077298
Aqp3	0.206033	0.366123	0.169354	0.133004	0.269775	0.133207	0.0767953	0.105332	0.143932	0.0259215	0.0419503	0.0492987
Aqp4	0.026445	0.0261846	0.014736	0.0200675	0.0149662	0	0.0128638	0.0143673	0.0167856	0.0183051	0.0170259	0.01526
Aqp5	0.392929	0.668315	0.482643	0.147785	0.805346	1.33849	0.0932789	0.15129	0.205834	0.175237	0.207828	0.564907
Aqp6	0.0739233	0.0844677	0.05978	0.0687981	0.0988208	0.104509	0.0499054	0.105019	0.0960992	0.0238234	0.0251296	0.0108037
Aqp7	0.0211191	0.036822	0.0178856	0.0257097	0.0384525	0.00360843	0.0325236	0.0472627	0.0506221	0.0240237	0.0233082	0.00612533
Aqp8	0.0241448	0.0211064	0.0257905	0.0289707	0.0495143	0.00360843	0.033017	0.0417702	0.0694222	0.0160398	0.0232586	0.00461137
Aqp9	0.0357047	0.0265088	0.0370006	0.0326038	0.0447213	0.00359048	0.0280808	0.0251716	0.0197928	0.0318076	0.019832	0.00306267
Aqr	0.0802712	0.116327	0.0805929	0.0457047	0.0537442	0.0648979	0.0308916	0.0251024	0.0189904	0.00792447	0.0469717	0.0153133
Ar	0.557163	0.889679	0.732842	0.083887	0.212654	0.154497	0.0418793	0.0472793	0.0787161	0.619421	0.450304	1.0155
Araf	0.0637788	0.0738693	0.0477496	0.0151644	0.0357699	0.0143978	0.00400503	0.0136125	0.00715762	0.0178727	0.0198267	0.00152371
Arap1	0.200018	0.248914	0.207939	0.115901	0.377168	0.194739	0.0767858	0.129134	0.143267	0.0359536	0.0698137	0.0428776
Arap2	0.173434	0.195408	0.144632	0.11652	0.499481	0.882194	0.0299488	0.0372735	0.0398823	0.027971	0.0169802	0.0506106
Arap3	0.176716	0.115989	0.127493	0.0547802	0.155052	0.0560865	0.0349802	0.059248	0.0759082	0.0215904	0.0337566	0.0220823
Arc	0.333749	0.422152	0.260458	0.19079	0.633897	0.562549	0.0917666	0.154464	0.195366	0.0494864	0.108124	0.186687
Arcn1	0.187945	0.137941	0.115519	0.0719913	0.323071	0.375148	0.00720569	0.0210657	0.018932	0.0300306	0.0264334	0.0292256
Areg	0.248858	0.240645	0.189485	0.0984382	0.281983	0.292196	0.0568253	0.064355	0.0705773	0.0439435	0.0560062	0.110389
Arel1	0.155486	0.158045	0.135167	0.0475818	0.0835026	0.0684166	0.029108	0.0423938	0.0293232	0.0688819	0.0287826	0.0275608
Arf1	0.304531	0.31371	0.184682	0.133425	0.478656	0.428365	0.0217761	0.0307098	0.0623034	0.0320668	0.0302073	0.0399244
Arf2	0.195453	0.174085	0.120872	0.0641093	0.235796	0.295521	0.0204777	0.0152262	0.0268503	0.021905	0.0183925	0.00604122
Arf3	0.248347	0.316293	0.163293	0.122896	0.698783	0.830277	0.0564521	0.0749147	0.104144	0.0217804	0.0497452	0.0659643
Arf4	0.412547	0.417709	0.328525	0.127919	0.289997	0.407442	0.020543	0.0237183	0.0381467	0.0179574	0.0367887	0.0122354
Arf5	0.112395	0.0836305	0.0769108	0.0475816	0.18266	0.298443	0.0256083	0.0349038	0.0577498	0.0140625	0.0184517	0.0407991
Arf6	0.526547	0.553453	0.363083	0.257192	1.40506	1.89155	0.0530195	0.0767377	0.141993	0.0655294	0.0560963	0.0370465
Arfgap1	0.237114	0.168828	0.146012	0.086637	0.286662	0.234711	0.0278323	0.0471044	0.0325576	0.00789491	0.0288089	0.0244631
Arfgap2	0.176768	0.202949	0.15187	0.0630081	0.304925	0.195052	0.0215238	0.0284482	0.0466335	0.0296248	0.0431971	0.0467613
Arfgap3	0.205349	0.235351	0.274341	0.110076	0.336047	0.53621	0.0453645	0.0714346	0.0826659	0.0119987	0.0420482	0.0137447
Arfgef1	0.667935	0.913263	0.625439	0.372704	2.35514	4.59087	0.0903586	0.103291	0.187973	0.133825	0.189394	0.542684
Arfgef2	0.159009	0.148121	0.0953026	0.0817996	0.263388	0.49071	0.0230959	0.034386	0.0658187	0.0339005	0.0304572	0.052099
Arfgef3	0.270626	0.273377	0.197318	0.104439	0.324906	0.299297	0.0488401	0.0362856	0.0368123	0.047915	0.0209358	0.080635
Arfip1	0.358136	0.28414	0.308705	0.0921083	0.134836	0.310847	0.0280787	0.0428274	0.0535301	0.0239293	0.0374682	0.0627417
Arfip2	0.111511	0.0979706	0.126848	0.0961613	0.113724	0.0645029	0.0328959	0.0484875	0.0641082	0.0436856	0.0165671	0.0153286
Arfrp1	0.311888	0.408712	0.264475	0.138292	0.522363	0.634217	0.0345438	0.0494058	0.0718788	0.0205196	0.0338618	0.0213626
Arg1	0.0319414	0.0211689	0.0429257	0.018355	0.0148357	0.0322116	0.0190924	0.0323695	0.0202547	0.0137268	0.00857535	0.00858339
Arg2	0.707351	1.02222	1.10578	0.1543	0.290007	0.107854	0.0897782	0.128256	0.139674	0.352587	0.192797	0.688907
Arglu1	0.323025	0.397818	0.248415	0.176484	0.84633	1.72501	0.0482932	0.0568964	0.0791921	0.0479017	0.0406425	0.0720622
Arhgap1	0.212654	0.187706	0.132239	0.07324	0.126781	0.0325473	0.0136001	0.0219779	0.0251132	0.0241422	0.0240473	0.00153133
Arhgap10	0.543821	1.05847	0.675454	0.293627	0.79983	1.24798	0.0826928	0.127499	0.164404	0.211226	0.213492	0.567728
Arhgap11a	0.294637	0.301024	0.255205	0.0675808	0.0833837	0.118778	0.016125	0.025031	0.0365123	0.020621	0.0244836	0.0536539
Arhgap12	0.305468	0.269094	0.225348	0.0886345	0.269027	0.365295	0.0164766	0.0278536	0.0294919	0.00996782	0.0302009	0.0682868
Arhgap15	0.0212597	0.0125733	0.0293866	0.00939784	0	0	0.0235392	0.0127204	0.00410476	0.00595094	0.00654492	0.0244023
Arhgap17	0.22531	0.290386	0.236823	0.0890788	0.260558	0.350732	0.028801	0.0339449	0.0384433	0.0502783	0.0210325	0.0192544
Arhgap18	0.17547	0.174504	0.141849	0.0928275	0.0809096	0.00733678	0.0229611	0.0455053	0.0503036	0.00609138	0.026218	0.0229551
Arhgap19	0.195761	0.196667	0.146185	0.086529	0.170402	0.100695	0.0283695	0.029443	0.0308906	0.0202756	0.0199451	0.00771411
Arhgap20	0.625163	0.951006	0.709361	0.278763	1.30856	1.71836	0.0811444	0.0782797	0.136058	0.182267	0.218438	0.553242
Arhgap20os	0.0294599	0.0750332	0.0183618	0.0457318	0.0205988	0.0348995	0.0348102	0.0316102	0.0352445	0.028578	0.016979	0.0229167
Arhgap21	0.155601	0.199242	0.184559	0.075455	0.189763	0.284777	0.0694258	0.0776787	0.0969906	0.0218628	0.0520496	0.0355466
Arhgap22	0.0158459	0.0316368	0.0256112	0.0231474	0.0179951	0.0218165	0.0471019	0.0681148	0.0831934	0.0185903	0.0340977	0.0154262
Arhgap23	0.037067	0.0538857	0.0587892	0.058334	0.102923	0.0323682	0.0364284	0.0472124	0.0490373	0.0219586	0.0246619	0.02437
Arhgap24	0.0843934	0.0830757	0.0493363	0.0140465	0.0238115	0	0.0135438	0.0235379	0.0218735	0.0119812	0.0104941	0.0337198
Arhgap25	0.0265375	0.00528976	0.0275014	0.0211287	0.0166728	0.00718096	0.0353724	0.039972	0.0369756	0.047913	0.0458056	0.00467948
Arhgap26	0.64612	0.640842	0.539258	0.191704	0.924009	1.2483	0.0604906	0.0741642	0.120373	0.125916	0.10062	0.247917
Arhgap27	0.0392205	0.130726	0.0625212	0.0309358	0.0985986	0.0575012	0.0440653	0.0655874	0.0893791	0.0175344	0.0275393	0.0399059
Arhgap28	0.246168	0.189985	0.200537	0.0659523	0.140535	0.417717	0.0193314	0.0210778	0.0196453	0.0338521	0.0356528	0.0352999
Arhgap29	0.53859	0.619354	0.468192	0.170612	0.731536	1.51619	0.0487548	0.0687354	0.0749701	0.0697767	0.0617253	0.176111
Arhgap30	0.106413	0.0754132	0.0988322	0.0459793	0.081074	0.027027	0.0526787	0.0848017	0.115093	0.0447261	0.048397	0.0320056
Arhgap31	0.508296	0.621677	0.50461	0.154565	0.649856	0.734431	0.043122	0.0706285	0.0668396	0.10719	0.108095	0.357967
Arhgap32	0.0359743	0.0668636	0.0147655	0.017471	0.0150838	0	0.0144143	0.0131265	0.0125871	0.0246964	0.015836	0.018315
Arhgap33	0.383877	0.443892	0.245319	0.155912	0.528077	0.974354	0.0931685	0.15324	0.150006	0.037898	0.0450944	0.0617042
Arhgap35	0.311896	0.447153	0.343518	0.159651	0.867794	1.24991	0.0371609	0.0528062	0.0620507	0.057743	0.0210863	0.0661917
Arhgap36	0	0.0160009	0.0110844	0.0117015	0	0.0215429	0.0112683	0.00860268	0.0143082	0.00199356	0.0100737	0.00153133
Arhgap39	0.315968	0.363885	0.28718	0.187513	0.876255	1.28044	0.058392	0.0767512	0.112242	0.0234247	0.038033	0.0399407
Arhgap4	0.0582107	0.031721	0.075166	0.0186388	0.0958728	0.0830837	0.0187617	0.0186439	0.0210051	0.00796434	0.0210575	0.0181019
Arhgap40	0.0428467	0.0212717	0.0219199	0.0204955	0.0268214	0.0146107	0.0342462	0.0452462	0.0399545	0.0140662	0.0254032	0.0137058
Arhgap42	0.263513	0.159004	0.276941	0.0678487	0.42036	0.54799	0.03385	0.0399501	0.0443019	0.0195639	0.0468785	0.0607343
Arhgap44	0.260994	0.159964	0.137631	0.128182	0.440188	1.0616	0.0593158	0.0531129	0.0942783	0.0254577	0.0242856	0.053627
Arhgap45	0.0568126	0.0212727	0.0366791	0.0292149	0.0300217	0.0509263	0.0375418	0.0555086	0.0542334	0.012936	0.0226653	0
Arhgap5	0.294272	0.451808	0.254358	0.137749	0.845674	1.11503	0.0332083	0.0450199	0.067599	0.0399334	0.0180761	0.0419667
Arhgap6	0.880299	0.920333	0.760775	0.150919	0.368023	0.353672	0.0366061	0.0442062	0.0811214	0.533671	0.415535	0.953477
Arhgap8	0.344606	0.357698	0.300411	0.127171	0.384329	0.165725	0.0702087	0.111563	0.116056	0.0105661	0.03669	0.0261503
Arhgap9	0.15084	0.116017	0.1164	0.0665764	0.0760287	0.0468198	0.0552695	0.0761666	0.0768059	0.0239928	0.0261788	0.010666
Arhgdia	0.328405	0.405298	0.251548	0.162236	0.542915	0.716209	0.0450928	0.0701629	0.0751209	0.0418647	0.0410659	0.0489694
Arhgdib	0.0921299	0.0688841	0.0575451	0.0426749	0.0238267	0.0575715	0.0399835	0.0477319	0.0621566	0.0464717	0.0339007	0.0274738
Arhgdig	0.295439	0.449219	0.348698	0.185132	1.10924	1.38009	0.0646216	0.129334	0.137609	0.0662816	0.0798003	0.233776
Arhgef1	0.237894	0.144135	0.162289	0.0848851	0.282643	0.35711	0.0446005	0.0421449	0.0439881	0.0343207	0.0355254	0.0245388
Arhgef10	0.372895	0.370437	0.280355	0.141004	0.592772	0.633426	0.0753529	0.113482	0.156957	0.0389739	0.0421369	0.10491
Arhgef10l	0.0393407	0.0317498	0.0382239	0.0291317	0.0536697	0.00359048	0.0485564	0.0840125	0.0846745	0.0020251	0.022999	0.0290437
Arhgef11	0.0374269	0.0383772	0.0457904	0.0299124	0.0201932	0.0215608	0.0348265	0.0450121	0.0481779	0.0299449	0.0434366	0.024548
Arhgef12	0.378126	0.261381	0.210859	0.163243	0.622826	1.05985	0.0450461	0.0355848	0.0556522	0.0399066	0.0555712	0.0418471
Arhgef15	0.0816665	0.0846776	0.0606132	0.059921	0.104723	0.0287371	0.0477526	0.0648432	0.0629139	0.0199491	0.0236229	0.0282538
Arhgef16	0.124256	0.148139	0.0827063	0.0622795	0.0879439	0.0664314	0.0684098	0.0824076	0.123931	0.00402422	0.0448621	0.0420885
Arhgef17	0.456359	0.766954	0.56577	0.303886	2.01689	2.38259	0.147886	0.211073	0.310805	0.0790596	0.14132	0.261296
Arhgef18	0.287737	0.211649	0.164317	0.0675957	0.111109	0.208974	0.0534411	0.0746565	0.0805755	0.00797426	0.0407711	0.0521336
Arhgef19	0.058005	0.0838137	0.035689	0.0629808	0.0479829	0.00721686	0.0505801	0.0823025	0.0824965	0.0159279	0.0399704	0.0122409
Arhgef2	0.0575701	0.0495785	0.0429566	0.040419	0.0269623	0.00360843	0.0361955	0.0438588	0.0626534	0.0158602	0.0239396	0.0365688
Arhgef25	0.394578	0.395692	0.311344	0.156979	0.666287	0.487958	0.0475678	0.0945031	0.0917506	0.0404938	0.0394628	0.0455722
Arhgef26	1.09574	1.70669	1.38509	0.18653	0.93517	1.11401	0.0816467	0.0991042	0.157089	1.2546	0.875835	2.86077
Arhgef28	0.285376	0.335661	0.336221	0.103725	0.398606	0.723496	0.0622469	0.114861	0.10858	0.1796	0.101302	0.280948
Arhgef3	0.205121	0.227706	0.225943	0.0936203	0.357862	0.46458	0.0566815	0.0940391	0.098687	0.0319843	0.0624395	0.0378701
Arhgef33	0.0317628	0.0253122	0.0146659	0.0187823	0	0	0.0210422	0.0136435	0.0210439	0.0279399	0.0261274	0.0198921
Arhgef37	0.243722	0.317843	0.245252	0.0910856	0.260187	0.339848	0.0496564	0.0588281	0.0950989	0.0239668	0.0340379	0.0320736
Arhgef38	0.0423282	0.0410001	0.0482544	0.0245503	0.0265638	0.0108896	0.0272515	0.0215059	0.026946	0.0179195	0.0144867	0.0291517
Arhgef39	0.295798	0.384403	0.234425	0.112098	0.321297	0.129814	0.0531345	0.0411752	0.0581103	0.026174	0.0357388	0.0412393
Arhgef4	0.0530078	0.0634533	0.0514597	0.0344907	0.131513	0.0504462	0.0473039	0.0748386	0.116447	0.00998766	0.0279766	0.0458562
Arhgef40	0.578236	0.813256	0.623264	0.152066	0.735178	0.79018	0.0909927	0.126292	0.140248	0.193873	0.124735	0.432117
Arhgef5	0.352566	0.492986	0.356822	0.151021	0.346928	0.566879	0.0970613	0.0982795	0.113203	0.192955	0.134945	0.284998
Arhgef6	0.00527318	0.00528976	0.00365429	0.00709169	0.00297834	0	0.00708454	0.00838029	0.00634292	0.00406211	0.0078526	0.0107012
Arhgef7	0.597237	0.950222	0.530673	0.32957	1.8295	2.72242	0.0665953	0.085712	0.138097	0.0894753	0.120511	0.221876
Arhgef9	0.0316391	0.0391607	0.0514519	0.0361024	0.0750271	0.00718096	0.0189148	0.0203808	0.0310447	0.0239029	0.0119208	0.0137515
Arid1a	0.344707	0.394793	0.273505	0.146569	0.340755	0.132433	0.0447734	0.0502101	0.0528494	0.0374459	0.0524105	0.0366682
Arid1b	0.143495	0.255855	0.162058	0.181032	1.57166	3.11649	0.0633054	0.0711691	0.134495	0.0598534	0.0881149	0.183924
Arid2	0.144696	0.20146	0.0772429	0.174615	0.777674	1.12751	0.0490406	0.0611254	0.110812	0.0440554	0.0300483	0.0706958
Arid3a	0.389541	0.519605	0.28962	0.160516	0.562503	0.424052	0.0459344	0.086919	0.103246	0.0477545	0.0541477	0.0631023
Arid3b	0.164936	0.181235	0.182797	0.0763433	0.179197	0.162731	0.0347141	0.0442194	0.0582275	0.0178727	0.0422941	0.00155419
Arid3c	0.292704	0.279701	0.284508	0.0796669	0.245	0.333117	0.0633059	0.111932	0.157372	0.0803831	0.0738452	0.161154
Arid4a	0.283535	0.235818	0.130048	0.123512	0.303511	0.653357	0.0310523	0.0371168	0.0310839	0.0377686	0.0184055	0.0198921
Arid4b	0.238681	0.193744	0.17962	0.0874196	0.570366	0.537564	0.030557	0.034755	0.0727881	0.0320575	0.0196552	0.0411372
Arid5a	0.475456	0.517422	0.342653	0.18065	0.529194	0.478445	0.115811	0.166675	0.179917	0.0318683	0.0710543	0.0832039
Arid5b	0.139941	0.170425	0.0952135	0.069494	0.0710888	0.0720832	0.0269463	0.0233978	0.0270984	0.0179238	0.0285322	0.077184
Arih1	0.1862	0.216033	0.11235	0.0865385	0.427913	0.672079	0.0276067	0.034506	0.0366629	0.051793	0.0709891	0.0181839
Arih2	0.0371798	0.0528839	0.0182958	0.0220109	0.0475489	0	0.0193971	0.011655	0.00816301	0.0119568	0.0356216	0.00312361
Arl1	0.263718	0.429559	0.291316	0.11602	0.493153	0.541848	0.0480411	0.0488088	0.0669664	0.0430281	0.0276031	0.024387
Arl10	0.173131	0.255726	0.150261	0.126603	0.480476	0.463529	0.0584025	0.0583771	0.0976458	0.00781557	0.0354839	0.0396205
Arl11	0.0356861	0.0263874	0.040481	0.0135866	0.0272625	0.00360843	0.0329883	0.048714	0.0564472	0.0292893	0.00814578	0.0304356
Arl13a	0.0356748	0.0210099	0.0165946	0.00464808	0	0.00721686	0.00402103	0.00589792	0.00706722	0.0195574	0.020975	0.0151774
Arl13b	0.206508	0.0687381	0.0863835	0.0584078	0.0807684	0.186574	0.0210945	0.0161146	0.0182542	0.00199356	0.0275397	0.00959391
Arl14	0.0318275	0.0277359	0.0218495	0.0136497	0.0178998	0	0.0240749	0.0198536	0.0242393	0.0198265	0.0406032	0.0215534
Arl14ep	0.150193	0.204936	0.157358	0.0606308	0.137237	0.0718634	0.0197941	0.0357058	0.0325227	0.0180214	0.0549072	0.0246385
Arl14epl	0.0436507	0.0472836	0.0770687	0.0163146	0.0388673	0.0143619	0.0137463	0.0177955	0.0159794	0.0297644	0.0219347	0.00761857
Arl15	0.488417	0.308421	0.275444	0.119125	0.331775	0.429708	0.0325136	0.0425736	0.053388	0.042942	0.0328018	0.0106735
Arl16	0.152684	0.12983	0.115648	0.0430618	0.189292	0.216192	0.027904	0.0505978	0.0603992	0.0305105	0.0522969	0.0475987
Arl2	0.242346	0.244051	0.148393	0.107769	0.464317	0.36328	0.0287323	0.0627656	0.0678126	0.0476982	0.0340384	0.042788
Arl2bp	0.331959	0.348686	0.260818	0.125766	0.661265	0.934176	0.0383323	0.0557095	0.0833892	0.0318385	0.0695231	0.0230095
Arl3	0.217855	0.187545	0.171021	0.0646837	0.213129	0.129806	0.0271503	0.0393973	0.0449747	0.0119316	0.0208704	0.0198243
Arl4a	0.366063	0.457413	0.289226	0.158254	0.744554	1.25212	0.0210026	0.0271845	0.04436	0.0474939	0.0696232	0.0368839
Arl4c	0.914336	1.16742	0.873978	0.41632	2.15325	3.32321	0.131597	0.179533	0.262071	0.391331	0.339863	1.11377
Arl4d	0.195384	0.195422	0.168313	0.0861608	0.248135	0.217661	0.0319308	0.0808503	0.0651261	0.0199025	0.0199839	0.0366049
Arl5a	0.232119	0.224562	0.189422	0.0968987	0.459951	1.01248	0.0269511	0.0186853	0.0309683	0.0194596	0.0340913	0.030724
Arl5b	0.226012	0.245066	0.149166	0.0539231	0.143946	0.277524	0.0240542	0.0180766	0.039722	0.0130084	0.0397047	0.0288972
Arl5c	0.230508	0.166391	0.157049	0.0638854	0.139781	0.111024	0.0481881	0.0545682	0.0673846	0.0258568	0.0441955	0.0246011
Arl6	0.260389	0.194366	0.184982	0.0783136	0.264427	0.299759	0.0175532	0.0153372	0.0301292	0.0218368	0.0355	0.0538528
Arl6ip1	0.216691	0.221619	0.201927	0.0947261	0.196024	0.0941973	0.0218727	0.0212721	0.0198339	0.0219058	0.030403	0.030475
Arl6ip4	0.128098	0.32607	0.176772	0.0872627	0.268514	0.173302	0.0285445	0.0417071	0.0816329	0.0179718	0.0191014	0.0365993
Arl6ip5	0.185976	0.201089	0.164788	0.0869197	0.191753	0.102448	0.0475825	0.0513993	0.0610245	0.0357451	0.0381449	0.00461167
Arl6ip6	0.295211	0.306166	0.266667	0.13092	0.384617	0.47532	0.0175724	0.0217268	0.0362466	0.0546328	0.0247576	0.0349019
Arl8a	0.484107	0.621786	0.397543	0.273839	1.5148	2.09826	0.0914892	0.139946	0.180386	0.0747732	0.0913935	0.13024
Arl8b	0.348011	0.389824	0.307391	0.159254	0.68578	0.712274	0.0484912	0.0517097	0.072113	0.0321686	0.0459316	0.0571219
Arl9	0.0211824	0.0349675	0.0147053	0.0185633	0	0	0.0104753	0.0157018	0.0133394	0.0167398	0.00523724	0.0077842
Armc1	0.257198	0.278482	0.20549	0.0804391	0.198527	0.444066	0.0354578	0.0307337	0.0408397	0.0312722	0.0536758	0.0228405
Armc10	0.12099	0.104979	0.133736	0.0601825	0.0925508	0.154157	0.0226581	0.0292361	0.0261978	0.0318102	0.0197304	0.0137857
Armc12	0.0621831	0.072239	0.0331381	0.0354224	0.0360338	0.0108073	0.0432005	0.0427386	0.0593483	0.0119515	0.0262499	0.0122792
Armc2	0.182968	0.227463	0.1807	0.0944415	0.178897	0.204495	0.0503889	0.0368956	0.0476219	0.0198494	0.0257195	0.0215249
Armc3	0.0594347	0.0314003	0.0291917	0.025605	0.00595668	0.010556	0.021782	0.0187251	0.0186963	0.0099579	0.0170832	0
Armc4	0.0317358	0.0433136	0.0288791	0.0197403	0.00303791	0.0541588	0.0180145	0.011817	0.0174077	0	0.03398	0.0216477
Armc5	0.299032	0.303416	0.287935	0.126779	0.353123	0.372552	0.0188354	0.0312187	0.0416567	0.0324255	0.045869	0.0475941
Armc6	0.697602	0.651996	0.428608	0.224861	0.851151	1.08375	0.0348877	0.0451673	0.0640641	0.0619138	0.0581439	0.111438
Armc7	0.181133	0.141835	0.137506	0.0665869	0.125864	0.0576563	0.0482837	0.0393228	0.044437	0.0434784	0.0319727	0.0154617
Armc8	0.290895	0.289563	0.287283	0.0838957	0.499649	0.614491	0.03746	0.0252834	0.046743	0.0319367	0.0329969	0.0225491
Armc9	0.171867	0.207602	0.129138	0.0984124	0.237773	0.221755	0.0375769	0.0622989	0.0571484	0.0211481	0.0342686	0.0245472
Armcx1	0.126792	0.122997	0.122344	0.0444197	0.0211709	0.00359048	0.00497824	0.00427084	0.00875128	0.00994501	0.0196936	0.010666
Armcx2	0.11018	0.102603	0.0731701	0.0325668	0.0803848	0.00683807	0.00759587	0.0219153	0.0340765	0.00797426	0.0236931	0.0091499
Armcx3	0.147885	0.130117	0.162323	0.042694	0.106303	0.0782645	0.021669	0.0327722	0.0481596	0.0758725	0.0390419	0.128681
Armcx5	0.0703558	0.113448	0.0675978	0.0573159	0.0727781	0.0360484	0.0103959	0.00830982	0.00625995	0.0279	0.0163097	0
Armcx6	0.0797411	0.111086	0.0805542	0.0312772	0.0684387	0.0171804	0.0253074	0.0250732	0.0315508	0.0458343	0.0117822	0.0182919
Armt1	0.0103836	0.0423416	0.0256653	0.0164131	0	0.0463172	0.0152318	0.0231362	0.0187198	0.0161215	0.0261771	0.0228938
Arnt	0.179541	0.205978	0.150435	0.0734526	0.235497	0.0995941	0.0224997	0.018572	0.0079762	0.0219677	0.0434643	0.0321275
Arnt2	0.334538	0.322462	0.261889	0.153934	0.548167	0.859361	0.0435692	0.0682623	0.102567	0.0517775	0.0689454	0.139216
Arntl	0.350895	0.452809	0.296606	0.175927	0.711671	0.927115	0.0490486	0.095358	0.127251	0.0833721	0.04414	0.0908787
Arntl2	0.00873555	0	0.0146271	0.0227135	0.0568267	0.00353626	0.0207013	0.0172364	0.0273356	0.00601045	0.0295986	0
Arpc1a	0.250575	0.216848	0.150505	0.0798436	0.157996	0.216345	0.038003	0.0268273	0.0476468	0.0277409	0.0205278	0.00613295
Arpc1b	0.224118	0.258877	0.222025	0.118715	0.812237	0.69857	0.0489294	0.0936235	0.101257	0.0394621	0.0244699	0.0659908
Arpc2	0.351082	0.325401	0.300095	0.117972	0.464449	0.653332	0.0353637	0.051232	0.079188	0.0696298	0.0407068	0.0255042
Arpc3	0.163904	0.121771	0.118673	0.0710003	0.101469	0.0287238	0.015059	0.024156	0.0274332	0.0238353	0.0123606	0.0120373
Arpc4	0.302042	0.250908	0.130718	0.0866096	0.217725	0.124047	0.0288321	0.0248488	0.0415455	0.0297545	0.0368004	0.027564
Arpc5	0.441861	0.441538	0.331394	0.145555	1.12864	1.16688	0.0562304	0.0795916	0.0998505	0.017444	0.0672084	0.0490487
Arpc5l	0.222609	0.27271	0.17878	0.112837	0.409547	0.387734	0.0443037	0.0374384	0.0642944	0.0319871	0.0197198	0.0137515
Arpin	0.1102	0.10588	0.105036	0.0599615	0.137346	0.072025	0.0268809	0.0648332	0.0539174	0.0180684	0.0318695	0.00764143
Arpp19	0.219857	0.24126	0.13567	0.0901567	0.265404	0.306055	0.0249494	0.0329438	0.0381228	0.0180611	0.0328882	0.0259793
Arpp21	0.353071	0.592032	0.363343	0.102357	0.119225	0.2237	0.0553923	0.085823	0.112164	0.170602	0.199848	0.399984
Arr3	0	0.0214889	0.00367256	0.0133005	0.00303791	0	0.00724042	0.016452	0.0143056	0.00994799	0.015751	0.0108309
Arrb1	0.147665	0.141993	0.129021	0.1069	0.329674	0.671667	0.0647814	0.0960597	0.115313	0.057466	0.0577287	0.116176
Arrb2	0.310212	0.316811	0.285732	0.102402	0.438902	0.289929	0.0438345	0.0399091	0.0563576	0.0258606	0.0368095	0.0244404
Arrdc1	0.2344	0.316974	0.226179	0.111446	0.339371	0.234422	0.039573	0.0381498	0.0669034	0.0200061	0.0249307	0.0413859
Arrdc2	0.487743	0.427629	0.291882	0.157615	0.769666	0.7589	0.0851843	0.101654	0.117071	0.0571159	0.068111	0.0632058
Arrdc3	0.150445	0.142578	0.0784383	0.0506389	0.135144	0.108725	0.00645958	0.00996284	0.0114074	0.0597772	0.0354186	0.0305331
Arrdc4	0.222032	0.217243	0.176738	0.112533	0.477686	0.793211	0.0436811	0.04375	0.0645832	0.0441556	0.0117119	0.0245982
Arrdc5	0.0371211	0.0318052	0.0327843	0.0366787	0.0568119	0.000288674	0.0200954	0.0329039	0.05334	0.0198861	0.019601	0.00458638
Arsa	0.216833	0.240794	0.208924	0.093703	0.173478	0.147676	0.0306165	0.0455206	0.039595	0.0183959	0.0248652	0.0508015
Arsb	0.555568	0.755	0.458743	0.225161	1.0207	1.48327	0.0336621	0.0455984	0.0767166	0.0937783	0.0932477	0.257583
Arsg	0.472228	0.572403	0.399658	0.174703	1.33892	2.19481	0.021502	0.0429001	0.0953237	0.0279311	0.0419104	0.0381498
Arsi	0.219866	0.337978	0.295279	0.0982799	0.242431	0.280847	0.0908845	0.133725	0.138119	0.108554	0.0476859	0.20693
Arsj	0.223959	0.226047	0.144122	0.126139	0.251044	0.20422	0.0566626	0.0552058	0.0813384	0.0278821	0.0349189	0.0691276
Arsk	0.275213	0.19175	0.154094	0.062165	0.101482	0.0466762	0.00727147	0.00618606	0.0119827	0.0160287	0.0143744	0.0347925
Art1	0.110455	0.101772	0.0819501	0.057825	0.0357863	0.0133695	0.043259	0.0537368	0.0388975	0.00397721	0.0209294	0.0106118
Art2a-ps	0.0105284	0.0210538	0.00741991	0.0105414	0	0	0.0210576	0.014156	0.0103054	0.00795442	0.0131683	0
Art2b	0.0105284	0.0210538	0.00741991	0.0105414	0	0	0.0210576	0.014156	0.0103054	0.00795442	0.0131683	0
Art3	0.0424224	0.0265137	0.0459317	0.0300731	0.02682	0	0.0233089	0.024198	0.040396	0.0126987	0.034184	0.0168788
Art4	0.0580138	0.0634203	0.0799683	0.0486043	0.0409251	0.0473602	0.0372747	0.0368358	0.0576363	0.0250747	0.0212173	0.0357203
Art5	0.202284	0.148915	0.144575	0.0680687	0.0808268	0.0575913	0.058056	0.0670725	0.0631238	0.0140343	0.0245225	0.0301854
Artn	0.258278	0.290071	0.162151	0.122935	0.385762	0.173134	0.0848149	0.100964	0.161149	0.0280319	0.0366571	0.0413568
Arv1	0.546619	0.625927	0.463525	0.219459	0.878312	1.2823	0.0471271	0.0714785	0.0639619	0.0437511	0.0602785	0.0637508
Arvcf	0.253731	0.202608	0.200477	0.112618	0.544152	0.48298	0.0722489	0.0583977	0.0874567	0.0298594	0.032756	0.0169919
Arx	1.24725	1.46915	1.30757	0.150402	0.230705	0.124952	0.114933	0.114163	0.183739	0.947024	0.565616	1.35998
Arxes1	0.0105727	0.0106234	0.00371812	0.00237273	0.0387035	0.0215429	0.00633523	0.0067385	0.000794852	0.00596086	0.00794937	0
Arxes2	0.0105727	0.0106234	0.00371812	0.00237273	0.0387035	0.0215429	0.00633523	0.0067385	0.000794852	0.00596086	0.00794937	0
As3mt	0.174566	0.138495	0.0952556	0.0500046	0.0922863	0.00718096	0.0358048	0.0554235	0.047478	0.0238732	0.0218049	0.0213777
Asah1	0.399024	0.419512	0.308413	0.10932	0.360921	0.329305	0.0266568	0.041242	0.0471307	0.0198464	0.0671555	0.0264179
Asah2	0.0804371	0.12176	0.0948473	0.0413895	0.0776156	0.107929	0.0358456	0.0500722	0.0574096	0.00601263	0.0194648	0.0352894
Asap1	0.583122	0.610515	0.594023	0.301867	1.39431	3.27946	0.0613305	0.082572	0.13338	0.0480776	0.0579451	0.122919
Asap2	0.126673	0.147368	0.153149	0.121017	0.800093	1.10366	0.0426702	0.0884801	0.0791884	0.0496009	0.0261993	0.085912
Asap3	0.138059	0.230418	0.201933	0.0873501	0.203181	0.209398	0.056472	0.06498	0.0650798	0.0308219	0.0535501	0.0349235
Asb1	0.26846	0.256599	0.208502	0.0846457	0.313502	0.14485	0.0593764	0.0679656	0.0891427	0.0418823	0.0672328	0.0458359
Asb10	0.057973	0.0519761	0.0183531	0.0481515	0.0776725	0.0288315	0.054803	0.0727786	0.095947	0.025956	0.0289253	0.0137134
Asb11	0.00534349	0.0105532	0.0176948	0.00232985	0	0.00718096	0.00323883	0.00642882	0.00238851	0.0080536	0.0143844	0.010666
Asb12	0	0.00533362	0.00744305	0.0129211	0	0	0.00511932	0.00774064	0.000790898	0	0.00131421	0.00155419
Asb13	0.174729	0.170717	0.107986	0.102581	0.210218	0.115583	0.0239397	0.0276317	0.0404638	0.016008	0.0233802	0.0283597
Asb14	0.0211789	0.0471569	0.046342	0.0249329	0.0328958	0	0.0325268	0.0186732	0.0078968	0.0219243	0.0275019	0.00615885
Asb15	0.105883	0.0879802	0.111038	0.052755	0.0441801	0.0488657	0.0353379	0.0207731	0.0221466	0.00843189	0.0302888	0.00780203
Asb16	0.0418009	0.0458681	0.0366511	0.0495228	0.0564994	0.0216947	0.0387559	0.0306759	0.0329518	0.0300796	0.0485687	0.00150071
Asb17	0.0211894	0.0300374	0.0162231	0.0464846	0.0119729	0.0144158	0.0208129	0.0368062	0.0345854	0.0217804	0.0309173	0.0138017
Asb18	0.0269839	0.0559441	0.0432797	0.0547876	0	0	0.0406249	0.0582588	0.0444656	0.0275812	0.0290882	0.0368001
Asb2	0.0291737	0.0370367	0.0266753	0.0093194	0.0446599	0.0288402	0.0406342	0.0350065	0.05734	0.0340219	0.00657107	0.00612533
Asb3	0.159679	0.168734	0.132461	0.0492012	0.14356	0.194682	0.0125674	0.0321965	0.0174914	0.0259669	0.0260148	0.0137363
Asb4	0.0792714	0.100577	0.0900785	0.0379347	0.0267753	0.00359048	0.0350261	0.032739	0.0289688	0.0257267	0.0249318	0.00762619
Asb5	0.0378393	0.0210359	0.0257976	0.0242762	0.0179073	0	0.0200414	0.0177909	0.0183022	0.0380122	0.0195868	0.0198561
Asb6	0.224217	0.222011	0.132818	0.103508	0.263717	0.241972	0.033544	0.0547096	0.0644173	0.0297747	0.0223566	0.0199415
Asb7	0.149186	0.130626	0.118278	0.0596131	0.228224	0.213198	0.0144727	0.0106575	0.0158651	0.0219613	0.0157379	0.0167913
Asb8	0.0211894	0	0.0159086	0.0175953	0.0151002	0	0.0213881	0.0288751	0.0305464	0.0203173	0.0183075	0.00765666
Asb9	0.0158195	0	0	0.00116783	0	0	0.00402375	0.000849199	0	0	0.00599962	0.00306267
Ascc1	0.381806	0.312101	0.249744	0.0688419	0.227907	0.223334	0.0208633	0.0101862	0.0238485	0.0259346	0.0331759	0.00609486
Ascc2	0.175566	0.0872605	0.150884	0.0541263	0.161129	0.0937115	0.0160248	0.0181856	0.0120977	0.0199158	0.0261898	0.0122735
Ascc3	0.214325	0.129856	0.140176	0.0456565	0.219223	0.28513	0.00901408	0.0168295	0.0164942	0.0299523	0.0170369	0.0153286
Ascl1	1.95131	2.66594	2.22581	0.352884	1.3837	2.12597	0.117412	0.149703	0.222947	2.57352	1.89327	6.11691
Ascl2	1.50873	2.16071	1.55605	0.689481	3.36909	2.85504	0.118284	0.21022	0.243955	0.750296	0.578162	2.05441
Ascl3	0.032042	0.0264491	0.0257133	0.0233478	0.00603561	0.0142894	0.0174168	0.024531	0.019646	0.0159582	0.0261862	0.00777094
Ascl4	0.404942	0.468412	0.397936	0.133063	0.708493	0.903401	0.0411301	0.0585031	0.0542053	0.0478616	0.0307968	0.0335446
Asf1a	0.31174	0.257727	0.234737	0.140854	0.64353	1.23901	0.01919	0.023621	0.049406	0.0258767	0.0340131	0.0691922
Asf1b	0.284313	0.258871	0.218696	0.117365	0.381225	0.176993	0.039203	0.0732308	0.0788591	0.0547139	0.0395869	0.074307
Asgr1	0.0345007	0.0211994	0.0616535	0.0151644	0.0120623	0.0251441	0.0345654	0.056092	0.0479774	0.0136479	0.0184776	0.00306267
Asgr2	0	0.0319193	0.0219966	0.0164726	0.00323269	0	0.0300027	0.036908	0.0451308	0.00603029	0.0185032	0.0343793
Ash1l	0.33444	0.373659	0.198246	0.114666	0.687424	0.79616	0.0117909	0.0262921	0.0314267	0.0059916	0.0215659	0.0410077
Ash2l	0.221335	0.106998	0.153777	0.0615888	0.0969858	0.0936271	0.0235833	0.032191	0.0348625	0.0392802	0.035219	0.056854
Asic1	0.227117	0.332681	0.223091	0.172518	0.65881	1.15513	0.0947707	0.116059	0.166735	0.14163	0.112398	0.261978
Asic2	0.0622808	0.0512751	0.0352931	0.0895365	0.0534037	0.0289809	0.0634534	0.0981668	0.141588	0.0158791	0.0276627	0.0520501
Asic3	0.0502819	0.0576768	0.0294465	0.0442684	0.107753	0.0725607	0.0405859	0.0660903	0.0562153	0.0339239	0.0156724	0.0199267
Asic4	0.250533	0.311698	0.222473	0.17481	0.528306	0.42523	0.193281	0.343418	0.421982	0.123099	0.175964	0.439503
Asic5	0.0264591	0.01565	0.0120397	0.0267886	0.00912176	0.00360843	0.0112187	0.00840344	0.00237665	0.0107401	0.0117887	0.00611771
Asl	0.0874409	0.0791208	0.066817	0.0527951	0.0951955	0.00360843	0.019283	0.0228429	0.024773	0.031823	0.045839	0.0081086
Asna1	0.27995	0.208318	0.175276	0.0696235	0.0897353	0.0132259	0.0250564	0.0383844	0.0243082	0.0571201	0.0562939	0.0467468
Asns	0.285583	0.249209	0.231685	0.178483	0.449278	0.402193	0.0237225	0.047774	0.0528242	0.0498639	0.0369165	0.0441298
Asnsd1	0.219643	0.195352	0.148657	0.0711224	0.192363	0.548183	0.0240211	0.0186443	0.0223064	0.0259169	0.0210315	0.00457114
Aspa	0.0586315	0.0581224	0.0633481	0.0199645	0.00893502	0.0109869	0.0225861	0.013099	0.00953316	0.00574147	0.0153307	0.00457114
Aspdh	0.0318324	0.0368167	0.0215213	0.018636	0.0314888	0.0137544	0.0359763	0.0502599	0.0713247	0.0178026	0.0261057	0.0160325
Aspg	0.153545	0.127688	0.135316	0.0676074	0.12227	0.0541469	0.0392618	0.0685047	0.126973	0.02188	0.00920774	0.0214897
Asph	0.44465	0.399142	0.335962	0.123413	0.664728	1.03141	0.0201163	0.0294551	0.0415198	0.0159882	0.0236454	0.0523003
Asphd1	0.232451	0.227322	0.218475	0.127114	0.348547	0.427425	0.069212	0.0857258	0.149281	0.0438301	0.0330625	0.0520537
Asphd2	0.189732	0.175823	0.188452	0.0756666	0.137849	0.109175	0.0553524	0.104077	0.13012	0.0376331	0.0327702	0.0684679
Aspm	0.350373	0.306919	0.269275	0.0778283	0.405995	0.248643	0.0215743	0.0254338	0.0326509	0.0419103	0.0408317	0.0253365
Aspn	0.0192636	0.0105532	0.0363845	0.00679712	0.020908	0.0107714	0.00966088	0.00416809	0.00896063	0.00992815	0.0237084	0.00463941
Asprv1	0.0899397	0.0208695	0.0286172	0.0361681	0.0540569	0.0471836	0.0425757	0.0675718	0.084913	0.0239956	0.0395967	0.0290469
Aspscr1	0.293552	0.247236	0.162803	0.0984475	0.416629	0.52583	0.0307116	0.054956	0.0489495	0.0354216	0.0342284	0.0261421
Asrgl1	0.219356	0.27211	0.26938	0.123676	0.330999	0.377863	0.0375633	0.0405991	0.0454548	0.033722	0.0263073	0.0122583
Ass1	0.251837	0.262259	0.153892	0.0778184	0.362374	0.314253	0.0562478	0.0779489	0.083636	0.0198861	0.0225803	0.0319477
Aste1	0.237968	0.18509	0.227188	0.0625889	0.318649	0.136277	0.0220514	0.0221627	0.0198472	0.032045	0.0197459	0.0200216
Astl	0.0527153	0.0512315	0.0233146	0.0303088	0.0289602	0.0327082	0.0319486	0.0637063	0.0750079	0.0301064	0.0236755	0.0247718
Astn1	0.158639	0.153536	0.131639	0.101813	0.134599	0.133669	0.0708349	0.0755475	0.143207	0.0298997	0.0281309	0.0732387
Astn2	1.06706	1.66225	1.18566	0.211268	0.794827	1.45724	0.0884218	0.115703	0.195975	1.41675	0.874574	2.39614
Asxl1	0.264509	0.289386	0.247771	0.0889219	0.362619	0.508039	0.0139653	0.0239264	0.0167196	0.00997774	0.0290384	0.0412774
Asxl2	0.287788	0.234057	0.212988	0.0851833	0.380517	0.238428	0.0135353	0.0144371	0.0166151	0.0139714	0.0380622	0.0425893
Asxl3	0.280508	0.398594	0.30359	0.0617094	0.18455	0.158413	0.0788237	0.0421277	0.0657355	0.128269	0.132072	0.159145
Asz1	0.0210927	0.015977	0.055897	0.0279321	0.110608	0.0860559	0.018202	0.0233247	0.0172556	0.0120469	0.0218326	0.013942
Atad1	0.354249	0.348809	0.284033	0.130343	0.509383	0.599031	0.0284909	0.0287428	0.0324916	0.0368561	0.0551828	0.00460162
Atad2	0.412756	0.533378	0.356833	0.171814	0.478814	0.605994	0.0394551	0.0364882	0.049933	0.025454	0.0455919	0.0383984
Atad2b	0.299243	0.24296	0.143093	0.119668	0.52752	1.17753	0.0435143	0.0500678	0.0724312	0.0458068	0.0486339	0.0500136
Atad3a	0.2411	0.353994	0.217976	0.127892	0.922306	0.809741	0.0387331	0.0459105	0.0702729	0.0240311	0.0571889	0.0167837
Atad3aos	0.204829	0.319739	0.211482	0.125621	0.880666	0.846926	0.0328836	0.0489942	0.075944	0.0312105	0.039479	0.0324842
Atad5	0.227549	0.279183	0.183406	0.0864615	0.319109	0.212207	0.0294328	0.0327837	0.029419	0.0497399	0.0341394	0.0321709
Atat1	0.0794535	0.121254	0.102228	0.0400255	0.148916	0.00763192	0.0224666	0.0372918	0.027704	0.0218895	0.0170436	0.0381081
Atcay	0.0662442	0.111516	0.0828059	0.0571565	0.118075	0.083302	0.0455523	0.0736627	0.0593793	0.0178925	0.0313335	0.0644982
Atcayos	0.0526119	0.0526699	0.0503602	0.0314002	0.0560643	0.0612353	0.0315875	0.0538129	0.0635026	0.0126892	0.00957402	0.00768272
Ate1	0.228978	0.339292	0.232148	0.158088	0.551217	0.591949	0.027494	0.0473241	0.0476095	0.0239426	0.0473246	0.0428392
Atf1	0.170392	0.227682	0.139687	0.0948878	0.24831	0.440118	0.0196756	0.0251926	0.0173075	0.0238476	0.0499092	0.0338684
Atf2	0.173825	0.247367	0.17633	0.105071	0.233033	0.148154	0.0169572	0.0177866	0.0199275	0.045485	0.0338304	0.0184598
Atf3	0.0742967	0.0370455	0.0362837	0.0510552	0.074488	0.0179883	0.0490913	0.0708271	0.111474	0.0538272	0.0410014	0.032137
Atf4	0.448109	0.3769	0.274724	0.155574	0.366041	0.551481	0.0167926	0.0267092	0.042138	0.0299211	0.0421952	0.0428411
Atf5	0.475002	0.439273	0.313461	0.122351	0.773047	0.70954	0.0164129	0.0310621	0.0357377	0.0278934	0.0457442	0.0470809
Atf6	0.330582	0.386755	0.183638	0.123981	0.214676	0.176292	0.0288441	0.039014	0.0232442	0.0377785	0.0337434	0.0626704
Atf6b	0.206694	0.233172	0.164598	0.0686277	0.131935	0.317101	0.0290344	0.0364024	0.0649805	0.0119316	0.0354771	0.0274195
Atf7	0.264956	0.338685	0.339485	0.127024	0.274237	0.207236	0.0192269	0.0223676	0.0330515	0.0359409	0.0528356	0.0460872
Atf7ip	0.189239	0.215974	0.241644	0.063232	0.409895	0.403332	0.0154216	0.00663094	0.0110291	0.0214752	0.0434074	0.0376475
Atf7ip2	0.318015	0.317011	0.267109	0.116765	0.480755	0.641493	0.0294539	0.0356488	0.062802	0.0278984	0.021028	0.0168218
Atg10	0.322887	0.337499	0.223129	0.0762479	0.201485	0.32123	0.0161438	0.0178377	0.0250682	0.021711	0.0261244	0.0167989
Atg101	0.152769	0.20541	0.0953187	0.0896968	0.142995	0.0789905	0.0232479	0.0339727	0.0215647	0.0199823	0.0220723	0.0194557
Atg12	0.119042	0.090081	0.127854	0.0456338	0.134804	0.234507	0.0106225	0.020054	0.0122521	0.0137764	0.0418306	0.0269204
Atg13	0.4695	0.395541	0.288757	0.151572	0.325027	0.270671	0.0193396	0.0142998	0.0135958	0.0201443	0.0405564	0.0122202
Atg14	0.210105	0.202874	0.157932	0.0560761	0.149054	0.136582	0.0210041	0.0115014	0.0182302	0.0438866	0.0498384	0.0517909
Atg16l1	0.354883	0.381492	0.323553	0.126122	0.634541	0.67732	0.0344871	0.0390172	0.0500217	0.0337815	0.017063	0.0458732
Atg16l2	0.396302	0.491044	0.341953	0.145805	0.484302	0.434046	0.0529873	0.0993777	0.0800735	0.0677167	0.0478206	0.0382146
Atg2a	0.230635	0.200227	0.122654	0.0607797	0.191827	0.165288	0.0191652	0.0344344	0.0305523	0.0205595	0.0365229	0.0183553
Atg2b	0.188746	0.221967	0.1422	0.109384	0.446105	0.401041	0.00805935	0.0261971	0.0223052	0.0238038	0.0451624	0.0215072
Atg3	0.319095	0.43325	0.300693	0.15334	0.306244	0.381562	0.0346435	0.0233406	0.0428688	0.0317879	0.0191108	0.0513178
Atg4a	0.0635362	0.0698262	0.0431274	0.0170426	0.0504409	0.0216276	0.00320082	0.00421591	0.00478493	0	0.0131306	0.00196011
Atg4b	0.611632	0.667996	0.471893	0.301163	1.85034	3.25723	0.0561852	0.0928018	0.116972	0.0459686	0.0365972	0.110939
Atg4c	0.288222	0.281169	0.233579	0.131669	0.269269	0.346447	0.0236318	0.0147418	0.030929	0.0317479	0.0329387	0.00217449
Atg4d	0.173088	0.108155	0.126277	0.0719448	0.208915	0.103168	0.0233578	0.0262272	0.0294016	0.0234243	0.0523056	0.0427249
Atg5	0.269077	0.229792	0.168096	0.0806473	0.298824	0.353255	0.0212745	0.0239702	0.0202246	0.0329337	0.0402737	0.0478849
Atg7	0	0	0	0	0	0	0	0	0	0	0	0
Atg9a	0.243659	0.218661	0.203955	0.0938364	0.227342	0.286861	0.0412718	0.0771064	0.0711193	0.0456302	0.0699283	0.0515364
Atg9b	0.021163	0.0210952	0.0416409	0.0277683	0.0299174	0.0540008	0.0279294	0.0396954	0.0418029	0.0179645	0.0131487	0.00309253
Atic	0.571703	0.634479	0.387828	0.226805	0.672822	0.601424	0.0389633	0.0522347	0.0698695	0.0178524	0.0591525	0.0461547
Atl1	0.301624	0.256098	0.210327	0.110329	0.685331	1.25788	0.0287932	0.0366995	0.0418613	0.0319825	0.0634011	0.0717529
Atl2	0.517798	0.501006	0.340092	0.165436	0.783984	1.35158	0.0443837	0.0592725	0.0731081	0.0535462	0.0469277	0.0720144
Atl3	1.02213	1.1023	0.58834	0.385169	1.28138	1.4386	0.0249447	0.0638567	0.0556471	0.0158172	0.056335	0.0408395
Atm	0.194568	0.147261	0.21746	0.0553197	0.134688	0.179775	0.012055	0.0144806	0.0159267	0.039812	0.0210621	0.0286801
Atmin	0.437045	0.38435	0.416694	0.310021	1.20154	1.88373	0.0448863	0.078843	0.101207	0.0384958	0.0577627	0.0399142
Atn1	0.20118	0.283471	0.130055	0.0912135	0.452322	0.875179	0.0477424	0.0825619	0.09262	0.0218897	0.0337269	0.0351981
Atoh1	2.29622	3.20162	2.39554	0.380267	1.31832	1.08695	0.151168	0.243908	0.330452	2.48929	1.46224	4.76134
Atoh7	0.29092	0.348446	0.323072	0.147358	0.664499	0.864761	0.040634	0.0656063	0.0426795	0.0325495	0.0559578	0.112385
Atoh8	1.43684	1.89959	1.53139	0.348503	1.61613	1.79999	0.100749	0.211782	0.24266	1.71009	1.10576	4.55236
Atox1	0.140874	0.108422	0.0990612	0.0618601	0.18332	0.104422	0.0390976	0.0302205	0.0532179	0.0227935	0.0458564	0.0566902
Atp10a	0.795351	1.29157	0.924721	0.287944	1.04095	2.01822	0.0558484	0.0634004	0.124029	0.275937	0.233834	0.514482
Atp10b	0.0370821	0.0303901	0.0147	0.00452026	0.00297834	0.0432742	0.021494	0.0110354	0.00771623	0.0177695	0.0131945	0.02235
Atp10d	0.269914	0.243051	0.201757	0.095763	0.200346	0.108213	0.046439	0.0279283	0.0353994	0.0221115	0.0228394	0.0274726
Atp11a	0.3722	0.632448	0.405238	0.286511	1.62638	2.80809	0.115701	0.199104	0.23794	0.182599	0.145819	0.319856
Atp11b	0.161257	0.194782	0.141687	0.0865477	0.473369	0.664206	0.0223545	0.0271534	0.0389258	0.0240487	0.0341761	0.0350861
Atp11c	0.217188	0.259477	0.193231	0.0932593	0.478067	0.815737	0.0296868	0.0402401	0.0461293	0.0298142	0.0155407	0.0259946
Atp12a	0.385995	0.48294	0.343724	0.106092	0.43242	0.390135	0.0727535	0.0961931	0.124606	0.069359	0.0671378	0.167567
Atp13a1	0.200067	0.182098	0.168008	0.110208	0.443124	0.869736	0.0332137	0.032176	0.0520502	0.063239	0.0741132	0.0576647
Atp13a2	0.139649	0.103791	0.0872571	0.0564784	0.273043	0.393218	0.0311073	0.0651569	0.0818453	0.00794431	0.0341458	0.0337835
Atp13a3	0.240815	0.375605	0.199921	0.125077	0.742545	1.15787	0.0460196	0.0853233	0.0698775	0.0438935	0.0381077	0.0769389
Atp13a4	0.0317199	0.0158605	0.0207871	0.0128171	0.020863	0.00718096	0.0207762	0.0384437	0.0197072	0.00795442	0.0171044	0.00923371
Atp13a5	0.0370093	0.00275068	0.0331237	0.0163438	0.0510059	0.0180885	0.0194397	0.0125709	0.0153851	0.0139054	0.0108752	0.01605
Atp1a1	0.422694	0.407894	0.308548	0.143857	0.839875	1.21539	0.055404	0.0704824	0.0797042	0.0338311	0.0249919	0.0562383
Atp1a2	0.0585207	0.066391	0.0299627	0.0474166	0.0404211	0.018733	0.0685434	0.105488	0.104545	0.0294952	0.0361212	0.0245318
Atp1a3	0.116067	0.157993	0.088606	0.0820367	0.398821	0.324293	0.0659309	0.108758	0.119645	0.0255704	0.0399043	0.036668
Atp1a4	0.0367534	0.0369718	0.0266368	0.0211127	0.0119878	0.0180063	0.0362055	0.0428557	0.0292934	0.0363138	0.0472707	0.0161025
Atp1b1	0.519313	0.533511	0.409561	0.240257	1.04416	1.34312	0.0681435	0.117081	0.144046	0.048154	0.0828254	0.0892397
Atp1b2	0.382518	0.561177	0.434351	0.195275	0.813732	0.786614	0.0978345	0.145459	0.185698	0.0715702	0.114106	0.154435
Atp1b3	0.238459	0.302502	0.120465	0.115093	0.723685	0.977915	0.0265262	0.0362029	0.0595795	0.0376085	0.0312046	0.0511691
Atp1b4	0.00529955	0.00526344	0.0109629	0.00818643	0.01787	0.0109323	0.00708102	0.0127731	0.0157354	0.0114631	0.0118309	0
Atp23	0.163213	0.281106	0.184073	0.0759865	0.515036	0.648723	0.0315311	0.0382714	0.0754006	0.0238867	0.0323715	0.0198689
Atp2a1	0.0212333	0.0318558	0.0312427	0.0246907	0.0359784	0.017663	0.0436866	0.0492895	0.0478354	0.0217301	0.0326626	0.00749667
Atp2a2	0.308261	0.368246	0.246263	0.162875	1.19182	1.71243	0.0382943	0.0644709	0.0892969	0.0397348	0.0419603	0.0321013
Atp2a3	0.328102	0.444336	0.322311	0.210828	0.738807	0.833985	0.0643787	0.123878	0.135316	0.0794649	0.0814112	0.195995
Atp2b1	0.34183	0.440633	0.358056	0.174493	0.942311	1.82869	0.0627977	0.0783099	0.138912	0.0458321	0.0343463	0.0382666
Atp2b2	0.250851	0.363403	0.252664	0.0636287	0.345211	0.768946	0.0888737	0.0817456	0.16072	0.0985501	0.11238	0.28834
Atp2b3	0.160406	0.295827	0.284899	0.0572119	0.314949	0.50052	0.0236091	0.0423462	0.0683124	0.13476	0.0735996	0.225014
Atp2b4	0.253399	0.202317	0.170356	0.119805	0.18348	0.0597869	0.0829596	0.139158	0.170313	0.0588167	0.0554291	0.0519507
Atp2c1	0.010687	0.00533608	0.032864	0.039721	0.020908	0.0253847	0.021095	0.037743	0.033929	0.00991962	0.00800873	0.0122126
Atp2c2	0.132693	0.13947	0.139222	0.0740185	0.261725	0.326251	0.0850554	0.0776585	0.123381	0.0618616	0.064866	0.0842087
Atp4a	0.0320026	0.0221815	0.0303299	0.0248747	0.0210149	0.00351867	0.0492729	0.060903	0.0692544	0.0198361	0.0182613	0.00764905
Atp4b	0.0136375	0.0406608	0.0220911	0.0315778	0.0356594	0.0388669	0.0378692	0.0682448	0.066348	0.0139252	0.0375138	0.0169208
Atp5a1	0.222484	0.160886	0.17336	0.0667786	0.293169	0.363732	0.0218617	0.0228474	0.0317125	0.0289999	0.019969	0.0253165
Atp5b	0.0982457	0.178656	0.145314	0.0779846	0.0889181	0.0685746	0.0136595	0.0260451	0.0220387	0.0198761	0.066125	0.0259182
Atp5c1	0.253046	0.289565	0.256752	0.140039	0.168081	0.230225	0.0259299	0.0222142	0.0378324	0.0219445	0.0351756	0.0583893
Atp5d	0.211581	0.243077	0.175367	0.096753	0.232898	0.205378	0.0235204	0.0435305	0.0462084	0.0300838	0.034157	0.0351978
Atp5e	0.159836	0.158817	0.148487	0.0841061	0.176036	0.292505	0.0152558	0.0277762	0.0310278	0.0397424	0.028867	0.0183787
Atp5f1	0.200844	0.187434	0.102791	0.0827149	0.149653	0.205846	0.00681479	0.0127591	0.0258522	0.0351403	0.0432544	0.0330928
Atp5g1	0.373707	0.279195	0.169547	0.0783727	0.152041	0.0503015	0.0260076	0.0273387	0.0523672	0.00996782	0.0448631	0.00153133
Atp5g2	0.409357	0.364606	0.299233	0.141626	0.493946	0.636854	0.0169652	0.0374926	0.0335598	0.028867	0.0301905	0.0336971
Atp5g3	0.364188	0.299192	0.23607	0.116971	0.509331	0.552334	0.020683	0.0364522	0.0555852	0.0142041	0.0259584	0.0574619
Atp5h	0.147913	0.213718	0.113499	0.0543194	0.296208	0.459144	0.0215111	0.0470426	0.0413508	0.0298977	0.0417196	0.026129
Atp5j	0.359323	0.32536	0.230016	0.142183	0.299839	0.628786	0.0185808	0.0296752	0.0419454	0.0377799	0.0303822	0.0505901
Atp5j2	0.22736	0.171298	0.121614	0.0620794	0.0943538	0.0327681	0.0101777	0.0171337	0.0258236	0.0302066	0.0439003	0.034279
Atp5k	0.121814	0.206486	0.0955423	0.0690005	0.146221	0.0178806	0.0120927	0.0332463	0.044945	0.0139095	0.0499335	0.0350756
Atp5l	0.220063	0.265943	0.215058	0.0803579	0.116633	0.0433593	0.0191653	0.0131176	0.0214442	0.0397027	0.0351936	0.0447364
Atp5o	0.142886	0.174595	0.0883902	0.0735929	0.131562	0.0756693	0.0136406	0.0214999	0.0200387	0.032531	0.0451607	0.0107422
Atp5s	0.238721	0.223851	0.168689	0.0954526	0.36435	0.48255	0.0265972	0.0386211	0.0455087	0.02181	0.0319778	0.00917276
Atp6ap1	0.0477937	0.0730162	0.0366815	0.0110438	0.0392483	0.00359048	0.00173309	0.00937009	0.0143469	0.00453481	0.00925913	0.0151987
Atp6ap1l	0.0317614	0.0421426	0.0185816	0.0197755	0	0.0107714	0.00817082	0.0170092	0.0166199	0.0219397	0.0201135	0.010666
Atp6ap2	0.0978741	0.0806952	0.0695282	0.0478222	0.0750774	0.0503561	0.0105458	0.0101307	0.0151432	0.00396729	0.0118345	0
Atp6v0a1	0.187573	0.189646	0.139735	0.0559503	0.101795	0.0718993	0.0272333	0.0474575	0.0284114	0.0221208	0.0342941	0.0228901
Atp6v0a2	0.127291	0.0472573	0.056995	0.0499944	0.161155	0.126439	0.0252508	0.0297487	0.0509355	0.0258794	0.0342393	0.0238202
Atp6v0a4	0.00529955	0.0263874	0.0329914	0.0199327	0.0368918	0.00360843	0.0163013	0.0320341	0.029375	0.0215305	0.0252767	0.0384473
Atp6v0b	0.213526	0.185231	0.17899	0.101529	0.404524	0.428471	0.0444634	0.0650124	0.0574083	0.0346005	0.0395502	0.0276402
Atp6v0c	0.238237	0.296165	0.154393	0.0852116	0.266172	0.206799	0.0200932	0.0179198	0.0202191	0.0240753	0.0318549	0.0321199
Atp6v0d1	0.386905	0.459171	0.293797	0.128327	0.361115	0.341889	0.0602322	0.0517325	0.0735241	0.0317243	0.0362168	0.0259184
Atp6v0d2	0.0316915	0.0211313	0.03361	0.0315491	0.00595668	0.0109337	0.0187246	0.016169	0.02559	0.0179121	0.0184232	0.0518366
Atp6v0e	0.153531	0.217191	0.138474	0.0679044	0.134694	0.0828302	0.0224636	0.0231176	0.0365709	0.019866	0.0154026	0.0292635
Atp6v0e2	0.20822	0.231726	0.234602	0.12194	0.273321	0.148079	0.0434048	0.0694667	0.0797495	0.0219084	0.0184709	0.0325654
Atp6v1a	0.150951	0.132676	0.114766	0.0535241	0.146258	0.00725277	0.0168083	0.0237665	0.0357218	0.00994799	0.0223611	0.0338496
Atp6v1b1	0.0554166	0.0435722	0.032931	0.0396839	0.0529498	0.0360811	0.0478412	0.0527831	0.0773617	0.0389023	0.017251	0.040715
Atp6v1b2	0.345775	0.317043	0.32213	0.14357	0.451147	0.299675	0.0296485	0.0356131	0.0421085	0.0279472	0.0473442	0.0344103
Atp6v1c1	0.243418	0.222958	0.161491	0.0942503	0.327416	0.446997	0.0217359	0.045143	0.0527443	0.0199819	0.0223838	0.0185055
Atp6v1c2	0.420279	0.516955	0.499778	0.141677	0.382761	0.308175	0.0770399	0.12325	0.171911	0.218882	0.136605	0.305402
Atp6v1d	0.388146	0.303237	0.20997	0.0815083	0.270443	0.191368	0.0152606	0.0161121	0.0336823	0.0279022	0.0342112	0.051996
Atp6v1e1	0.168809	0.173517	0.131798	0.0480066	0.190881	0.178644	0.0136938	0.0108825	0.0283185	0.020962	0.0328974	0.021332
Atp6v1e2	0.0207479	0.0352345	0.0267884	0.0216111	0.0447934	0.0107714	0.0267961	0.030038	0.0352263	0.021932	0.030266	0.00611009
Atp6v1f	0.180568	0.208692	0.106766	0.0675081	0.119901	0.0757131	0.028262	0.0321408	0.0249973	0.0315277	0.0267271	0.00454615
Atp6v1g1	0.170271	0.229925	0.17583	0.0685801	0.203246	0.291146	0.0301184	0.0327474	0.0444814	0.0532887	0.0414014	0.0423885
Atp6v1g2	0.0784667	0.0761557	0.0508195	0.0434221	0.0838683	0.144259	0.0157657	0.054996	0.0796467	0.0139651	0.0244972	0.027445
[truncated: 19,574 more rows]

## Sheet: ChIP-Ring1b MBL (RPM)
	Ring1b MBL G1	Ring1b MBL S	Ring1b MBL G2
0610009B22Rik	0.238175	0.283969	0.1781
0610009O20Rik	0.140416	0.149755	0.113593
0610010F05Rik	0.119113	0.151218	0.119763
0610010K14Rik	0.118079	0.128244	0.102981
0610030E20Rik	0.0951043	0.100222	0.079832
0610037L13Rik	0.100016	0.125114	0.0954054
0610038B21Rik	0.141161	0.202366	0.173041
0610040B10Rik	0.0963445	0.114579	0.0840245
0610040J01Rik	0.100652	0.120802	0.113982
1110002L01Rik	0.150378	0.208881	0.14069
1110004E09Rik	0.204931	0.251197	0.187911
1110004F10Rik	0.137569	0.139979	0.122541
1110008F13Rik	0.189736	0.26768	0.136005
1110008L16Rik	0.303881	0.376473	0.320893
1110008P14Rik	0.0936993	0.12552	0.0655338
1110012L19Rik	0.0441463	0.0359463	0.0374732
1110017D15Rik	0.0252648	0.0180897	0.0150974
1110020A21Rik	0.281241	0.307565	0.258477
1110032A03Rik	0.161799	0.145389	0.1226
1110032F04Rik	0.23731	0.360289	0.286903
1110034G24Rik	0.0966804	0.106598	0.118826
1110038B12Rik	0.197767	0.225066	0.176766
1110038F14Rik	0.0886793	0.162706	0.0966022
1110051M20Rik	0.0694815	0.0687649	0.0729964
1110059E24Rik	0.129165	0.114051	0.116766
1110059G10Rik	0.175552	0.232467	0.129287
1190002N15Rik	0.199478	0.212495	0.219812
1190005I06Rik	0.119999	0.133928	0.114865
1190007I07Rik	0.096617	0.122449	0.0849028
1300017J02Rik	0.0217872	0.0359496	0.0341064
1500004A13Rik	0.0711884	0.0451208	0.041042
1500009C09Rik	0.0418821	0.0430392	0.0425274
1500009L16Rik	0.0873166	0.0842933	0.0896016
1500011B03Rik	0.133225	0.168799	0.127463
1500015O10Rik	0.067144	0.0925573	0.0706324
1600002K03Rik	0.135148	0.113973	0.102866
1600012H06Rik	0.123864	0.134006	0.0982275
1600014C10Rik	0.0967303	0.152333	0.101727
1600015I10Rik	0.0220449	0.0288859	0.0170509
1600029I14Rik	0.032266	0.0342898	0.0282988
1600029O15Rik	0.161509	0.262694	0.164345
1700001C02Rik	0.0526389	0.0776534	0.062952
1700001C19Rik	0.0758426	0.1045	0.0601012
1700001F09Rik	0.00231059	0.00230497	0.00784376
1700001J03Rik	0.0218181	0.0267823	0.0313267
1700001J11Rik	0.0194441	0.0305194	0.0133174
1700001K19Rik	0.0459079	0.0330927	0.0124306
1700001K23Rik	0.0204013	0.021434	0.0115602
1700001L05Rik	0.10832	0.167023	0.157814
1700001L19Rik	0.0263946	0.0385818	0.0287982
1700001O22Rik	0.0367289	0.0418017	0.0450288
1700001P01Rik	0.0931225	0.090271	0.0702891
1700003E16Rik	0.0653327	0.0838448	0.0485441
1700003G18Rik	0.129202	0.142997	0.122359
1700003H04Rik	0.0125791	0.0090314	0.0157243
1700006A11Rik	0.0186552	0.0066351	0.00962669
1700006E09Rik	0.040082	0.0463984	0.02926
1700007G11Rik	0.0732901	0.077797	0.0731039
1700007K09Rik	0.0158785	0.00982825	0.0181544
1700007K13Rik	0.1351	0.142857	0.121472
1700008J07Rik	0.363706	0.472002	0.297205
1700008O03Rik	0.192591	0.228379	0.203617
1700008P02Rik	0.0126612	0.00790669	0.0156745
1700009J07Rik	0.0151176	0.0249565	0.00861738
1700010B08Rik	0.011495	0.0307679	0.00764462
1700010I14Rik	0.0298161	0.0350573	0.0242587
1700011H14Rik	0.0206007	0.0263114	0.0181041
1700011I03Rik	0.0137771	0.015833	0.0155609
1700011L22Rik	0.0493876	0.0332323	0.0324718
1700012A03Rik	0.0239791	0.0158522	0.0204497
1700012B07Rik	0.0183565	0.00904827	0.0167554
1700012B09Rik	0.0356175	0.0430532	0.033228
1700012D14Rik	0.276388	0.423813	0.318861
1700012P22Rik	0.0114099	0.0223343	0.0264921
1700013D24Rik	0.0241083	0.0203808	0.0145298
1700013F07Rik	0.0509045	0.0355518	0.0374455
1700013G24Rik	0.0481426	0.0621788	0.0349755
1700013H16Rik	0.0172505	0.00678884	0.0121423
1700015F17Rik	0.0114698	0.0137844	0.0111611
1700016C15Rik	0.0298155	0.0313583	0.0423902
1700016D06Rik	0.0252813	0.0357512	0.0289673
1700016H13Rik	0.162529	0.19041	0.175798
1700016K19Rik	0.0583686	0.0867982	0.054342
1700017B05Rik	0.110291	0.131371	0.0986046
1700017D01Rik	0.00917725	0.0101055	0.0133734
1700017N19Rik	0.0103152	0.010182	0.00722745
1700018A04Rik	0.326424	0.460762	0.344211
1700018B08Rik	0.0326877	0.0446557	0.022945
1700018B24Rik	0.0194738	0.0158674	0.0326558
1700018F24Rik	0.0217115	0.0120494	0.0077953
1700019A02Rik	0.0455376	0.0412814	0.0472254
1700019D03Rik	0.0325076	0.028017	0.0290229
1700019N19Rik	0.0149223	0.0237017	0.00607298
1700020I14Rik	0.162084	0.166174	0.13489
1700020L24Rik	0.024658	0.0260349	0.0346963
1700020N01Rik	0.0213106	0.0237398	0.0293309
1700021F05Rik	0.0878019	0.166601	0.0894516
1700021F07Rik	0.0126611	0.0247035	0.025677
1700022A21Rik	0.0159899	0.0201922	0.0190035
1700022I11Rik	0.0158122	0.0169235	0.0234271
1700024G13Rik	0.0405175	0.0462691	0.0396382
1700025C18Rik	0.0131144	0.0271242	0.0110375
1700025F22Rik	0.0185267	0.0265632	0.0192994
1700025G04Rik	0.159147	0.218768	0.145173
1700026D11Rik	0.0145042	0.0208344	0.014497
1700028J19Rik	0.0160542	0.0294896	0.0217481
1700028K03Rik	0.016028	0.0212865	0.0172725
1700028M03Rik	0.00925287	0.0146606	0.0156818
1700028P14Rik	0.0298883	0.0301871	0.0217057
1700029F12Rik	0.0185704	0.0158887	0.0109205
1700029H14Rik	0.0584498	0.0662965	0.0430415
1700029J07Rik	0.205414	0.260046	0.216404
1700029M20Rik	0.0535865	0.0782648	0.0555656
1700030C10Rik	0.0699438	0.114907	0.067896
1700030F18Rik	0.046984	0.033685	0.036238
1700030J22Rik	0.244488	0.214798	0.190952
1700030K09Rik	0.160226	0.181751	0.163436
1700031F05Rik	0.00574666	0.00777668	0.00120257
1700031M16Rik	0.0255837	0.0261669	0.0180984
1700034E13Rik	0.0140101	0.0136128	0.0101404
1700034H15Rik	0.261981	0.341201	0.220636
1700034I23Rik	0.00356571	0.00796473	0
1700034J05Rik	0.0177178	0.0195889	0.0122101
1700037C18Rik	0.0861678	0.0969491	0.103852
1700037H04Rik	0.201871	0.307373	0.157188
1700041C23Rik	0.0125987	0.0123493	0.0206355
1700047I17Rik2	0	0	0
1700047M11Rik	0.0207221	0.0377536	0.0292303
1700048O20Rik	0.0361844	0.0226174	0.0362292
1700049E15Rik	0.0149454	0.00697982	0.0274699
1700052K11Rik	0.156491	0.144574	0.102756
1700057G04Rik	0.0127014	0.00922564	0.0173853
1700060C20Rik	0.0194988	0.0407628	0.0302933
1700061G19Rik	0.102408	0.148446	0.101464
1700065D16Rik	0.176989	0.195488	0.148065
1700066B19Rik	0.0169066	0.0238852	0.0145281
1700066M21Rik	0.16836	0.198884	0.151998
1700066O22Rik	0.0218093	0.0113633	0.012044
1700067K01Rik	0.13301	0.186964	0.129647
1700069L16Rik	0.0571738	0.0598254	0.0680474
1700073E17Rik	0.0113066	0.0158279	0.0135494
1700074P13Rik	0.0150355	0.0171472	0.0193193
1700080O16Rik	0.0129811	0.00904816	0.0132343
1700086L19Rik	0.110559	0.0779861	0.0986022
1700086O06Rik	0.152327	0.147244	0.125363
1700088E04Rik	0.0979393	0.127069	0.095575
1700093K21Rik	0.0195485	0.0193772	0.0266954
1700094D03Rik	0.0286077	0.0214937	0.019421
1700096J18Rik	0.0249421	0.0383733	0.0229247
1700102P08Rik	0.16411	0.253726	0.154349
1700108F19Rik	0.0401156	0.0818789	0.059186
1700108J01Rik	0.0229715	0.0171942	0.0210302
1700109G14Rik	0.0115107	0.0196372	0.0179599
1700109H08Rik	0.0243586	0.0182133	0.0179052
1700111N16Rik	0.0023115	0.00450445	0.00603089
1700113H08Rik	0.0837219	0.0564822	0.0611758
1700121N20Rik	0.166846	0.176644	0.165626
1700123K08Rik	0.0216323	0.015888	0.0121219
1700123O20Rik	0.187371	0.171939	0.148305
1700125H20Rik	0.0433629	0.0630871	0.0255114
1700128F08Rik	0.0284226	0.0263394	0.0286137
1700129C05Rik	0.0140748	0.0147021	0.0145316
1810009J06Rik	0.014928	0.00457666	0.0112581
1810010D01Rik	0.0372056	0.0497076	0.0363322
1810010H24Rik	0.162422	0.184694	0.127033
1810011H11Rik	0.0183517	0.016927	0.00963259
1810013L24Rik	0.257837	0.322407	0.237965
1810014B01Rik	0.108725	0.147975	0.110425
1810022K09Rik	0.104321	0.109551	0.0926555
1810024B03Rik	0.141458	0.146744	0.131194
1810030O07Rik	0.0604905	0.0666677	0.0397837
1810032O08Rik	0.220989	0.229901	0.166951
1810041L15Rik	0.061008	0.0752145	0.0867533
1810043G02Rik	0.121075	0.147554	0.100615
1810046K07Rik	0.0151119	0.0082116	0.0148475
1810055G02Rik	0.0950071	0.131272	0.101641
1810058I24Rik	0.128976	0.166554	0.0980363
1810062O18Rik	0.102124	0.162189	0.0938483
1810064F22Rik	0.0189987	0.0334445	0.0302474
1810065E05Rik	0.00798975	0.0134669	0.0151921
2010005H15Rik	0.0126374	0.00801894	0.0142096
2010016I18Rik	0.00933053	0.0169021	0.0198149
2010106E10Rik	0.00458577	0.00224941	0.0060737
2010107E04Rik	0.0965263	0.111026	0.0831101
2010109I03Rik	0.0187503	0.0248221	0.0208161
2010111I01Rik	0.131416	0.150354	0.143755
2010204K13Rik	0.00696455	0.0181229	0.0181302
2010300C02Rik	0.120611	0.135494	0.164922
2210010C04Rik	0.00693588	0.010167	0.0114212
2210016F16Rik	0.0941197	0.116583	0.1329
2210016L21Rik	0.129702	0.121658	0.0942062
2210407C18Rik	0.0191887	0.0225526	0.0301167
2210408I21Rik	0.116798	0.0968832	0.113904
2300009A05Rik	0.103963	0.139442	0.0932153
2310002L09Rik	0.01148	0.0147114	0.0083759
2310007B03Rik	0.0379333	0.048582	0.0325348
2310009B15Rik	0.107742	0.105306	0.0777607
2310011J03Rik	0.0747863	0.0936944	0.067538
2310015A10Rik	0.143459	0.166332	0.134925
2310022A10Rik	0.100678	0.116665	0.0929403
2310022B05Rik	0.173715	0.259585	0.164624
2310030G06Rik	0.0799641	0.0942473	0.0652896
2310033P09Rik	0.159837	0.175177	0.0971778
2310035C23Rik	0.147297	0.168748	0.139407
2310057J18Rik	0.0165293	0.0124449	0.0143629
2310057M21Rik	0.177843	0.206837	0.18832
2310061I04Rik	0.163176	0.203157	0.113949
2410002F23Rik	0.210981	0.291175	0.186084
2410004B18Rik	0.110651	0.118626	0.0747681
2410004P03Rik	0.0606898	0.0642343	0.057768
2410015M20Rik	0.107004	0.141341	0.105196
2410017I17Rik	0.0957471	0.116226	0.0721688
2410018L13Rik	0.0365594	0.0504531	0.0430396
2410089E03Rik	0.0988366	0.118132	0.0970503
2410131K14Rik	0.160239	0.184407	0.151901
2410137M14Rik	0.0664087	0.0724933	0.0442076
2510002D24Rik	0.113701	0.125308	0.107166
2510009E07Rik	0.132101	0.236823	0.189454
2510039O18Rik	0.103016	0.122059	0.0888617
2610001J05Rik	0.0901338	0.085134	0.0880899
2610002M06Rik	0.0627136	0.0624423	0.0424995
2610005L07Rik	0.756095	0.891151	0.706084
2610008E11Rik	0.0826481	0.0575539	0.059156
2610028E06Rik	0.0734976	0.0963043	0.0873971
2610028H24Rik	0.0138631	0.0317846	0.0116868
2610035D17Rik	0.0765469	0.0747149	0.0566661
2610044O15Rik8	0.226485	0.24666	0.198679
2610203C22Rik	0.0727664	0.0727583	0.0582317
2610301B20Rik	0.107692	0.144057	0.0995525
2610318N02Rik	0.152905	0.192155	0.107846
2610507B11Rik	0.137919	0.207543	0.150058
2610528J11Rik	0.070381	0.108924	0.0587878
2700046A07Rik	0.0114215	0.0225593	0.0060434
2700049A03Rik	0.167244	0.235832	0.147071
2700062C07Rik	0.0840931	0.0870395	0.0866839
2700081O15Rik	0.100181	0.129331	0.116294
2700097O09Rik	0.110681	0.12404	0.0862949
2700099C18Rik	0.186762	0.20791	0.140072
2810001G20Rik	0.0957578	0.0927303	0.108819
2810002D19Rik	0.114368	0.140397	0.112333
2810004N23Rik	0.211132	0.254499	0.167884
2810006K23Rik	0.206935	0.232597	0.183909
2810021J22Rik	0.0789853	0.0804167	0.0718348
2810025M15Rik	0.266379	0.342555	0.241756
2810032G03Rik	0.0528058	0.0525844	0.0455713
2810047C21Rik1	0.00445374	0.00339099	0.00479825
2810403A07Rik	0.180059	0.249501	0.164716
2810403D21Rik	0.0264054	0.0339324	0.0370432
2810408A11Rik	0.145051	0.176357	0.156843
2810410L24Rik	0.175907	0.290374	0.130466
2810429I04Rik	0.0859633	0.0756958	0.0799792
2810433D01Rik	0.0526579	0.075765	0.068954
2810454H06Rik	0.318976	0.343679	0.24925
2810459M11Rik	0.212051	0.322041	0.267632
2810474O19Rik	0.131065	0.152498	0.117594
2900011O08Rik	0.128375	0.11745	0.110458
2900026A02Rik	0.0389593	0.0240424	0.0194232
2900041M22Rik	0.0988972	0.0723153	0.0503819
2900052N01Rik	0.0263709	0.0341455	0.037807
2900079G21Rik	0.0760024	0.110719	0.0673255
2900092C05Rik	0.0160815	0.0327944	0.0133158
2900092D14Rik	0.116286	0.168164	0.173194
2900097C17Rik	0.026103	0.0275459	0.0193126
3110002H16Rik	0.103222	0.119239	0.0592812
3110009E18Rik	0.233385	0.335648	0.224022
3110035E14Rik	0.0437451	0.0252097	0.0463741
3110039M20Rik	0.278339	0.352145	0.315982
3110040N11Rik	0.124299	0.130197	0.105367
3110043O21Rik	0.117062	0.166111	0.104503
3110062M04Rik	0.117822	0.129689	0.081339
3110079O15Rik	0.0323754	0.0395652	0.0314848
3110082I17Rik	0.243272	0.21911	0.186773
3110099E03Rik	0.0273585	0.0146772	0.0157597
3300002I08Rik	0.0619997	0.0632902	0.05835
3425401B19Rik	0.0237607	0.0260358	0.0145299
3632451O06Rik	0.0621314	0.0828184	0.083987
3830403N18Rik	0.00463077	0.00340224	0.00359556
3830406C13Rik	0.0918788	0.144485	0.0951669
3830408C21Rik	0.172417	0.241193	0.201335
3830417A13Rik	0.00455699	0.00115114	0.00123119
3930402G23Rik	0.0515135	0.046316	0.0465486
4430402I18Rik	0.0252673	0.0254837	0.0200311
4632415L05Rik	0.107967	0.132917	0.0955919
4632427E13Rik	0.166759	0.199324	0.149976
4632428C04Rik	0.094662	0.159867	0.109075
4732416N19Rik	0.120209	0.139123	0.128311
4732471J01Rik	0.0893204	0.0921808	0.067253
4831440E17Rik	0.237281	0.288831	0.201326
4833418N02Rik	0.164243	0.24045	0.147179
4833420G17Rik	0.133409	0.141442	0.117902
4833422C13Rik	0.0641647	0.0712677	0.0682515
4833423E24Rik	0.0103282	0.0141294	0.0229408
4833427G06Rik	0.0367556	0.0453121	0.0461146
4833439L19Rik	0.12303	0.142337	0.126969
4921501E09Rik	0.0276525	0.0158242	0.00849123
4921504E06Rik	0.0979516	0.0919816	0.102596
4921507P07Rik	0.0944707	0.104375	0.0918528
4921509C19Rik	0.00686438	0.0100601	0.0121159
4921511M17Rik	0.00111932	0	0
4921517D22Rik	0.018431	0.0090864	0.0133004
4921524J17Rik	0.144373	0.194317	0.167367
4921524L21Rik	0.00798347	0.0169551	0.0195908
4921531C22Rik	0.127637	0.165489	0.0962251
4921536K21Rik	0.159841	0.197544	0.132973
4921539E11Rik	0.014954	0.0124451	0.0241802
4922502D21Rik	0.0167658	0.0113581	0.0157021
4930402F06Rik	0.0206613	0.0252335	0.0231215
4930402H24Rik	0.107863	0.174699	0.119422
4930404I05Rik	0.0735913	0.0912484	0.0755913
4930407I10Rik	0.0227706	0.0160686	0.0205695
4930412C18Rik	0.0895449	0.0793499	0.0923258
4930412O13Rik	0.266376	0.367415	0.243737
4930415L06Rik	0.00110196	0.00297845	0.00442943
4930415O20Rik	0.0332719	0.044157	0.0329699
4930417O13Rik	0.0160473	0.039562	0.02662
4930429F11Rik	0.0227975	0.0124771	0.0193073
4930430A15Rik	0.0114744	0.00791794	0.0145533
4930430F08Rik	0.0663024	0.0721999	0.0722539
4930432K21Rik	0.388193	0.526418	0.337528
4930433I11Rik	0.0112548	0.0121637	0.0193289
4930433N12Rik	0.0637528	0.080461	0.0714927
4930435E12Rik	0.00801225	0.0161028	0.0165605
4930442L01Rik	0.0314916	0.0320252	0.0219304
4930447C04Rik	0.218059	0.268679	0.22273
4930449I24Rik	0.00230785	0.000429526	0.00120257
4930452B06Rik	0.11584	0.115193	0.123512
4930453N24Rik	0.199851	0.243258	0.158916
4930467E23Rik	0	0.0011472	0.00122662
4930470P17Rik	0.0195686	0.0381185	0.0192771
4930471G03Rik	0.0228955	0.0226608	0.0145545
4930474M22Rik	0.0103476	0.0203242	0.0144464
4930474N05Rik	0.0114672	0.00549937	0.0132704
4930481A15Rik	0.0515267	0.0365736	0.0241275
4930486L24Rik	0.0179815	0.0170228	0.0181542
4930502E18Rik	0.0126734	0.0167972	0.016848
4930503B20Rik	0.0262165	0.0287049	0.0303542
4930503E14Rik	0.00578538	0.00907189	0.0108561
4930503E24Rik	0.016581	0.00679334	0.00988657
4930503L19Rik	0.112782	0.126844	0.101069
4930504O13Rik	0.013744	0.0265602	0.0216703
4930505A04Rik	0.0750932	0.088528	0.0973127
4930507D05Rik	0.377084	0.527104	0.385828
4930511M06Rik	0.0265317	0.039717	0.0404937
4930512B01Rik	0.0465106	0.0836823	0.0768297
4930513N10Rik	0.596706	0.667726	0.578692
4930519F16Rik	0.0103423	0.0124753	0.0133027
4930519G04Rik	0.0272682	0.0180436	0.0145203
4930522H14Rik	0.029806	0.0226452	0.0253308
4930523C07Rik	0.104683	0.117754	0.0892777
4930524B15Rik	0.0814117	0.0779575	0.0678587
4930528A17Rik	0.247458	0.354342	0.227502
4930529C04Rik	0.0114273	0.00890296	0.00874148
4930539E08Rik	0.0303081	0.028113	0.0169141
4930539J05Rik	0.255975	0.278787	0.198351
4930548H24Rik	0.0336862	0.0485533	0.0455523
4930550C14Rik	0.0994043	0.0982571	0.0843047
4930550L24Rik	0.00686438	0.00349278	0.0130808
4930555G01Rik	0	0	0
4930558C23Rik	0.0535733	0.0338154	0.0351368
4930562C15Rik	0.0194165	0.0243752	0.0121225
4930563D23Rik	0.0154676	0.0240286	0.0286369
4930563E22Rik	0.169975	0.291483	0.211818
4930563M21Rik	0.00918868	0.0148862	0.0108389
4930567H12Rik	0.0266825	0.0347421	0.0312553
4930568D16Rik	0.0286724	0.0316633	0.0348185
4930571K23Rik	0.017161	0.0146831	0.0220569
4930578C19Rik	0.0114627	0.0123014	0.0193343
4930578I06Rik	0.0165103	0.0199504	0.016842
4930579F01Rik	0.0261087	0.0365922	0.0302796
4930579G24Rik	0.112285	0.149458	0.119491
4930581F22Rik	0.0836929	0.127218	0.0990989
4930584F24Rik	0.0237707	0.020794	0.0337755
4930590J08Rik	0.0186808	0.0247196	0.0100472
4930592I03Rik	0.0270901	0.0428733	0.021229
4930594C11Rik	0.0173528	0.0344004	0.023344
4930595M18Rik	0.00808124	0.00562916	0.00751727
4930596D02Rik	0.00692743	0.00903702	0.0165263
4931406B18Rik	0.01443	0.0278783	0.0169429
4931406C07Rik	0.179096	0.194559	0.151093
4931406H21Rik	0.0573078	0.069537	0.0411385
4931406P16Rik	0.173432	0.201582	0.152977
4931408C20Rik	0.128388	0.0979772	0.115488
4931409K22Rik	0.0269	0.0445356	0.0254026
4931414P19Rik	0.0932709	0.0775479	0.0674619
4931417E11Rik	0.0126495	0.0179808	0.0254739
4931423N10Rik	0.0222785	0.0165448	0.0397934
4931428F04Rik	0.229845	0.319691	0.247967
4931428L18Rik	0.0267856	0.0345701	0.0457609
4931429L15Rik	0.016026	0.0273915	0.0239538
4931440F15Rik	0.146888	0.166143	0.155177
4931440P22Rik	0.179744	0.264322	0.177964
4932411N23Rik	0.0057108	0.011242	0.00482231
4932414J04Rik	0.0137838	0.0100409	0.0180232
4932414N04Rik	0.0152758	0.00795775	0.015683
4932416H05Rik	0.256803	0.296523	0.217377
4932429P05Rik	0.00345652	0	0.0125586
4932435O22Rik	0.033815	0.0247635	0.00605169
4932438A13Rik	0.0594895	0.0665652	0.0555083
4932438H23Rik	0.0181512	0.036207	0.0339437
4932441J04Rik	0.247739	0.352475	0.289919
4932443I19Rik	0.0321918	0.0429413	0.0276642
4933400A11Rik	0.00568796	0.00790107	0.0048644
4933400F21Rik	0.0195063	0.0289978	0.0193483
4933402E13Rik	0.0092001	0.0191994	0.00485706
4933402J07Rik	0.0326926	0.0260398	0.0249336
4933402N03Rik	0.0137471	0.0124638	0.00601886
4933402N22Rik	0	0.00113033	0
4933403O08Rik	0.00342648	0.00562916	0.00607298
4933404O12Rik	0.103452	0.126383	0.0867707
4933406F09Rik	0	0	0
4933406I18Rik	0.170222	0.222894	0.171242
4933406K04Rik	0.0141699	0.01469	0.0200489
4933406M09Rik	0.0342931	0.04427	0.0524489
4933407K13Rik	0.0551338	0.0598997	0.0607847
4933407L21Rik	0.036688	0.0612537	0.050561
4933408B17Rik	0.0377645	0.0225873	0.0241536
4933409G03Rik	0.0140256	0.0191899	0.0136355
4933416C03Rik	0.071815	0.114716	0.0905621
4933417A18Rik	0.0362392	0.0191723	0.0324736
4933421I07Rik	0.0195234	0.0317183	0.0217244
4933425L06Rik	0.0308893	0.0181316	0.0244135
4933427D06Rik	0.0137056	0.0148123	0.0204384
4933427D14Rik	0.155391	0.199318	0.155217
4933429O19Rik	0.0183479	0.0270601	0.0295447
4933430I17Rik	0.142371	0.188818	0.10485
4933431E20Rik	0.0750904	0.0897823	0.0546849
4933432I09Rik	0.0375711	0.0410462	0.0204146
4933434E20Rik	0.137561	0.174911	0.105246
4933439C10Rik	0.168219	0.218681	0.165543
5031410I06Rik	0.00114216	0.00112471	0.00120858
5031425F14Rik	0.0179158	0.0237061	0.0193242
5031426D15Rik	0.0114102	0.0135964	0.00838191
5031434O11Rik	0.178101	0.212231	0.139682
5031439G07Rik	0.0656442	0.0819111	0.0575024
5033406O09Rik	0.0391947	0.0507847	0.0349485
5330413P13Rik	0.157261	0.17799	0.137739
5330417C22Rik	0.0390604	0.0677898	0.022646
5330434G04Rik	0.0137744	0.00678761	0.012095
5330439B14Rik	0.0252785	0.00993116	0.0204788
5430402E10Rik	0.00229574	0.00336839	0.00120257
5430402O13Rik	0.132447	0.163772	0.130472
5430405H02Rik	0.179108	0.270529	0.137715
5430419D17Rik	0.0176522	0.0125652	0.0156996
5430427O19Rik	0.00682989	0.0125449	0.00846092
5530400C23Rik	0.00345503	0.00662947	0.00967468
5530601H04Rik	0.0507104	0.0553998	0.0684521
5730409E04Rik	0.0776286	0.0963561	0.0535533
5730422E09Rik	0.146863	0.193048	0.167944
5730455P16Rik	0.0847952	0.110759	0.0842025
5730507C01Rik	0.0889533	0.0926987	0.101384
5730522E02Rik	0.11014	0.10862	0.101612
5730559C18Rik	0.221837	0.25832	0.201609
5830411N06Rik	0.0143886	0.01476	0.0181868
5830417I10Rik	0.0366175	0.0406569	0.0217327
5830432E09Rik	0.0174939	0.0395889	0.0310339
5930412G12Rik	0.201636	0.279616	0.194501
6030408B16Rik	0.0204051	0.0283027	0.0289931
6030419C18Rik	0.115168	0.149552	0.131452
6030458C11Rik	0.164895	0.21099	0.143811
6030468B19Rik	0.0153313	0.0293235	0.0222016
6030498E09Rik	0.0149052	0.0090558	0.00959002
6230400D17Rik	0.153583	0.178477	0.140044
6330549D23Rik	0.155923	0.147511	0.124711
6430531B16Rik	0.091319	0.0953179	0.0670618
6430548M08Rik	0.228659	0.245532	0.18088
6430550D23Rik	0.108209	0.103578	0.0932551
6430571L13Rik	0.0806505	0.0917277	0.0663712
6430573F11Rik	0.182532	0.216167	0.174212
6530402F18Rik	0.227868	0.394862	0.269594
6530411M01Rik	0.136703	0.110135	0.118559
6720489N17Rik	0.0329562	0.043072	0.0328659
6820408C15Rik	0.0978443	0.077058	0.0766097
6820431F20Rik	0.756095	0.891151	0.706084
7420461P10Rik	0.0218769	0.0282318	0.0241088
8030411F24Rik	0.036907	0.0272862	0.0408357
8030462N17Rik	0.208239	0.260964	0.165352
8430408G22Rik	0.029959	0.0230911	0.0228884
8430429K09Rik	0.23202	0.280377	0.219277
8430431K14Rik	0.0120666	0.00876001	0.0111433
9030025P20Rik	0	0	0
9030619P08Rik	0.0205936	0.0157739	0.0211093
9030624J02Rik	0.100569	0.119585	0.102129
9130008F23Rik	0.0615979	0.0906721	0.0667073
9130011E15Rik	0.168468	0.205612	0.11904
9130019O22Rik	0.0678715	0.0782257	0.0747263
9130019P16Rik	0.0662096	0.0812013	0.0531298
9130023H24Rik	0.180935	0.223961	0.199175
9130024F11Rik	0.347945	0.449209	0.342618
9130204L05Rik	0.0191536	0.00776745	0.0146889
9130209A04Rik	0.00806331	0.0135359	0.00481028
9130230L23Rik	0.0622133	0.0493275	0.044313
9130401M01Rik	0.117354	0.16519	0.12148
9130409I23Rik	0.0272092	0.0409722	0.0325924
9230102K24Rik	0.0137832	0.0146324	0.0133485
9230104L09Rik	0.031334	0.0259695	0.0250687
9230110C19Rik	0.0894644	0.112606	0.101622
9230110F15Rik	0.00917428	0.0135857	0.0129124
9230113P08Rik	0.00468331	0.00459465	0.00602488
9230114K14Rik	0.181223	0.212454	0.141326
9230116N13Rik	0.453279	0.483726	0.359212
9330020H09Rik	0.197787	0.244866	0.179632
9330111N05Rik	0.0302238	0.0350524	0.0371903
9330151L19Rik	0.133882	0.188124	0.138882
9330158H04Rik	0.0363086	0.0467391	0.0406684
9330159F19Rik	0.0234448	0.0180701	0.0293503
9330182L06Rik	0.0688775	0.0914177	0.0653903
9430007A20Rik	0.00918296	0.00788982	0.0133405
9430015G10Rik	0.144766	0.171904	0.128045
9430021M05Rik	0.0825224	0.103724	0.104202
9430038I01Rik	0.185796	0.204715	0.152761
9430041J12Rik	0.0498843	0.0575923	0.0312784
9430060I03Rik	0.0389651	0.050276	0.0253933
9430083A17Rik	0.161419	0.206257	0.124969
9530002B09Rik	0.00802367	0.0102003	0.00973673
9530003J23Rik	0.0191182	0.0184368	0.0235683
9530026P05Rik	0.142897	0.130222	0.108302
9530036O11Rik	0.420299	0.55064	0.426339
9530053A07Rik	0.0206764	0.0135077	0.0192833
9530059O14Rik	0.135011	0.201282	0.180243
9530068E07Rik	0.103315	0.140569	0.135466
9530077C05Rik	0.0916708	0.099514	0.0687824
9530082P21Rik	0.0678455	0.0926257	0.0714739
9530091C08Rik	0.0229044	0.0180607	0.0217365
9630013A20Rik	0.00802481	0.00790669	0.0169743
9630028H03Rik	0.0148706	0.0124168	0.0169648
9830107B12Rik	0.018337	0.01365	0.0111958
9930012K11Rik	0.0817114	0.083054	0.0852873
9930014A18Rik	0.205809	0.244448	0.210462
9930021J03Rik	0.145118	0.225889	0.119137
9930104L06Rik	0.182257	0.200652	0.147388
9930111J21Rik1	0.00344361	0	0
9930111J21Rik2	0.00344361	0	0.00120858
a	0.013779	0.0142518	0.012081
A130010J15Rik	0.0355599	0.0317205	0.0237064
A130040M12Rik	0.00114787	0.00564603	0.00120257
A1bg	0.0205816	0.0192102	0.0120489
A1cf	0.0184001	0.0111156	0.023817
A230020J21Rik	0.283889	0.331889	0.258435
A230050P20Rik	0.0755166	0.0895211	0.0844258
A230056P14Rik	0.112296	0.136857	0.0974611
A230057D06Rik	0.0112302	0.0123999	0.00911921
A230072C01Rik	0.0720361	0.135739	0.067601
A230072E10Rik	0.0959889	0.125066	0.0524542
A2m	0.0290121	0.0247379	0.0385643
A2ml1	0.0150023	0.0170982	0.0152239
A330023F24Rik	0.221646	0.296029	0.230387
A330035P11Rik	0.140038	0.200563	0.146307
A330040F15Rik	0.0883284	0.0834966	0.0811488
A330076H08Rik	0.0135266	0.0123716	0.0133247
A3galt2	0.0151863	0.0238239	0.0192972
A430005L14Rik	0.324695	0.338328	0.293979
A430033K04Rik	0.0873516	0.0751908	0.0594855
A430078G23Rik	0.0483605	0.0634355	0.0464111
A430089I19Rik	0	0	0
A430093F15Rik	0.031211	0.0297526	0.012084
A430105I19Rik	0.080381	0.121545	0.047208
A4galt	0.150194	0.178794	0.0964554
A4gnt	0.0179835	0.021479	0.018014
A530013C23Rik	0.0523451	0.0812546	0.0606123
A530016L24Rik	0.0275768	0.0192518	0.0173745
A530032D15Rik	0.00344361	0.00226066	0.00361372
A530053G22Rik	0.0123335	0.0147418	0.0194362
A530058N18Rik	0.048279	0.0723871	0.0543
A530064D06Rik	0.00458006	0.0228911	0.00730561
A530099J19Rik	0.00805223	0.0169646	0.0060369
A630001G21Rik	0.0623398	0.0508791	0.050628
A630010A05Rik	0.0309192	0.0274613	0.0241575
A630072M18Rik	0.183765	0.20906	0.196996
A630073D07Rik	0.00573364	0.00682776	0.00990292
A630075F10Rik	0.0246283	0.0426884	0.0362141
A630089N07Rik	0.131869	0.16093	0.128892
A630095E13Rik	0.0195453	0.0132134	0.0144188
A730017C20Rik	0.0160238	0.00788836	0.0157416
A730017L22Rik	0.115244	0.140507	0.102634
A730018C14Rik	0.0241031	0.013586	0.0156668
A730020M07Rik	0.0240917	0.0218271	0.02739
A830010M20Rik	0.0167935	0.0145776	0.0230296
A830018L16Rik	0.165915	0.182702	0.134431
A930003A15Rik	0.0210452	0.0100562	0.012054
A930003O13Rik	0.0807734	0.115035	0.0839203
A930004D18Rik	0.0775431	0.0896875	0.0743038
A930005H10Rik	0.0998553	0.104937	0.0829759
A930007I19Rik	0.15397	0.210364	0.15018
A930011G23Rik	0.0717651	0.103091	0.0878398
A930012L18Rik	0.104829	0.117575	0.0796924
A930013F10Rik	0.0287389	0.0372725	0.0222444
A930015D03Rik	0.0834775	0.0636716	0.0580319
A930017M01Rik	0.0361634	0.0298033	0.0450923
AA387883	0.0261979	0.0508016	0.0459261
AA388235	0.150845	0.183203	0.116089
AA465934	0.0689763	0.0927019	0.065976
AA467197	0.0526731	0.0711192	0.0729416
AA543186	0.178604	0.189709	0.132694
AA545190	0.0161191	0.0108218	0.0108107
AA619741	0.0638866	0.0680013	0.0564468
AA792892	0.00228432	0.00222692	0.00120257
AA986860	0.0531772	0.0376743	0.0326776
Aaas	0.130201	0.183174	0.108785
Aacs	0.12408	0.136084	0.124977
Aadac	0.0171895	0.0169381	0.00484022
Aadacl2	0.00809095	0.0113194	0.0109013
Aadacl3	0.0209278	0.0188988	0.0181467
Aadacl4	0.0180003	0.0113352	0.0217036
Aadat	0.0820242	0.0696454	0.0688372
Aaed1	0.067674	0.100267	0.0651039
Aagab	0.22632	0.282052	0.202122
Aak1	0.135513	0.179614	0.123502
Aamdc	0.120714	0.151839	0.119588
Aamp	0.210582	0.213771	0.131333
Aanat	0.0245211	0.0200373	0.0217153
Aar2	0.107277	0.0973009	0.0597452
Aard	0.114457	0.171159	0.135333
Aars	0.327527	0.419908	0.336941
Aars2	0.107554	0.146512	0.0819
Aarsd1	0.137441	0.131523	0.128357
Aasdh	0.185606	0.178808	0.158159
Aasdhppt	0.173925	0.249674	0.205446
Aass	0.0379374	0.0304618	0.0340686
Aatf	0.207029	0.28002	0.195621
Aatk	0.0651185	0.064476	0.0382839
AB124611	0.0217504	0.0339686	0.0216081
Abat	0.0527188	0.0881969	0.0799292
Abca1	0.135286	0.169469	0.150827
Abca12	0.028003	0.0339843	0.028108
Abca13	0.0149735	0.0176174	0.0144881
Abca14	0.0447407	0.0587063	0.0564307
Abca15	0.0227564	0.0215627	0.0254332
Abca16	0.0273427	0.0380001	0.0270363
Abca17	0.0168743	0.0294577	0.0193557
Abca2	0.100231	0.135502	0.0973387
Abca3	0.180659	0.238194	0.170313
Abca4	0.0281217	0.0219895	0.0173809
Abca5	0.0858628	0.110531	0.105581
Abca6	0.0252986	0.00788408	0.0239607
Abca7	0.107729	0.0974762	0.0914805
Abca8a	0.0240832	0.010173	0.0135121
Abca8b	0.0811634	0.0868248	0.0815765
Abca9	0.029797	0.00563478	0.0253442
Abcb10	0.166212	0.209129	0.11892
Abcb11	0.0194851	0.02236	0.0179083
Abcb1a	0.0585986	0.0544941	0.0578793
Abcb1b	0.0867475	0.120097	0.0907393
Abcb4	0.0774722	0.104922	0.0826339
Abcb5	0.0127032	0.0148919	0.0146721
Abcb6	0.151331	0.182115	0.126642
Abcb7	0.116524	0.124416	0.0908884
Abcb8	0.15131	0.163628	0.117613
Abcb9	0.0794681	0.0875487	0.0579626
Abcc1	0.0782487	0.11273	0.071143
Abcc10	0.165641	0.19408	0.119972
Abcc12	0.0260457	0.0243078	0.0124301
Abcc2	0.0320118	0.0178408	0.018964
Abcc3	0.057162	0.0660821	0.0533491
Abcc4	0.108881	0.198472	0.163322
Abcc5	0.103232	0.156155	0.125562
Abcc6	0.0441535	0.0461602	0.0464787
Abcc8	0.0516396	0.0578182	0.0540487
Abcc9	0.0326349	0.0326365	0.0202457
Abcd1	0.0951468	0.13905	0.0772168
Abcd2	0.02647	0.0191267	0.0182075
Abcd3	0.163425	0.215094	0.14604
Abcd4	0.0939104	0.116617	0.0533395
Abce1	0.259251	0.330571	0.24566
Abcf1	0.119355	0.110457	0.101113
Abcf2	0.163	0.254296	0.165601
Abcf3	0.117706	0.167341	0.127848
Abcg1	0.207375	0.179627	0.143254
Abcg2	0.0717593	0.0572166	0.0822969
Abcg3	0.0172754	0.0272506	0.0270179
Abcg4	0.0647013	0.0969409	0.0714749
Abcg5	0.0252704	0.0269097	0.0132884
Abcg8	0.0251401	0.0395405	0.036294
Abhd1	0.079261	0.104336	0.0548325
Abhd10	0.119882	0.135041	0.101347
Abhd11	0.213082	0.272431	0.171905
Abhd12	0.13382	0.131705	0.0898664
Abhd13	0.198801	0.203001	0.198085
Abhd14a	0.0792522	0.0828933	0.069661
Abhd14b	0.0687208	0.0497684	0.0461848
Abhd15	0.137427	0.21463	0.155223
Abhd16a	0.115221	0.114923	0.0867664
Abhd17a	0.0918957	0.101845	0.0768809
Abhd17b	0.124937	0.147097	0.142574
Abhd17c	0.178086	0.174312	0.17247
Abhd18	0.0820156	0.0984681	0.0726655
Abhd2	0.315972	0.298969	0.273716
Abhd3	0.026307	0.0685185	0.0427387
Abhd4	0.139358	0.126292	0.117075
Abhd5	0.146092	0.172147	0.161955
Abhd6	0.0859376	0.10736	0.105318
Abhd8	0.141654	0.181824	0.114159
Abi1	0.0979031	0.107912	0.110392
Abi2	0.29341	0.328779	0.278342
Abi3	0.0554296	0.0900348	0.0575989
Abi3bp	0.0229503	0.0131032	0.0193717
Abl1	0.0968975	0.139458	0.101974
Abl2	0.305289	0.324037	0.253599
Ablim1	0.0600872	0.059935	0.0461894
Ablim2	0.0851856	0.104149	0.0965617
Ablim3	0.0767847	0.0889994	0.0773173
Abo	0.0234744	0.0260232	0.0163705
Abr	0.0265993	0.0441165	0.0363028
Abra	0.0383063	0.0236235	0.0186183
Abracl	0.0835502	0.0903493	0.0747746
Abraxas1	0.1604	0.189386	0.129091
Abraxas2	0.114016	0.0973858	0.0821525
Abt1	0.0861077	0.10475	0.0676441
Abtb1	0.103241	0.157633	0.0917218
Abtb2	0.191682	0.297442	0.244653
Acaa1a	0.164686	0.194463	0.150144
Acaa1b	0.0905406	0.102706	0.0923451
Acaa2	0.133779	0.177726	0.119665
Acaca	0.183983	0.229017	0.166277
Acacb	0.0275948	0.0287586	0.0168902
Acad10	0.149668	0.16658	0.10568
Acad11	0.0869806	0.0804515	0.0603559
Acad12	0.0646911	0.0780657	0.0630445
Acad8	0.0905681	0.0799453	0.0882744
Acad9	0.0894576	0.0890917	0.086422
Acadl	0.118793	0.117764	0.113888
Acadm	0.104375	0.121735	0.0818474
Acads	0.0783137	0.107755	0.0666149
Acadsb	0.135852	0.143495	0.099121
Acadvl	0.0629605	0.0738838	0.0571868
Acan	0.0631449	0.0689739	0.0645911
Acap1	0.0733666	0.0575963	0.0484176
Acap2	0.231176	0.22749	0.151638
Acap3	0.221099	0.268643	0.211691
Acat1	0.125777	0.152043	0.126515
Acat2	0.0708025	0.0984128	0.071157
Acat3	0.0244805	0.021814	0.0180864
Acbd3	0.176404	0.22539	0.178263
Acbd4	0.16658	0.24149	0.176446
Acbd5	0.167594	0.233197	0.160177
Acbd6	0.138828	0.220921	0.15758
Acbd7	0.0551511	0.0553586	0.048133
Accs	0.0641532	0.101628	0.0586384
Accsl	0.0688411	0.0782021	0.0783578
Acd	0.214144	0.233162	0.162561
Ace	0.072042	0.112084	0.0685821
Ace2	0.0108935	0.00455484	0.00853127
Acer1	0.0148017	0.0214313	0.0155798
Acer2	0.115663	0.107944	0.0863566
Acer3	0.104346	0.143196	0.102932
Ache	0.0709642	0.0890092	0.0674445
Acin1	0.181502	0.176194	0.148357
Ackr2	0.0248859	0.028164	0.0120059
Ackr3	0.156092	0.139511	0.125058
Ackr4	0.0200932	0.0135898	0.0260408
Acly	0.182929	0.19969	0.139891
Acmsd	0.0229801	0.0337787	0.0169911
Acnat1	0.00343356	0.00860266	0.00604051
Acnat2	0.00573364	0.00467507	0.00778929
Aco1	0.155474	0.190346	0.132166
Aco2	0.207588	0.222006	0.153264
Acod1	0.0261823	0.0124158	0.0143113
Acot1	0.068026	0.102042	0.0957176
Acot11	0.0473771	0.0562244	0.0399135
Acot12	0.0598651	0.0781955	0.0628041
Acot13	0.151271	0.193281	0.129705
Acot2	0.143758	0.185431	0.153844
Acot3	0.0531518	0.0456407	0.0494585
Acot4	0.0640123	0.0906841	0.0524123
Acot5	0.0562139	0.0876119	0.0543753
Acot6	0.0672739	0.125567	0.0904285
Acot7	0.181632	0.235228	0.136436
Acot8	0.181979	0.221458	0.182421
Acot9	0.105636	0.113238	0.12812
Acox1	0.145499	0.17997	0.103451
Acox2	0.0148175	0.0339767	0.0229098
Acox3	0.059724	0.0802073	0.072868
Acoxl	0.0183774	0.0153925	0.0192954
Acp1	0.0897513	0.077091	0.0723934
Acp2	0.122576	0.172896	0.093249
Acp5	0.0255425	0.0486652	0.0312517
Acp6	0.221446	0.281421	0.205149
Acp7	0.0756655	0.0882857	0.0642027
Acpp	0.0644922	0.0702313	0.0562705
Acr	0.0229112	0.0216665	0.0264694
Acrbp	0.0633353	0.0351735	0.0446559
Acrv1	0.00912026	0.0281216	0.0241766
Acsbg1	0.0306421	0.033922	0.0300342
Acsbg2	0.0315715	0.0479764	0.0263125
Acsf2	0.0701828	0.0825026	0.064643
Acsf3	0.0505737	0.049761	0.0444329
Acsl1	0.152603	0.175941	0.160601
Acsl3	0.230382	0.275658	0.221856
Acsl4	0.0569154	0.0885196	0.0657453
Acsl5	0.0812651	0.0574657	0.0880649
Acsl6	0.0674513	0.0845664	0.0542513
Acsm1	0.019329	0.0120978	0.0169387
Acsm2	0.00917246	0.0169153	0.0146904
Acsm3	0.014122	0.0147848	0.0244199
Acsm4	0.0264899	0.023733	0.0229841
Acsm5	0.0160857	0.0261043	0.00843651
Acss1	0.0595248	0.100281	0.074274
Acss2	0.106471	0.122886	0.0735992
Acss3	0.0298538	0.0312131	0.0229109
Acta1	0.046598	0.0492815	0.0322092
Acta2	0.0137545	0.0168761	0.00965664
Actb	0.203088	0.301946	0.18035
Actbl2	0.017438	0.0191594	0.0230022
Actc1	0.0132181	0.0191988	0.0165236
Actg1	0.118213	0.164826	0.100317
Actg2	0.0160302	0.0290723	0.0215765
Actl11	0.0275304	0.023348	0.0250901
Actl6a	0.201307	0.25526	0.191609
Actl6b	0.0902727	0.118316	0.081454
Actn1	0.168623	0.201455	0.123317
Actn2	0.105431	0.110875	0.0724075
Actn3	0.0704064	0.0656989	0.0562337
Actn4	0.168538	0.187853	0.116977
Actr10	0.082274	0.0777537	0.0779817
Actr1a	0.19201	0.180805	0.1293
Actr1b	0.185867	0.200387	0.144052
Actr2	0.180494	0.171931	0.121024
Actr3	0.223295	0.309146	0.268611
Actr3b	0.130498	0.114103	0.110477
Actr5	0.116788	0.146999	0.108086
Actr6	0.0945366	0.103933	0.090817
Actr8	0.0854869	0.118084	0.0825253
Actrt3	0.0421029	0.0620965	0.0507617
Acvr1	0.0487082	0.0820619	0.0650917
Acvr1b	0.0904197	0.121861	0.0743408
Acvr1c	0.0738028	0.0801744	0.0676941
Acvr2a	0.155957	0.175674	0.168001
Acvr2b	0.188831	0.271203	0.163286
Acvrl1	0.066988	0.0627824	0.0726385
Acy1	0.132523	0.130138	0.109996
Acy3	0.0406862	0.0460523	0.0481801
Acyp1	0.107693	0.112273	0.0819556
Acyp2	0.0800122	0.074733	0.085576
Ada	0.0641622	0.0828541	0.0752376
Adad1	0.0665163	0.129888	0.102399
Adad2	0.168457	0.234287	0.172605
Adal	0.140737	0.205309	0.143985
Adam10	0.222682	0.261618	0.203698
Adam11	0.0711727	0.10461	0.0598392
Adam12	0.0252871	0.0250698	0.0217522
Adam15	0.0892236	0.155726	0.0998473
Adam17	0.11469	0.148757	0.109529
Adam18	0.0286845	0.0379685	0.0275769
Adam19	0.112213	0.11876	0.11886
Adam1a	0.0217289	0.0157908	0.00605278
Adam1b	0.0103641	0.00711209	0.00725547
Adam2	0.0263953	0.0227762	0.0203926
Adam20	0.00685867	0.0124422	0.0239124
Adam21	0.0212033	0.0113817	0.0120377
Adam22	0.0773549	0.11776	0.0909341
Adam23	0.123163	0.195506	0.119908
Adam24	0.0130917	0.0146662	0.0121629
Adam25	0.0129023	0.0101819	0.00959026
Adam26a	0.0149024	0.0157571	0.0195462
Adam26b	0.0126438	0.018719	0.0155151
Adam28	0.0169042	0.0124316	0.0238636
Adam29	0.00673532	0.00562354	0.01796
Adam3	0.0276547	0.0294064	0.0241523
Adam30	0.0328483	0.0317999	0.0285347
Adam32	0.0900963	0.0794832	0.0693909
Adam33	0.0540335	0.0601696	0.0336851
Adam34	0.0232908	0.021968	0.0224438
Adam39	0.0183098	0.00790523	0.00848161
Adam4	0.0086377	0.013474	0.00983786
Adam5	0.0653705	0.0858811	0.106322
Adam6a	0.0151113	0.00112471	0.0122793
Adam6b	0.00919439	0.00568236	0.00911728
Adam7	0.0185499	0.0128907	0.0113788
Adam8	0.0555935	0.0407078	0.0253487
Adam9	0.141511	0.18656	0.127788
Adamdec1	0.0171919	0.013579	0.00740867
Adamts1	0.148799	0.253025	0.175761
Adamts10	0.0769346	0.0681024	0.0490278
Adamts12	0.0319143	0.0392001	0.0300813
Adamts13	0.0336971	0.0226346	0.0293078
Adamts14	0.0488568	0.0980251	0.0869999
Adamts15	0.09168	0.12838	0.108118
Adamts16	0.0393845	0.0275004	0.0423346
Adamts17	0.143923	0.145182	0.130758
Adamts18	0.130583	0.159404	0.126898
Adamts19	0.107517	0.123048	0.108863
Adamts2	0.231391	0.298812	0.239836
Adamts20	0.0929821	0.106328	0.0991075
Adamts3	0.13908	0.137307	0.12208
Adamts4	0.0680619	0.0831523	0.054788
Adamts5	0.129761	0.167649	0.141869
Adamts6	0.0283223	0.0101386	0.0207819
Adamts7	0.0966605	0.12717	0.0874663
Adamts8	0.144697	0.197551	0.15408
Adamts9	0.0179023	0.014534	0.0193607
Adamtsl1	0.0412871	0.0386628	0.0620978
Adamtsl2	0.0167442	0.0374567	0.0235048
Adamtsl3	0.142161	0.185857	0.169022
Adamtsl4	0.0733088	0.075336	0.0405528
Adamtsl5	0.0756901	0.109286	0.0876167
Adap1	0.110948	0.180156	0.144643
Adap2	0.0693253	0.0836896	0.0760272
Adar	0.138453	0.17915	0.15334
Adarb1	0.177713	0.22784	0.196438
Adarb2	0.0738104	0.0588298	0.0644406
Adat1	0.105337	0.157583	0.112932
Adat2	0.0959953	0.103011	0.0971198
Adat3	0.167032	0.189544	0.13139
Adck1	0.0665382	0.0723896	0.0692067
Adck2	0.099855	0.10576	0.102062
Adck5	0.091028	0.112648	0.089337
Adcy1	0.0809531	0.125411	0.0834325
Adcy10	0.0274523	0.0227059	0.029083
Adcy2	0.118029	0.127216	0.0815431
Adcy3	0.125167	0.16813	0.123904
Adcy4	0.0434916	0.0591634	0.0398401
Adcy5	0.210658	0.347739	0.252211
Adcy6	0.0323188	0.0454057	0.0301823
Adcy7	0.161784	0.196964	0.172462
Adcy8	0.186815	0.266736	0.193221
Adcy9	0.200654	0.250204	0.203107
Adcyap1	0.0313144	0.02215	0.0213079
Adcyap1r1	0.0792813	0.108926	0.0889607
Add1	0.189678	0.192705	0.138874
Add2	0.0586026	0.0729746	0.0697878
Add3	0.0458703	0.0747555	0.0486222
Adgra1	0.0639502	0.0984271	0.0616304
Adgra2	0.190256	0.367263	0.260211
Adgra3	0.162586	0.175539	0.155877
Adgrb1	0.111129	0.180992	0.103369
Adgrb2	0.151946	0.228088	0.108772
Adgrb3	0.102338	0.124633	0.105516
Adgrd1	0.0218095	0.0226369	0.0145667
Adgre1	0.0148345	0.0253257	0.0241749
Adgre4	0.0161706	0.00224941	0.0133185
Adgre5	0.173579	0.271963	0.179037
Adgrf1	0.0177583	0.0150864	0.0174279
Adgrf2	0.0126066	0.0248859	0.00905271
Adgrf3	0.0210903	0.026025	0.0224908
Adgrf4	0.0287422	0.0212169	0.0215416
Adgrf5	0.0310638	0.033807	0.0349891
Adgrg1	0.0986166	0.105745	0.077835
Adgrg2	0.043684	0.0551176	0.0260316
Adgrg3	0.0298309	0.0429922	0.0253671
Adgrg5	0.03213	0.0346606	0.0296296
Adgrg6	0.0708735	0.12707	0.0764213
Adgrg7	0.0137501	0.0226229	0.0289277
Adgrl1	0.279158	0.389099	0.278836
Adgrl2	0.216823	0.33896	0.267724
Adgrl3	0.193966	0.266633	0.172864
Adgrl4	0.0439353	0.0338791	0.0196793
Adgrv1	0.132902	0.179439	0.112837
Adh1	0.0189763	0.0180066	0.0241656
Adh4	0.0103419	0.00972354	0.0147634
Adh5	0.201304	0.278407	0.250369
Adh6a	0.00478325	0.00340708	0.00969765
Adh6-ps1	0.0126209	0.013669	0.0145113
Adh7	0.0263609	0.02716	0.0217955
Adhfe1	0.0996192	0.12761	0.0955477
Adi1	0.109938	0.136939	0.101554
Adig	0.0273353	0.0306051	0.0168846
Adipoq	0.0194843	0.0190631	0.0095905
Adipor1	0.222991	0.276422	0.1528
Adipor2	0.0618403	0.0753158	0.0435238
Adk	0.212642	0.262114	0.210749
Adm	0.12014	0.137188	0.146181
Adnp	0.163268	0.201378	0.154036
Adnp2	0.213574	0.233537	0.12651
Ado	0.179216	0.263311	0.196165
Adora1	0.115188	0.163826	0.119134
Adora2a	0.0778737	0.0865437	0.0787319
Adora2b	0.162036	0.20816	0.180263
Adora3	0.0217235	0.017051	0.0218442
Adpgk	0.205429	0.306111	0.238383
Adprh	0.0829008	0.109462	0.0771977
Adprhl1	0.0439949	0.0610763	0.0432581
Adprhl2	0.157317	0.148832	0.122275
Adprm	0.0858835	0.126607	0.0859173
Adra1a	0.0784737	0.106963	0.0918807
Adra1b	0.0204332	0.0209371	0.0212682
Adra1d	0.245217	0.3188	0.263808
Adra2a	0.217627	0.304535	0.239467
Adra2b	0.121789	0.142663	0.146017
Adra2c	0.197214	0.345356	0.32555
Adrb1	0.255283	0.373193	0.311498
Adrb2	0.087958	0.0913981	0.0881967
Adrb3	0.0808473	0.0827142	0.0568509
Adrm1	0.172799	0.209829	0.146193
Adsl	0.126602	0.124177	0.102712
Adss	0.220303	0.273882	0.253319
Adssl1	0.0633184	0.089289	0.05315
Adtrp	0.0455362	0.042155	0.0373717
Aebp1	0.0758386	0.0991046	0.0912193
Aebp2	0.230442	0.283772	0.217178
Aen	0.206474	0.293034	0.210014
Aes	0.0559022	0.0622426	0.062965
AF366264	0.0241234	0.0204128	0.00725366
AF529169	0.0887439	0.111648	0.0892539
Afap1	0.0833544	0.129007	0.0892193
Afap1l1	0.0689378	0.0760781	0.06047
Afap1l2	0.0554035	0.0701858	0.0459179
Afdn	0.145893	0.191817	0.127261
Aff1	0.169543	0.235952	0.149468
Aff2	0.0649574	0.0550901	0.0544388
Aff3	0.019411	0.0394197	0.0192975
Aff4	0.247676	0.299691	0.183075
Afg1l	0.185588	0.195639	0.192184
Afg3l1	0.236314	0.260491	0.197371
Afg3l2	0.0957234	0.155127	0.115908
Afm	0.0321573	0.0134852	0.0145673
Afmid	0.117238	0.150039	0.101627
Afp	0.00683571	0.0107438	0.0127688
Aftph	0.163154	0.20667	0.161725
Aga	0.160636	0.151625	0.115083
Agap1	0.208316	0.235854	0.194543
Agap2	0.0640811	0.102695	0.0809433
Agap3	0.0869573	0.131823	0.120309
Agbl1	0.0195112	0.0158096	0.0170469
Agbl2	0.0573907	0.0577941	0.0436108
Agbl3	0.21947	0.257036	0.214045
Agbl4	0.0700103	0.0384225	0.0532206
Agbl5	0.154161	0.202648	0.134714
Ager	0.0225128	0.0335202	0.0178834
Agfg1	0.149964	0.214038	0.174856
Agfg2	0.191926	0.239821	0.176294
Aggf1	0.114867	0.137412	0.10744
Agk	0.133785	0.170876	0.131615
Agl	0.11116	0.145091	0.10641
Agmat	0.0364063	0.0424238	0.0278344
Agmo	0.0171965	0.0192259	0.0144369
Ago1	0.156945	0.20397	0.14073
Ago2	0.118548	0.180912	0.156086
Ago3	0.141692	0.148132	0.134953
Ago4	0.107145	0.126704	0.116946
Agpat1	0.0833383	0.0937864	0.0766711
Agpat2	0.152179	0.212382	0.120709
Agpat3	0.114978	0.142595	0.096093
Agpat4	0.122903	0.104884	0.0992207
Agpat5	0.357133	0.471875	0.311657
Agps	0.163997	0.178414	0.108654
Agr2	0.0149412	0.00794572	0.0137046
Agr3	0.00690344	0.0112918	0.0190789
Agrn	0.0879058	0.13054	0.0756952
Agrp	0.411214	0.50018	0.337511
Agt	0.0218264	0.0270283	0.0255202
Agtpbp1	0.111268	0.116614	0.109146
Agtr1a	0.0592032	0.0620678	0.0434247
Agtr1b	0.0344945	0.0429048	0.0313931
Agtr2	0.00114216	0.00905243	0.00361372
Agtrap	0.129013	0.157091	0.128283
Agxt	0.0421077	0.0460507	0.0461526
Agxt2	0.019451	0.011333	0.0205989
Ahctf1	0.406781	0.48901	0.407237
Ahcy	0.158687	0.15015	0.122415
Ahcyl1	0.143998	0.209479	0.161117
Ahcyl2	0.17216	0.190292	0.123714
Ahdc1	0.115132	0.165229	0.110994
Ahi1	0.156791	0.192255	0.150017
Ahnak	0.114486	0.135328	0.0944561
Ahr	0.110467	0.145034	0.110948
Ahrr	0.0631763	0.0640539	0.0404935
Ahsa1	0.165547	0.206018	0.149178
Ahsa2	0.128173	0.122241	0.0866657
Ahsg	0.021456	0.0180784	0.0200525
AI182371	0.0149706	0.022236	0.015741
AI314180	0.174991	0.251539	0.20571
AI427809	0.0103651	0.0282016	0.0134273
AI464131	0.151433	0.186015	0.168751
AI467606	0.111695	0.134971	0.115552
AI504432	0.0092355	0.018106	0.0217076
AI506816	0.0806511	0.12384	0.103436
AI593442	0.103244	0.113434	0.0907511
AI597479	0.171433	0.158957	0.134264
AI661453	0.0764566	0.10745	0.0614112
AI662270	0.0229808	0.0240204	0.0165813
AI837181	0.0979134	0.101764	0.0543738
AI846148	0.140571	0.171976	0.123466
AI854703	0.0883121	0.120719	0.103924
AI987944	0.0683783	0.0820554	0.0607445
Aicda	0.0171592	0.0202953	0.00954095
Aif1	0.0229531	0.0262353	0.0229797
Aif1l	0.0629696	0.0678063	0.0559402
Aifm1	0.0645608	0.0899585	0.0471297
Aifm2	0.0636352	0.0578043	0.0499932
Aifm3	0.0687123	0.0611942	0.0444605
Aig1	0.0697075	0.0818445	0.085017
Aim2	0.0487695	0.0229595	0.0402921
Aimp1	0.131537	0.147101	0.116066
Aimp2	0.27043	0.30472	0.205776
Aip	0.0675164	0.0832624	0.0722308
Aipl1	0.025003	0.0404875	0.0198125
Aire	0.0730624	0.0711868	0.059234
Airn	0.0305623	0.0491845	0.0242098
Ajap1	0.138265	0.200069	0.171473
Ajuba	0.180528	0.249374	0.131171
Ak1	0.0291635	0.025714	0.0169594
Ak2	0.189441	0.251921	0.171137
Ak3	0.071838	0.0956066	0.0604625
Ak4	0.134809	0.164295	0.0965558
Ak5	0.108453	0.143973	0.118276
Ak7	0.0697991	0.0941351	0.0635715
Ak8	0.0917648	0.110947	0.0670228
Akain1	0.11786	0.115311	0.127321
Akap1	0.231358	0.280883	0.181193
Akap10	0.122525	0.147249	0.111369
Akap11	0.228184	0.258206	0.192058
Akap12	0.157126	0.193301	0.121315
Akap13	0.139795	0.160607	0.160577
Akap14	0.00908017	0.00853045	0.0168735
Akap17b	0.0538761	0.0620391	0.0467996
Akap2	0.0302515	0.0431394	0.0288613
Akap3	0.0195773	0.00791231	0.0108799
Akap4	0.00975165	0.00904827	0.00607154
Akap5	0.0799078	0.0831252	0.0601473
Akap6	0.0558931	0.0639383	0.0541086
Akap7	0.037206	0.0464874	0.0320509
Akap8	0.2362	0.30334	0.258531
Akap8l	0.156146	0.166939	0.150909
Akap9	0.0709946	0.106181	0.0795834
Akip1	0.175982	0.224644	0.177626
Akirin1	0.112784	0.162674	0.109616
Akirin2	0.162093	0.181461	0.122442
Akna	0.108899	0.120124	0.118302
Aknad1	0.0183659	0.0289735	0.0195283
Akp3	0.0368019	0.0518681	0.0279607
Akr1a1	0.108255	0.118659	0.0857168
Akr1b10	0.0858628	0.0962279	0.0773572
Akr1b3	0.091002	0.116544	0.131382
Akr1b7	0.0163614	0.0322997	0.0109247
Akr1b8	0.0330949	0.060734	0.0192879
Akr1c12	0.00953955	0.0203178	0.00726797
Akr1c13	0.0195781	0.0068137	0.00965267
Akr1c14	0.0207034	0.0101505	0.0121078
Akr1c18	0.0115027	0.0112696	0.00846465
Akr1c19	0.00920158	0.00678041	0.00966265
Akr1c20	0.00919256	0.0125183	0.0108953
Akr1c21	0.0182092	0.00565919	0.0124186
Akr1c6	0.0164875	0.0121161	0.0241157
Akr1cl	0.0314547	0.0260463	0.0258169
Akr1d1	0.0113181	0.0261365	0.0242633
Akr1e1	0.0950783	0.0793762	0.0825017
Akr7a5	0.13161	0.140539	0.107284
Akt1	0.0790642	0.111323	0.0871729
Akt1s1	0.394745	0.495051	0.311704
Akt2	0.15543	0.199217	0.159889
Akt3	0.0298468	0.0157009	0.0176573
Aktip	0.207554	0.174723	0.185056
Alad	0.13543	0.159439	0.116075
Alas1	0.117832	0.119515	0.0775875
Alas2	0.0126088	0.0123669	0.00819407
Alb	0.0136563	0.0180855	0.0120025
Alcam	0.134165	0.164452	0.12546
Aldh16a1	0.226666	0.21299	0.140318
Aldh18a1	0.0956989	0.136436	0.108802
Aldh1a1	0.0142353	0.0123943	0.016103
Aldh1a2	0.291337	0.378564	0.372338
Aldh1a3	0.0964207	0.126634	0.094547
Aldh1a7	0.00942979	0.00791794	0.0156949
Aldh1b1	0.0741972	0.0667928	0.059
Aldh1l1	0.053392	0.0522218	0.0758238
Aldh1l2	0.0730143	0.0778086	0.0773634
Aldh2	0.103091	0.111511	0.0886328
Aldh3a1	0.0254337	0.0249294	0.0156002
Aldh3a2	0.139826	0.149553	0.101986
Aldh3b1	0.0460584	0.0547098	0.0326727
Aldh3b2	0.0207252	0.0453229	0.0451762
Aldh4a1	0.15865	0.204665	0.15333
Aldh5a1	0.0808826	0.101321	0.0722752
Aldh6a1	0.124436	0.183349	0.12333
Aldh7a1	0.11839	0.150601	0.107086
Aldh8a1	0.0154226	0.0197166	0.01973
Aldh9a1	0.194679	0.286198	0.18708
Aldoa	0.143508	0.149196	0.150764
Aldob	0.0160302	0.0142009	0.0108652
Aldoc	0.0651137	0.0618272	0.0445213
Alg1	0.11434	0.134273	0.121081
Alg10b	0.0785796	0.0515836	0.0886383
Alg11	0.121809	0.107593	0.112797
Alg12	0.132402	0.113828	0.0941766
Alg13	0.078269	0.0585102	0.0491762
Alg14	0.106902	0.121611	0.0915282
Alg2	0.123343	0.146111	0.143479
Alg3	0.106311	0.116645	0.0833338
Alg5	0.15371	0.126095	0.131396
Alg6	0.0773024	0.120807	0.0703304
Alg8	0.213627	0.268608	0.23075
Alg9	0.0987389	0.130688	0.107132
Alk	0.108205	0.116589	0.103544
Alkal1	0.0814366	0.0850754	0.0648165
Alkal2	0.0994407	0.113064	0.103815
Alkbh1	0.250242	0.287625	0.236425
Alkbh2	0.173168	0.206158	0.139162
Alkbh3	0.111193	0.161849	0.103011
Alkbh4	0.137057	0.133557	0.0861699
Alkbh5	0.388628	0.493205	0.316046
Alkbh6	0.0818265	0.10629	0.0836849
Alkbh8	0.0857439	0.0768309	0.0810277
Allc	0.0160398	0.0223017	0.0156997
Alms1	0.205803	0.237919	0.169638
Alox12	0.0866597	0.131949	0.113823
Alox12b	0.0361757	0.052464	0.0565667
Alox12e	0.0883364	0.10385	0.0495129
Alox15	0.037909	0.0565301	0.0350471
Alox5	0.0516649	0.0609705	0.0531269
Alox5ap	0.0149003	0.0168536	0.00578436
Alox8	0.0285526	0.0485034	0.0335901
Aloxe3	0.0459312	0.0594816	0.0265173
Alpi	0.0261918	0.0467975	0.0217491
Alpk1	0.0504803	0.0758267	0.0606036
Alpk2	0.0215375	0.0147081	0.0116095
Alpk3	0.0731824	0.0894889	0.0657657
Alpl	0.0874358	0.126667	0.0741401
Alppl2	0.0255262	0.059592	0.0279743
Als2	0.180239	0.25668	0.153855
Als2cl	0.0963492	0.110418	0.0991488
Als2cr11	0.0292997	0.0373019	0.0383157
Als2cr12	0.0305169	0.0314261	0.0181651
Alx1	0.274531	0.315392	0.27706
Alx3	0.213818	0.314457	0.22403
Alx4	0.277015	0.405313	0.390136
Alyref	0.333641	0.478224	0.252373
Amacr	0.102867	0.104739	0.133003
Ambn	0.024133	0.0104336	0.016264
Ambp	0.0192613	0.0228102	0.0150818
Ambra1	0.148036	0.132007	0.0939819
Amd1	0.242838	0.329631	0.258636
Amdhd1	0.0508742	0.073259	0.0567858
Amdhd2	0.149984	0.179	0.108716
Amelx	0.00228432	0.00870343	0.00601886
Amer1	0.0522465	0.057391	0.0651091
Amer2	0.151118	0.22546	0.175462
Amer3	0.0921217	0.137622	0.100348
Amfr	0.230675	0.355871	0.230693
Amh	0.0537401	0.0534091	0.0356961
Amhr2	0.0339184	0.0359679	0.0217793
Amigo1	0.105116	0.108578	0.094551
Amigo2	0.118897	0.145434	0.122493
Amigo3	0.0808669	0.103635	0.0736714
Ammecr1	0.0758962	0.0859542	0.0464318
Ammecr1l	0.112051	0.159944	0.0980892
Amn	0.101916	0.111988	0.103379
Amn1	0.0896145	0.131299	0.101304
Amot	0.00957176	0.00902656	0.0139749
Amotl1	0.0966603	0.110763	0.0763834
Amotl2	0.22392	0.229814	0.168197
Ampd1	0.0203894	0.0237312	0.017846
Ampd2	0.153464	0.180894	0.131522
Ampd3	0.0854961	0.0884297	0.0999758
Amph	0.0740331	0.0891062	0.0854505
Amt	0.231131	0.263289	0.186625
Amtn	0.0156914	0.00905862	0.0298006
Amy1	0.018332	0.0107613	0.014423
Amy2a3	0	0	0
Amy2a4	0	0	0
Amy2a5	0	0	0
Amy2b	0.0137001	0.00766016	0.00882278
Amz1	0.0263101	0.0262662	0.0217662
Amz2	0.116477	0.133252	0.131739
Anapc1	0.193336	0.1728	0.125418
Anapc10	0.281574	0.33343	0.25163
Anapc11	0.341063	0.466905	0.274051
Anapc13	0.280485	0.295542	0.250645
Anapc15	0.0260648	0.0290405	0.0193435
Anapc16	0.128621	0.206737	0.122935
Anapc2	0.122111	0.126544	0.111771
Anapc4	0.075772	0.119485	0.0817259
Anapc5	0.211604	0.264646	0.204073
Anapc7	0.147603	0.170502	0.110602
Ang	0.0869307	0.0980874	0.0997413
Ang3	0.00465419	0.00455506	0
Ang4	0.00732524	0.0158001	0.0123096
Ang5	0.00465419	0.00455506	0
Angel1	0.104057	0.122341	0.100217
Angel2	0.0244552	0.0341074	0.0303087
Angpt1	0.0454431	0.063856	0.0522532
Angpt2	0.0412643	0.0378849	0.0277553
Angpt4	0.0225958	0.0325563	0.029623
Angptl1	0.0298001	0.0250668	0.0238331
Angptl2	0.0567029	0.115818	0.0484695
Angptl3	0.0199011	0.0252858	0.0157385
Angptl4	0.0959642	0.141687	0.0916559
Angptl6	0.138149	0.179073	0.117816
Angptl7	0.0158818	0.03627	0.0215551
Ank	0.0981851	0.133597	0.111515
Ank1	0.132292	0.184002	0.179415
Ank2	0.0939014	0.106569	0.091755
Ank3	0.0986322	0.149784	0.114706
Ankar	0.0401918	0.0241778	0.0310234
Ankdd1b	0.0183607	0.0259526	0.0148391
Ankef1	0.0145436	0.00714369	0.0156933
Ankfn1	0.0172216	0.0186669	0.0120631
Ankfy1	0.132178	0.139448	0.127479
Ankhd1	0.330045	0.392085	0.360996
Ankib1	0.181823	0.227873	0.165015
Ankk1	0.0182325	0.0307542	0.0145518
Ankle1	0.20925	0.238556	0.161099
Ankle2	0.135641	0.147422	0.0953721
Ankmy1	0.051032	0.0698476	0.0670788
Ankmy2	0.173766	0.187628	0.139902
Ankra2	0.149091	0.208335	0.142843
Ankrd1	0.0148879	0.0202953	0.0179992
Ankrd10	0.454457	0.610384	0.398804
Ankrd11	0.344593	0.399669	0.308844
Ankrd12	0.252252	0.276512	0.185459
Ankrd13a	0.17873	0.200835	0.165601
Ankrd13b	0.0903366	0.118552	0.0837209
Ankrd13c	0.165409	0.18825	0.130708
Ankrd13d	0.0856502	0.0863289	0.0811726
Ankrd16	0.201114	0.202709	0.18707
Ankrd17	0.0924028	0.126431	0.112752
Ankrd2	0.0487333	0.0419485	0.0217028
Ankrd22	0.0216499	0.00342597	0.0178566
Ankrd23	0.0263782	0.0305362	0.00845383
Ankrd24	0.047241	0.0478048	0.0559071
Ankrd26	0.100141	0.123061	0.0869922
Ankrd27	0.120444	0.152223	0.105585
Ankrd28	0.178418	0.263954	0.200745
Ankrd29	0.0641316	0.0994644	0.0494375
Ankrd33	0.0265135	0.0174081	0.0131733
Ankrd33b	0.170637	0.254511	0.176921
Ankrd34a	0.0831021	0.10881	0.0810808
Ankrd34b	0.152624	0.203185	0.198741
Ankrd34c	0.0401984	0.0547789	0.0483499
Ankrd35	0.0499885	0.0839426	0.0635775
Ankrd36	0.0232777	0.0341342	0.0233894
Ankrd37	0.23381	0.27651	0.22457
Ankrd39	0.235077	0.228573	0.193787
Ankrd40	0.107528	0.112024	0.101142
Ankrd42	0.184511	0.180785	0.113128
Ankrd44	0.2051	0.250038	0.155373
Ankrd45	0.157418	0.140412	0.162976
Ankrd46	0.0986792	0.088775	0.0905801
Ankrd49	0.169219	0.192501	0.163771
Ankrd50	0.133702	0.114768	0.105571
Ankrd52	0.101724	0.113738	0.109623
Ankrd53	0.0985486	0.127772	0.105916
Ankrd54	0.259133	0.243986	0.226277
Ankrd55	0.0573593	0.0644539	0.0594429
Ankrd6	0.112498	0.139087	0.113546
Ankrd60	0.0467799	0.0430208	0.0625285
Ankrd61	0.0300465	0.0207099	0.0253319
Ankrd63	0.351427	0.587257	0.484279
Ankrd7	0.0112631	0.0178792	0.0180809
Ankrd9	0.122973	0.189134	0.143094
Anks1	0.130648	0.173839	0.115205
Anks1b	0.0836402	0.0885674	0.0762337
Anks3	0.122744	0.156326	0.126745
Anks4b	0.0286238	0.0200001	0.0313852
Anks6	0.0930544	0.0882617	0.0640068
Ankub1	0.0137687	0.0164849	0.0289942
Ankzf1	0.197955	0.262779	0.164709
Anln	0.198111	0.254697	0.17498
Ano1	0.0387919	0.0417208	0.0313597
Ano10	0.10775	0.115622	0.0927177
Ano2	0.0430418	0.0220196	0.0150836
Ano3	0.0505506	0.0406658	0.0496538
Ano4	0.0330777	0.0381354	0.0555545
Ano5	0.0557102	0.046278	0.0446927
Ano6	0.157018	0.207801	0.156814
Ano7	0.0478623	0.0342065	0.031474
Ano8	0.155142	0.163108	0.0970011
Ano9	0.0720886	0.0785085	0.0457832
Anp32a	0.128585	0.182907	0.122109
Anp32b	0.38599	0.64813	0.410114
Anp32e	0.265474	0.318171	0.23676
Anpep	0.0550378	0.0767047	0.0537473
Antxr1	0.0817282	0.0961207	0.0953624
Antxr2	0.0875825	0.118259	0.105587
Antxrl	0.0233761	0.023495	0.0109346
Anxa1	0.0413938	0.0305103	0.0289954
Anxa10	0.0138779	0.0101224	0.0150878
Anxa11	0.143717	0.149325	0.119211
Anxa13	0.0137288	0.0166332	0.0156935
Anxa2	0.0982251	0.0929641	0.0766371
Anxa3	0.0358792	0.0538194	0.0593662
Anxa4	0.0663468	0.10132	0.0735449
Anxa5	0.094985	0.12639	0.0858826
Anxa6	0.0860665	0.0942484	0.0783518
Anxa7	0.135276	0.148684	0.112176
Anxa8	0.0482896	0.0409789	0.0412739
Anxa9	0.0361474	0.0454969	0.0304094
Aoah	0.0114787	0.0124111	0.0178945
Aoc1	0.0274518	0.0195227	0.0302332
Aoc2	0.0418465	0.026887	0.0292215
Aoc3	0.0316647	0.0302376	0.0156926
Aox1	0.137697	0.126575	0.125943
Aox2	0.0252075	0.026979	0.0203143
Aox3	0.058153	0.0538063	0.0418309
Aox4	0.0461463	0.041832	0.0339132
Ap1ar	0.178608	0.244228	0.185334
Ap1b1	0.22224	0.322904	0.209288
Ap1g1	0.289319	0.437278	0.261408
Ap1g2	0.118477	0.145793	0.120699
Ap1m1	0.311424	0.38461	0.254354
Ap1m2	0.0733501	0.0740987	0.0412818
Ap1s1	0.186337	0.182447	0.168665
Ap1s2	0.066569	0.0706351	0.0742084
Ap1s3	0.145223	0.141083	0.118334
Ap2a1	0.188297	0.209002	0.14591
Ap2a2	0.107758	0.206823	0.108778
Ap2b1	0.128244	0.132469	0.113361
Ap2m1	0.108177	0.105952	0.0844246
Ap2s1	0.0853728	0.101069	0.0632381
Ap3b1	0.0836861	0.134018	0.0993399
Ap3b2	0.114657	0.141352	0.11697
Ap3d1	0.145649	0.137326	0.11409
Ap3m1	0.180718	0.247654	0.203557
Ap3m2	0.377941	0.432025	0.349551
Ap3s1	0.169884	0.187926	0.145901
Ap3s2	0.110053	0.114074	0.0944064
Ap4b1	0.124513	0.161585	0.122232
Ap4e1	0.0936829	0.0703168	0.0754905
Ap4m1	0.19996	0.226144	0.157428
Ap4s1	0.215557	0.258625	0.177665
Ap5b1	0.165406	0.215941	0.155744
Ap5m1	0.169063	0.176683	0.159402
Ap5s1	0.111733	0.151619	0.102286
Ap5z1	0.116734	0.152141	0.0795296
Apaf1	0.111516	0.139486	0.117916
Apba1	0.119578	0.135457	0.10377
Apba2	0.122157	0.168664	0.155181
Apba3	0.0733529	0.110757	0.0736431
Apbb1	0.091733	0.0917659	0.0862452
Apbb1ip	0.0484053	0.061443	0.0555442
Apbb2	0.178426	0.238495	0.167519
Apbb3	0.118638	0.162725	0.120977
Apc	0.160664	0.237993	0.187752
Apc2	0.023487	0.0361652	0.0314382
Apcdd1	0.078016	0.120914	0.102458
Apeh	0.0734253	0.128197	0.087487
Apex1	0.210621	0.272571	0.189669
Apex2	0.0389146	0.0471079	0.0364299
Aph1a	0.0978558	0.0869465	0.0731959
Aph1b	0.123459	0.119794	0.0988964
Aph1c	0.123459	0.119794	0.0988964
Api5	0.132322	0.140602	0.109148
Apip	0.0852433	0.102096	0.0713674
Aplf	0.115542	0.12094	0.110882
Apln	0.0356074	0.0603389	0.0590864
Aplnr	0.0275505	0.0181199	0.0169988
Aplp1	0.113702	0.159346	0.0755954
Aplp2	0.154802	0.248483	0.146977
Apmap	0.095716	0.0888311	0.0594454
Apoa4	0.0206376	0.0206056	0.022962
Apoa5	0.0327089	0.0618194	0.0273089
Apob	0.0776285	0.0655467	0.0410726
Apobec1	0.0502651	0.0479058	0.0464086
Apobec2	0.0588645	0.0767889	0.045674
Apobec3	0.0678906	0.0774645	0.0600336
Apobec4	0.0419808	0.0426347	0.0217787
Apobr	0.0570701	0.0578003	0.0412152
Apoc1	0.160938	0.240144	0.159953
Apoc2	0.0369539	0.0311079	0.0194071
Apoc3	0.0183442	0.0286291	0.0266477
Apoc4	0.0369539	0.0311079	0.0194071
Apod	0.0347427	0.0271364	0.032862
Apoe	0.168962	0.18537	0.151149
Apof	0.0235915	0.0396395	0.0249602
Apoh	0.0127329	0.0133943	0.0112856
Apol10a	0.0103417	0.00785608	0.00876818
Apol10b	0.0138721	0.0203783	0.00482832
Apol11a	0.00691406	0.00677636	0.00722745
Apol11b	0.0138084	0.0102011	0.00241717
Apol6	0.0241313	0.0246094	0.0204376
Apol7a	0.0205855	0.0180459	0.0230068
Apol7b	0.00342648	0.00902578	0.00361372
Apol7c	0.0210082	0.0282111	0.0108652
Apol7e	0.0149448	0.0147224	0.00722745
Apol8	0.027365	0.0360187	0.040799
Apol9a	0.0126403	0.0113033	0.00598856
Apol9b	0.00240904	0.00452695	0.00364379
Apold1	0.04536	0.0554265	0.0611283
Apom	0.0264601	0.0373004	0.0252407
Apoo	0.110234	0.155902	0.0964651
Apool	0.0476299	0.0494534	0.0466049
Apopt1	0.175458	0.212785	0.180809
App	0.200607	0.276753	0.193838
Appbp2	0.162502	0.206563	0.150209
Appbp2os	0.147992	0.169651	0.147655
Appl1	0.172448	0.20477	0.146101
Appl2	0.0701124	0.0821569	0.0588048
Aprt	0.157978	0.217428	0.124689
Aptx	0.132455	0.135593	0.0938525
Aqp1	0.0201901	0.0328423	0.0133509
Aqp11	0.0701759	0.119671	0.0673164
Aqp12	0.0334834	0.0485064	0.0180844
Aqp2	0.0281409	0.0431843	0.0371878
Aqp3	0.0671939	0.114903	0.0664404
Aqp4	0.00457435	0.0135357	0.019247
Aqp5	0.0563778	0.119413	0.0668914
Aqp6	0.0678725	0.0624469	0.0350274
Aqp7	0.0288974	0.0380816	0.0287319
Aqp8	0.0185297	0.03114	0.0265418
Aqp9	0.0171724	0.0145417	0.0206351
Aqr	0.0690413	0.063221	0.0511274
Ar	0.0738781	0.117873	0.0721075
Araf	0.0551511	0.0558934	0.0547474
Arap1	0.0726521	0.14416	0.0921241
Arap2	0.0904893	0.0819944	0.0697688
Arap3	0.0446403	0.0553246	0.0339144
Arc	0.0896385	0.119472	0.0760113
Arcn1	0.0975524	0.133054	0.0855678
Areg	0.0732533	0.0634167	0.0721523
Arel1	0.104003	0.130766	0.0569264
Arf1	0.179772	0.224939	0.173711
Arf2	0.194774	0.200452	0.172379
Arf3	0.154989	0.205108	0.114104
Arf4	0.17401	0.223764	0.177105
Arf5	0.0516685	0.076092	0.0455401
Arf6	0.271797	0.355066	0.24033
Arfgap1	0.0945496	0.0911986	0.0628276
Arfgap2	0.125591	0.174772	0.112935
Arfgap3	0.113794	0.151435	0.12206
Arfgef1	0.174173	0.289541	0.227515
Arfgef2	0.144376	0.184211	0.102375
Arfgef3	0.0420384	0.0834322	0.0591212
Arfip1	0.0998377	0.125308	0.11048
Arfip2	0.0595401	0.0768679	0.0867393
Arfrp1	0.152279	0.171166	0.118162
Arg1	0.0322263	0.02545	0.0300339
Arg2	0.0954553	0.155446	0.148101
Arglu1	0.222905	0.208856	0.247451
Arhgap1	0.163339	0.180642	0.117086
Arhgap10	0.143608	0.201306	0.16667
Arhgap11a	0.212594	0.162678	0.238289
Arhgap12	0.20009	0.235992	0.159438
Arhgap15	0.0137516	0.0113134	0.0121159
Arhgap17	0.170017	0.252608	0.120577
Arhgap18	0.0794912	0.0915886	0.0639409
Arhgap19	0.147856	0.145494	0.133957
Arhgap20	0.123444	0.127126	0.121667
Arhgap20os	0.0149872	0.016991	0.0250601
Arhgap21	0.0921756	0.0790126	0.0759702
Arhgap22	0.0229472	0.0259125	0.0267091
Arhgap23	0.0532069	0.081121	0.0460299
Arhgap24	0.0597857	0.0385543	0.0630355
Arhgap25	0.0203581	0.0165317	0.0168953
Arhgap26	0.161583	0.199817	0.130989
Arhgap27	0.045233	0.0453356	0.0426481
Arhgap28	0.142877	0.152824	0.174513
Arhgap29	0.0986529	0.140801	0.126849
Arhgap30	0.0795277	0.0906833	0.0582157
Arhgap31	0.0721172	0.126678	0.0909557
Arhgap32	0.0218821	0.0212664	0.0129964
Arhgap33	0.0883953	0.11524	0.0734038
Arhgap35	0.240551	0.295947	0.189375
Arhgap36	0.0126037	0.0101528	0.00844878
Arhgap39	0.15687	0.176836	0.111755
Arhgap4	0.0281282	0.037292	0.0229733
Arhgap40	0.0114559	0.0146831	0.0109013
Arhgap42	0.119549	0.136717	0.120637
Arhgap44	0.070945	0.0888663	0.0567545
Arhgap45	0.0301776	0.0313572	0.0187369
Arhgap5	0.245837	0.261117	0.240069
Arhgap6	0.0829751	0.10651	0.103182
Arhgap8	0.0952574	0.0900889	0.0864321
Arhgap9	0.0619981	0.0855561	0.0349516
Arhgdia	0.24434	0.356732	0.197358
Arhgdib	0.0479658	0.0641481	0.0494593
Arhgdig	0.108833	0.0977537	0.088248
Arhgef1	0.0754684	0.118781	0.0967107
Arhgef10	0.103055	0.128497	0.089259
Arhgef10l	0.0205928	0.0462477	0.0201408
Arhgef11	0.0411838	0.055231	0.0424006
Arhgef12	0.148502	0.220187	0.167007
Arhgef15	0.0407504	0.0568409	0.0364821
Arhgef16	0.0792259	0.0785159	0.0713924
Arhgef17	0.195599	0.262882	0.165424
Arhgef18	0.142592	0.156005	0.130708
Arhgef19	0.0494095	0.0707885	0.0399316
Arhgef2	0.06664	0.086072	0.0658652
Arhgef25	0.0783714	0.137869	0.0971732
Arhgef26	0.13075	0.210259	0.184889
Arhgef28	0.0737586	0.0821792	0.0593686
Arhgef3	0.0746419	0.0798919	0.0508518
Arhgef33	0.0295433	0.0252345	0.0205308
Arhgef37	0.0800064	0.0827447	0.0784255
Arhgef38	0.026801	0.0190994	0.0190896
Arhgef39	0.126333	0.135579	0.134975
Arhgef4	0.0228724	0.0532181	0.0193763
Arhgef40	0.0761565	0.14439	0.0869182
Arhgef5	0.0758295	0.0964661	0.0849382
Arhgef6	0.00757046	0.0102312	0.00483433
Arhgef7	0.186196	0.220647	0.24014
Arhgef9	0.0186365	0.0285979	0.0170108
Arid1a	0.227204	0.344504	0.209944
Arid1b	0.145454	0.163028	0.126996
Arid2	0.113588	0.177676	0.106205
Arid3a	0.168738	0.216853	0.120486
Arid3b	0.0779722	0.100608	0.0798108
Arid3c	0.0596734	0.0659158	0.0532013
Arid4a	0.408997	0.468168	0.392931
Arid4b	0.154881	0.132176	0.127553
Arid5a	0.162583	0.183646	0.161619
Arid5b	0.0557043	0.0867694	0.061153
Arih1	0.136033	0.183761	0.133849
Arih2	0.0384669	0.0390708	0.0397916
Arl1	0.168638	0.186704	0.116612
Arl10	0.090559	0.0956479	0.0699672
Arl11	0.0332093	0.0362294	0.0419553
Arl13a	0.0034379	0.0090089	0.00481629
Arl13b	0.0683009	0.0973641	0.084365
Arl14ep	0.101918	0.138009	0.119053
Arl14epl	0.0417748	0.0383942	0.0325714
Arl15	0.212118	0.352414	0.219491
Arl16	0.106478	0.157891	0.121517
Arl2	0.240171	0.257284	0.168015
Arl2bp	0.224427	0.24535	0.188307
Arl3	0.134225	0.139339	0.109778
Arl4a	0.305117	0.386338	0.273176
Arl4c	0.266536	0.403048	0.291025
Arl4d	0.0997674	0.108133	0.103719
Arl5a	0.115328	0.131996	0.116476
Arl5b	0.107563	0.130053	0.135379
Arl5c	0.0940784	0.118983	0.0841691
Arl6	0.159578	0.147424	0.164832
Arl6ip1	0.183797	0.210823	0.164869
Arl6ip5	0.106476	0.106104	0.0977712
Arl6ip6	0.268554	0.282872	0.232358
Arl8a	0.238663	0.307559	0.196687
Arl8b	0.180089	0.222077	0.14616
Arl9	0.0196053	0.0203646	0.0129095
Armc1	0.16275	0.211899	0.171662
Armc10	0.0910136	0.0958122	0.0801331
Armc12	0.0397393	0.045903	0.0308481
Armc2	0.0471042	0.0449147	0.074168
Armc3	0.0231126	0.0124789	0.0252995
Armc4	0.0182714	0.0179897	0.0289178
Armc5	0.184189	0.280497	0.225444
Armc6	0.429734	0.507259	0.309549
Armc7	0.0973298	0.0748292	0.081515
Armc8	0.166404	0.222669	0.151567
Armc9	0.167467	0.164627	0.127609
Armcx1	0.13001	0.124387	0.112456
Armcx2	0.0435533	0.0620955	0.0401383
Armcx3	0.0399364	0.0417424	0.0256585
Armcx5	0.0750022	0.078976	0.0497996
Armcx6	0.0469094	0.0517579	0.0362161
Armt1	0.0368864	0.0331958	0.0326022
Arnt	0.143176	0.168363	0.103338
Arnt2	0.0879525	0.087702	0.0962256
Arntl	0.338466	0.393787	0.297268
Arntl2	0.0126226	0.0224903	0.0156572
Arpc1a	0.0698729	0.081648	0.0854603
Arpc1b	0.106879	0.161955	0.132858
Arpc2	0.139603	0.182981	0.121116
Arpc3	0.0949588	0.0957316	0.0659899
Arpc4	0.185523	0.218101	0.147109
Arpc5	0.217815	0.283217	0.17107
Arpc5l	0.118204	0.159006	0.129088
Arpin	0.071533	0.0666814	0.0690824
Arpp19	0.105238	0.160414	0.122657
Arpp21	0.0469871	0.0755948	0.048842
Arr3	0.00165293	0.011238	0.00566831
Arrb1	0.0587277	0.0735809	0.0583143
Arrb2	0.14526	0.211638	0.162666
Arrdc1	0.133312	0.139012	0.128723
Arrdc2	0.269766	0.319461	0.215023
Arrdc3	0.213271	0.218364	0.228478
Arrdc4	0.26987	0.236839	0.249856
Arrdc5	0.0455301	0.0327119	0.0309632
Arsa	0.0852354	0.102435	0.0918952
Arsb	0.154684	0.130474	0.106749
Arsg	0.351106	0.486903	0.32307
Arsi	0.0540045	0.0756773	0.0670619
Arsj	0.0547314	0.0705938	0.0644796
Arsk	0.148852	0.114187	0.120647
Art1	0.0585674	0.0854546	0.0507289
Art2a-ps	0.00790946	0.00902915	0.00824783
Art2b	0.00790946	0.00902915	0.00824783
Art3	0.028684	0.0293483	0.0350766
Art4	0.0300001	0.0389457	0.042054
Art5	0.131804	0.142276	0.103865
Artn	0.0842306	0.138017	0.0869809
Arv1	0.258512	0.350719	0.277183
Arvcf	0.095623	0.125393	0.126597
Arx	0.134345	0.243397	0.178953
Arxes1	0.00917166	0.00907999	0.0326071
As3mt	0.0310675	0.0603474	0.0536737
Asah1	0.281345	0.344993	0.24909
Asah2	0.042255	0.0336999	0.0507695
Asap1	0.173389	0.181677	0.123317
Asap2	0.136292	0.149313	0.0968217
Asap3	0.134631	0.15226	0.101432
Asb1	0.147429	0.174891	0.154534
Asb10	0.0336721	0.0393241	0.0296977
Asb11	0.00800083	0.00453819	0.0121065
Asb12	0.013763	0.0124624	0.0108772
Asb13	0.0574151	0.0649139	0.0544363
Asb14	0.018347	0.0215523	0.022619
Asb15	0.0544115	0.0536392	0.0562327
Asb16	0.0455861	0.0489582	0.0359947
Asb17	0.0191107	0.0183647	0.0313183
Asb18	0.0329546	0.0361931	0.025332
Asb2	0.0128699	0.0184301	0.0189689
Asb3	0.0655708	0.0773303	0.0524886
Asb4	0.0694638	0.0643392	0.057583
Asb5	0.0254151	0.0258978	0.0181747
Asb6	0.121598	0.141379	0.0905897
Asb7	0.0746493	0.0754244	0.0784895
Asb8	0.0218173	0.012938	0.0148553
Asb9	0.00230716	0	0.00122963
Ascc1	0.156089	0.219205	0.122162
Ascc2	0.0990065	0.131535	0.095264
Ascc3	0.129483	0.123383	0.126938
Ascl1	0.236123	0.418905	0.325308
Ascl2	0.192686	0.368562	0.257246
Ascl3	0.0184897	0.0149039	0.0199692
Ascl4	0.147251	0.205043	0.145758
Asf1a	0.201541	0.168367	0.189862
Asf1b	0.313938	0.350326	0.311793
Asgr1	0.0296446	0.0408273	0.0330018
Asgr2	0.0233211	0.0294047	0.0138516
Ash1l	0.185995	0.24562	0.12983
Ash2l	0.213397	0.203686	0.181771
Asic1	0.0786095	0.119579	0.0987767
Asic2	0.0468932	0.0485002	0.0317349
Asic3	0.0432345	0.0519681	0.0356166
Asic4	0.0756101	0.104307	0.0694294
Asic5	0.0101702	0.00977146	0.0157129
Asl	0.0883731	0.109612	0.0669358
Asna1	0.246928	0.250836	0.156397
Asns	0.130365	0.180329	0.119819
Asnsd1	0.0988206	0.113347	0.109053
Aspa	0.0373066	0.0192197	0.0314491
Aspdh	0.0189562	0.0248407	0.023346
Aspg	0.0577899	0.0644217	0.0778443
Asph	0.171249	0.172143	0.152017
Asphd1	0.0998615	0.117073	0.0689622
Asphd2	0.0605292	0.0988254	0.0538536
Aspm	0.23861	0.275989	0.271838
Aspn	0.01343	0.0169456	0.0157657
Aspscr1	0.248097	0.325593	0.234559
Asrgl1	0.103932	0.156504	0.100372
Ass1	0.172107	0.215178	0.152117
Aste1	0.12726	0.143554	0.120722
Astl	0.0171602	0.0271218	0.0239664
Astn1	0.0440748	0.0477717	0.0554248
Astn2	0.130664	0.179014	0.144377
Asxl1	0.250811	0.27266	0.210845
Asxl2	0.186179	0.277264	0.160696
Asxl3	0.0546936	0.079953	0.0639966
Asz1	0.0196101	0.0133033	0.0192293
Atad1	0.162416	0.183543	0.146857
Atad2	0.28996	0.336657	0.209
Atad2b	0.141481	0.180507	0.133782
Atad3a	0.231708	0.261187	0.174719
Atad3aos	0.228381	0.234798	0.164614
Atad5	0.1259	0.137849	0.127873
Atat1	0.0827646	0.119707	0.0753045
Atcay	0.0647471	0.100506	0.0652783
Atcayos	0.0467275	0.0384655	0.02136
Ate1	0.163208	0.191274	0.141248
Atf1	0.187269	0.208044	0.183763
Atf2	0.128739	0.168716	0.138744
Atf3	0.0382451	0.0362184	0.03577
Atf4	0.363016	0.541808	0.293635
Atf5	0.291562	0.390861	0.233908
Atf6	0.197665	0.239495	0.169634
Atf6b	0.122371	0.189765	0.0997113
Atf7	0.217241	0.269999	0.202779
Atf7ip	0.181951	0.245379	0.20227
Atf7ip2	0.125965	0.124681	0.121686
Atg10	0.212097	0.220978	0.184784
Atg101	0.147176	0.174804	0.125535
Atg12	0.154707	0.175031	0.155516
Atg13	0.183304	0.184033	0.183189
Atg14	0.14784	0.172484	0.096423
Atg16l1	0.264201	0.338375	0.221593
Atg16l2	0.174793	0.202427	0.165313
Atg2a	0.161101	0.160712	0.136085
Atg2b	0.127894	0.191842	0.118445
Atg3	0.163088	0.202717	0.178928
Atg4a	0.0476787	0.0310849	0.0375102
Atg4b	0.169674	0.273685	0.18083
Atg4c	0.0991897	0.136122	0.122668
Atg4d	0.122389	0.143636	0.0803124
Atg5	0.142139	0.164736	0.135248
Atg7	0	0	0
Atg9a	0.187683	0.234648	0.150282
Atg9b	0.0343011	0.0255059	0.020553
Atic	0.347075	0.389753	0.301239
Atl1	0.152857	0.168964	0.12921
Atl2	0.269193	0.322361	0.229675
Atl3	0.322739	0.368885	0.270889
Atm	0.140336	0.181922	0.130465
Atmin	0.228465	0.325728	0.233901
Atn1	0.0672645	0.09228	0.0685282
Atoh8	0.184929	0.269349	0.212241
Atox1	0.0996256	0.117714	0.100584
Atp10a	0.13178	0.212284	0.155812
Atp10b	0.0204019	0.0132995	0.0095905
Atp10d	0.090854	0.0920186	0.100685
Atp11a	0.128606	0.153982	0.107795
Atp11b	0.0886496	0.136013	0.0794789
Atp11c	0.0379054	0.0820785	0.0537726
Atp12a	0.0766429	0.105058	0.0842233
Atp13a1	0.29352	0.287451	0.212076
Atp13a2	0.0601078	0.0953999	0.0579143
Atp13a3	0.143874	0.178382	0.149187
Atp13a4	0.012638	0.0144274	0.0145338
Atp13a5	0.025202	0.0169533	0.0133044
Atp1a1	0.214606	0.278071	0.211016
Atp1a2	0.0492089	0.0458863	0.0431505
Atp1a3	0.0452117	0.0771323	0.0446588
Atp1a4	0.0353419	0.0437454	0.0227757
Atp1b1	0.225524	0.250279	0.221265
Atp1b2	0.112858	0.134824	0.104776
Atp1b3	0.219036	0.255465	0.179111
Atp1b4	0.0141061	0.0113491	0.0071571
Atp23	0.0882232	0.117526	0.0869375
Atp2a1	0.025181	0.0295898	0.0125575
Atp2a2	0.216786	0.271625	0.205747
Atp2a3	0.091344	0.120932	0.091286
Atp2b1	0.113745	0.130867	0.0938038
Atp2b2	0.0529034	0.0778637	0.0375108
Atp2b3	0.0508601	0.0467912	0.0375115
Atp2b4	0.0848843	0.109811	0.0796348
Atp2c1	0.0140088	0.0194939	0.0164278
Atp2c2	0.0880692	0.0899395	0.0580785
Atp4a	0.0183057	0.0248459	0.0100494
Atp4b	0.0239793	0.0385692	0.0253437
Atp5a1	0.204101	0.266533	0.18968
Atp5b	0.397969	0.44373	0.313472
Atp5c1	0.198498	0.168199	0.159024
Atp5d	0.140017	0.15586	0.112454
Atp5e	0.220358	0.194508	0.178305
Atp5f1	0.201727	0.209595	0.154965
Atp5g1	0.22082	0.253098	0.189085
Atp5g2	0.274576	0.328848	0.213133
Atp5g3	0.157229	0.166841	0.135964
Atp5h	0.164366	0.173216	0.111492
Atp5j	0.226245	0.312649	0.214288
Atp5j2	0.125584	0.116798	0.100222
Atp5l	0.17285	0.217978	0.151395
Atp5o	0.124056	0.162797	0.136778
Atp5s	0.100525	0.130611	0.0839406
Atp6ap1	0.0567214	0.0534138	0.0352164
Atp6ap1l	0.0148652	0.0248741	0.0302028
Atp6ap2	0.0736914	0.110896	0.0895815
Atp6v0a1	0.132507	0.117556	0.114037
Atp6v0a2	0.0886985	0.0880744	0.0499712
Atp6v0a4	0.0264947	0.0370015	0.0111056
Atp6v0b	0.179232	0.203987	0.12796
Atp6v0c	0.247306	0.332764	0.222637
Atp6v0d1	0.239263	0.299896	0.187858
Atp6v0d2	0.0198753	0.0168138	0.0198377
Atp6v0e	0.15699	0.123857	0.116384
Atp6v0e2	0.0941343	0.0998932	0.0968082
Atp6v1a	0.210806	0.255642	0.220989
Atp6v1b1	0.0341511	0.0368632	0.027266
Atp6v1b2	0.283062	0.265124	0.240322
Atp6v1c1	0.144524	0.174409	0.125131
Atp6v1c2	0.0608394	0.0779986	0.0758859
Atp6v1d	0.234435	0.347405	0.22261
Atp6v1e1	0.151962	0.162545	0.144039
Atp6v1e2	0.0169655	0.0395737	0.0213401
Atp6v1f	0.150393	0.198224	0.186927
Atp6v1g1	0.0999359	0.104543	0.083593
Atp6v1g2	0.0506148	0.0535447	0.0328421
Atp6v1g3	0.0226217	0.0176888	0.024318
Atp6v1h	0.449061	0.510607	0.331051
Atp7a	0.0778509	0.0637091	0.0397795
Atp7b	0.129823	0.119578	0.109115
Atp8a1	0.139475	0.131538	0.122632
Atp8a2	0.0195031	0.0169574	0.01683
Atp8b1	0.192048	0.21711	0.240169
Atp8b2	0.0900246	0.112526	0.0837662
Atp8b3	0.068472	0.104444	0.0458358
Atp8b4	0.019322	0.0258442	0.0133092
Atp8b5	0.0483259	0.0657207	0.0383353
Atp9a	0.0905287	0.100478	0.0981177
Atp9b	0.118713	0.13668	0.114743
Atpaf1	0.12417	0.14558	0.0736605
Atpaf2	0.182536	0.198505	0.158688
Atpif1	0.144414	0.180704	0.0975486
Atr	0.170855	0.198709	0.155312
Atraid	0.228755	0.277805	0.180695
Atrip	0.0752671	0.113294	0.0693337
Atrn	0.126258	0.15292	0.117272
Atrnl1	0.218279	0.225472	0.16472
Atrx	0.0871677	0.0951576	0.0617201
Atxn1	0.160625	0.23531	0.18125
Atxn10	0.154877	0.1551	0.078017
Atxn1l	0.100613	0.148411	0.102083
Atxn2	0.118005	0.168319	0.108816
Atxn2l	0.291989	0.469199	0.296903
Atxn3	0.127445	0.128279	0.0883353
Atxn7	0.208998	0.186856	0.152665
Atxn7l1	0.0985445	0.120525	0.0986153
Atxn7l2	0.223707	0.300101	0.227383
Atxn7l3	0.155232	0.154508	0.0881578
Atxn7l3b	0.105608	0.11646	0.118565
AU015228	0.0210977	0.0183449	0.0204918
AU015836	0.0355071	0.0336934	0.0361413
AU018091	0.0556081	0.0485471	0.0395581
AU019823	0.130052	0.164792	0.111265
AU019990	0.0116729	0.0180459	0.0241138
AU021092	0.0183949	0.0277515	0.0288764
AU022252	0.110453	0.14946	0.103883
AU022751	0.0218479	0.0289575	0.0156976
AU040320	0.174637	0.21349	0.171333
AU041133	0.120404	0.15058	0.126096
Auh	0.111984	0.153761	0.115911
Aunip	0.103839	0.142844	0.111959
Aup1	0.175813	0.249342	0.158353
Aurka	0.223139	0.254327	0.178984
Aurkb	0.110713	0.127246	0.112053
Aurkc	0.00918296	0.0169042	0.0190364
Auts2	0.0671171	0.0887213	0.0752874
Aven	0.117338	0.14305	0.110962
Avil	0.0275443	0.0259636	0.0229074
Avl9	0.210208	0.238494	0.224007
Avpi1	0.203211	0.258814	0.145398
Avpr1a	0.123646	0.165981	0.112158
Avpr1b	0.0545215	0.0540537	0.0427855
Avpr2	0.0112698	0.0146774	0.0148237
AW011738	0.0909818	0.104492	0.104767
AW112010	0.0202858	0.0167915	0.0168992
AW146154	0.119326	0.166191	0.116868
AW209491	0.120391	0.125139	0.121999
AW549877	0.213539	0.22747	0.184137
AW551984	0.0734356	0.0603477	0.0615325
AW554918	0.123708	0.200701	0.146259
Awat1	0.00916012	0.0101617	0.00724813
Awat2	0.0126209	0.014604	0.00645395
Axdnd1	0.0356144	0.0268796	0.0311172
Axin1	0.113336	0.147298	0.106782
Axin2	0.18818	0.229315	0.163201
Axl	0.033222	0.040608	0.022109
AY358078	0.0150284	0.0194093	0.0133643
AY512915	0.0261392	0.0200874	0.0155822
AY512931	0.0738828	0.095363	0.0908408
Azgp1	0.0142199	0.0135414	0.0241168
Azi2	0.167751	0.165397	0.174058
Azin1	0.255632	0.322223	0.234237
Azin2	0.117042	0.132145	0.087492
B020004J07Rik	0.00798941	0.0158233	0.00971111
B130006D01Rik	0.0148979	0.0207425	0.0167751
B230118H07Rik	0.0216999	0.0169764	0.0190785
B230206H07Rik	0.0225919	0.0384576	0.0321271
B230217C12Rik	0.10784	0.110422	0.107734
B230219D22Rik	0.237499	0.290039	0.20304
B230319C09Rik	0.0656823	0.0898235	0.0805166
B2m	0.116219	0.132889	0.109145
B330016D10Rik	0.289634	0.409577	0.262447
B3galnt1	0.0839837	0.0974751	0.107505
B3galnt2	0.142398	0.162159	0.144709
B3galt1	0.0196286	0.0221778	0.0326738
B3galt2	0.0275163	0.0283051	0.0237593
B3galt5	0.030942	0.0328309	0.0343217
B3galt6	0.274945	0.420989	0.254063
B3gat1	0.0573187	0.0805327	0.0471856
B3gat2	0.214619	0.268696	0.191539
B3gat3	0.0793173	0.0975724	0.0790553
B3glct	0.132691	0.162223	0.102206
B3gnt2	0.0399864	0.0441217	0.0261205
B3gnt3	0.0401329	0.0506853	0.0364917
B3gnt5	0.178951	0.204044	0.171561
B3gnt6	0.0170113	0.0241539	0.0144669
B3gnt7	0.300089	0.31467	0.227353
B3gnt8	0.0274239	0.0561403	0.0301442
B3gnt9	0.19384	0.280143	0.149857
B3gntl1	0.135253	0.177116	0.13729
B430010I23Rik	0.0741062	0.0611512	0.0494084
B430212C06Rik	0.0581479	0.0592273	0.0413745
B430306N03Rik	0.0137115	0.0235295	0.0190354
B430319G15Rik	0.136681	0.177634	0.168038
B4galnt1	0.200657	0.32609	0.188852
B4galnt2	0.111384	0.163547	0.116835
B4galnt3	0.0950496	0.165899	0.126052
B4galnt4	0.078981	0.128276	0.0841502
B4galt1	0.162935	0.213468	0.136643
B4galt2	0.0802362	0.0877517	0.065896
B4galt3	0.171337	0.222343	0.154685
B4galt4	0.0818465	0.138661	0.112481
B4galt5	0.1015	0.135364	0.117121
B4galt6	0.134767	0.168654	0.0912897
B4galt7	0.0907359	0.0655761	0.04533
B4gat1	0.0885322	0.0990401	0.0695757
B630019K06Rik	0.0620209	0.117029	0.0698621
B9d1	0.159968	0.165147	0.173782
B9d2	0.103897	0.124602	0.108628
Baalc	0.0160447	0.0275643	0.0278034
Baat	0.0191761	0.0192215	0.0180626
Babam1	0.144817	0.127581	0.105335
Babam2	0.176008	0.192812	0.154476
Bace1	0.059435	0.0837784	0.0459922
Bace2	0.0843952	0.0931261	0.100028
Bach1	0.279179	0.244985	0.251786
Bach2	0.154646	0.170144	0.142926
Bach2os	0.0363134	0.0387338	0.0409482
Bad	0.129318	0.162656	0.106936
Bag1	0.145196	0.178992	0.121528
Bag2	0.156744	0.167454	0.148363
Bag3	0.0974694	0.144175	0.119401
Bag4	0.27444	0.353457	0.225051
Bag5	0.196493	0.235735	0.18505
Bag6	0.235156	0.306975	0.193405
Bahcc1	0.205232	0.259397	0.151438
Bahd1	0.167907	0.268791	0.154193
Baiap2	0.127083	0.140272	0.0886994
Baiap2l1	0.153204	0.191437	0.139496
Baiap2l2	0.0340484	0.0226125	0.0230073
Baiap3	0.0491986	0.0652134	0.0456749
[truncated: 16,492 more rows]

## Sheet: 4sU-seq FUCCI-Ring1bflfl (RPM)
	Ring1bflfl G1	Ring1bflfl S	Ring1bflfl G2	Ring1b -/- G1	Ring1b -/- S	Ring1b -/- G2
100038527	0.0426832	0.0388082	0.038303	0.0389101	0.0335393	0.0572878
0610009B22Rik	0.290165	0.246881	0.211757	0.245263	0.231878	0.198851
0610009O20Rik	0.0907278	0.110053	0.106456	0.0976761	0.0954477	0.131419
0610010F05Rik	0.0700165	0.0580173	0.0743173	0.0644279	0.0669114	0.0949911
0610010K14Rik	0.225981	0.209207	0.183256	0.216863	0.233884	0.206902
0610012G03Rik	0.136306	0.128718	0.104804	0.100817	0.1258	0.129231
0610030E20Rik	0.10055	0.114462	0.0945052	0.0969392	0.11527	0.122531
0610037L13Rik	0.148027	0.131094	0.148581	0.127033	0.148342	0.137776
0610038B21Rik	0.0572711	0.0482059	0.0430639	0.0610799	0.0622315	0.0807738
0610039K10Rik	0.0717621	0.0668593	0.0586096	0.0629284	0.0755247	0.0906898
0610040B10Rik	0.0738124	0.0566933	0.0663285	0.0758683	0.0610727	0.0933733
0610040J01Rik	0.0525747	0.0396002	0.0383246	0.0585203	0.0435231	0.0791561
1110002L01Rik	0.215217	0.117358	0.154691	0.166279	0.133678	0.129116
1110004E09Rik	0.0915867	0.081009	0.0927671	0.081401	0.0879153	0.117335
1110004F10Rik	0.119169	0.101589	0.138767	0.120169	0.111304	0.133227
1110006O24Rik	0.0770819	0.0630412	0.0622154	0.0771739	0.0604153	0.0835906
1110008F13Rik	0.149855	0.165115	0.140667	0.181197	0.178594	0.173728
1110008L16Rik	0.152017	0.169087	0.19429	0.151698	0.16354	0.164288
1110008P14Rik	0.099137	0.0805362	0.0743281	0.11907	0.120229	0.135321
1110012L19Rik	0.0744359	0.0704884	0.0780202	0.0811296	0.0901772	0.0947056
1110017D15Rik	0.0416996	0.036645	0.0334666	0.0389101	0.0335393	0.0572878
1110020A21Rik	0.0602635	0.0440804	0.0383138	0.0505185	0.0494955	0.0674892
1110032A03Rik	0.06079	0.0547783	0.0514305	0.0713309	0.0781878	0.0817064
1110032F04Rik	0.0801574	0.0684197	0.0523698	0.0827971	0.102078	0.106468
1110034G24Rik	0.0478922	0.0488915	0.0444026	0.0446885	0.0479244	0.0657572
1110038B12Rik	2.92317	3.84247	4.09844	2.94554	4.44926	3.33381
1110038F14Rik	0.120472	0.16333	0.113916	0.136871	0.170036	0.174014
1110051M20Rik	0.0548606	0.0449196	0.045752	0.0440421	0.0411274	0.0657192
1110059E24Rik	0.0949947	0.0655354	0.0754941	0.0940694	0.0874473	0.0918698
1110059G10Rik	0.09753	0.0920262	0.0982405	0.102653	0.115204	0.108694
1110065P20Rik	0.0966156	0.100585	0.0735616	0.0874638	0.0843608	0.119238
1190002N15Rik	0.107435	0.10432	0.0907915	0.0824998	0.0750901	0.0954098
1190005I06Rik	0.0585872	0.0477449	0.0486668	0.0628509	0.0555905	0.0820681
1190007I07Rik	0.167242	0.164961	0.173551	0.142791	0.177491	0.170626
1300017J02Rik	0.042323	0.0355811	0.0324949	0.043538	0.0365144	0.0606755
1500004A13Rik	0.102296	0.0913287	0.085005	0.0623726	0.058911	0.0738651
1500009C09Rik	0.0473103	0.0387136	0.0354098	0.0423746	0.0375061	0.0606946
1500009L16Rik	0.0608454	0.067214	0.0635109	0.070439	0.0670229	0.0918888
1500011B03Rik	0.228073	0.1569	0.163705	0.237429	0.165769	0.208463
1500011K16Rik	0.10116	0.0810918	0.0779231	0.0739293	0.0965508	0.113757
1500015A07Rik	0.146447	0.0998753	0.0819283	0.116356	0.100674	0.1141
1500015O10Rik	0.0416996	0.0377089	0.0344382	0.0406553	0.0377178	0.061532
1600002K03Rik	0.0861007	0.0684552	0.0601426	0.0792164	0.0680257	0.0825058
1600012H06Rik	0.28914	0.293302	0.275527	0.309833	0.377245	0.292491
1600014C10Rik	0.0534337	0.0518586	0.0524993	0.0608989	0.0558245	0.0771767
1600015I10Rik	0.0416996	0.0355811	0.0324949	0.0389101	0.0335393	0.0572878
1600029I14Rik	0.0419351	0.0371769	0.0392314	0.0415731	0.0363695	0.0589817
1600029O15Rik	0.0441656	0.0428983	0.0407212	0.0481658	0.0433782	0.0777096
1700001C02Rik	0.042323	0.0355811	0.0334666	0.0389101	0.034999	0.0589817
1700001C19Rik	0.0531566	0.0402031	0.0383138	0.0458131	0.045005	0.0643488
1700001F09Rik	0.0462436	0.036113	0.036349	0.0400736	0.0335393	0.0623694
1700001G17Rik	0.0491252	0.0387727	0.0354098	0.0446626	0.0355115	0.0624075
1700001J03Rik	0.0429464	0.0355811	0.0371911	0.0389101	0.0335393	0.0572878
1700001J11Rik	0.0429464	0.0355811	0.0344274	0.0389101	0.0335393	0.0572878
1700001K19Rik	0.0482524	0.037697	0.034395	0.0487088	0.0335393	0.0572878
1700001K23Rik	0.0429464	0.036645	0.0372882	0.0423616	0.0345421	0.0572878
1700001L05Rik	0.157877	0.119415	0.147382	0.16509	0.147205	0.143924
1700001L19Rik	0.0429464	0.036775	0.0324949	0.0406423	0.0350324	0.0572878
1700001O22Rik	0.0472411	0.0421535	0.0373422	0.0466534	0.0365478	0.0624075
1700001P01Rik	0.126346	0.110313	0.101479	0.1423	0.0891744	0.113605
1700003E16Rik	0.0454262	0.0371533	0.035399	0.041237	0.03852	0.0632069
1700003F12Rik	0.0871813	0.0843307	0.100572	0.100701	0.0820431	0.118972
1700003G18Rik	0.0454124	0.0366332	0.0324949	0.0389101	0.0335393	0.0623885
1700003H04Rik	0.0416996	0.0355811	0.0324949	0.0389101	0.0335393	0.0572878
1700006A11Rik	0.0416996	0.0355811	0.0324949	0.0389101	0.0335393	0.0572878
1700006E09Rik	0.0416996	0.0355811	0.0324949	0.0389101	0.0335393	0.0572878
1700007G11Rik	0.0429464	0.0355811	0.0324949	0.0400606	0.034531	0.0606755
1700007K09Rik	0.0441656	0.0399312	0.0334558	0.0400736	0.0339516	0.0572878
1700007K13Rik	0.07632	0.0592585	0.0453634	0.0940565	0.100618	0.0993876
1700008J07Rik	0.150548	0.19137	0.150988	0.135358	0.184176	0.190496
1700008O03Rik	0.0885943	0.0763752	0.0726764	0.082991	0.0679588	0.100092
1700008P02Rik	0.0416996	0.0355811	0.0324949	0.0389101	0.0335393	0.0572878
1700009J07Rik	0.0429464	0.0377089	0.0324949	0.0400736	0.0335393	0.0581442
1700009N14Rik	0.0416996	0.0355811	0.0324949	0.0389101	0.0335393	0.0572878
1700010B08Rik	0.0416996	0.0355811	0.0324949	0.0389101	0.0335393	0.0572878
1700010D01Rik	0.0416996	0.0355811	0.0337041	0.0389101	0.0335393	0.0572878
1700010I14Rik	0.0416996	0.0382172	0.0344274	0.0487734	0.0385312	0.0594194
1700011H14Rik	0.0416996	0.0355811	0.0324949	0.0389101	0.034531	0.0572878
1700011I03Rik	0.0416996	0.0355811	0.0324949	0.0389101	0.0335393	0.0572878
1700011L22Rik	0.0416996	0.0355811	0.0324949	0.0389101	0.0335393	0.0572878
1700012A03Rik	0.0416996	0.0355811	0.0324949	0.0389101	0.0335393	0.0572878
1700012B07Rik	0.0416996	0.0355811	0.0324949	0.0389101	0.0335393	0.0572878
1700012B09Rik	0.0429464	0.036645	0.0324949	0.0389101	0.034531	0.0572878
1700012D14Rik	0.0684234	0.0469529	0.0575625	0.0725461	0.0627887	0.0929546
1700012P22Rik	0.0416996	0.0355811	0.0324949	0.0389101	0.0335393	0.0572878
1700013D24Rik	0.0416996	0.0355811	0.0324949	0.0389101	0.0335393	0.0572878
1700013F07Rik	0.0441794	0.0355811	0.0334666	0.0389101	0.0335393	0.0581442
1700013G24Rik	0.0429464	0.036645	0.0334666	0.0424004	0.0335393	0.0589817
1700013H16Rik	0.0416996	0.0366213	0.0324949	0.0389101	0.0335393	0.0572878
1700015F17Rik	0.0429326	0.0389264	0.0344382	0.0400606	0.0345421	0.0572878
1700016C15Rik	0.0454262	0.037697	0.0333154	0.0395694	0.0335393	0.0589817
1700016D06Rik	0.0416996	0.0355811	0.0324949	0.0389101	0.0335393	0.0572878
1700016H13Rik	0.0429464	0.0355811	0.0339416	0.0429692	0.0335393	0.0589626
1700016K19Rik	0.0437777	0.0373661	0.0324949	0.055741	0.0405926	0.0649388
1700017B05Rik	0.137526	0.11023	0.101684	0.160165	0.155295	0.175841
1700017D01Rik	0.0416996	0.0355811	0.0324949	0.0389101	0.0335393	0.0572878
1700017N19Rik	0.0416996	0.0355811	0.0324949	0.0389101	0.0335393	0.0572878
1700018A04Rik	0.0416996	0.0355811	0.0324949	0.0423746	0.0379963	0.0590007
1700018A14Rik	0.0466592	0.0366332	0.0344274	0.0423746	0.0385312	0.0623694
1700018B08Rik	0.0416996	0.0366095	0.0324949	0.039996	0.0355227	0.0572878
1700018B24Rik	0.0429464	0.0355811	0.0324949	0.0400736	0.0355338	0.0572878
1700018F24Rik	0.0416996	0.0355811	0.0324949	0.0389101	0.0335393	0.0589817
1700018L02Rik	0.0496655	0.0423545	0.0394366	0.0482175	0.0412723	0.0598571
1700019A02Rik	0.0548883	0.0516221	0.0504913	0.04708	0.0489273	0.0700586
1700019D03Rik	0.0416996	0.0355811	0.0324949	0.0389101	0.0335393	0.0572878
1700019M22Rik	0.0416996	0.0355811	0.0324949	0.0389101	0.0335393	0.0572878
1700019N19Rik	0.0416996	0.037697	0.0324949	0.0400736	0.034531	0.0572878
1700020A23Rik	0.0416996	0.0419408	0.036295	0.0412241	0.0385423	0.0623885
1700020D05Rik	0.0686589	0.0435484	0.0410559	0.0560642	0.0462753	0.061532
1700020I14Rik	0.161132	0.117087	0.111573	0.119768	0.120017	0.121408
1700020L24Rik	0.050469	0.0419289	0.0372342	0.0538666	0.0495067	0.0691831
1700020N01Rik	0.0429464	0.0355811	0.0339739	0.0389101	0.0345421	0.0589817
1700020N18Rik	0.0441794	0.0387255	0.0324949	0.0400477	0.0344864	0.0589817
1700021F05Rik	0.11137	0.100419	0.089604	0.0783761	0.0921161	0.0950863
1700021F07Rik	0.0416996	0.0355811	0.0324949	0.0400736	0.0335393	0.0572878
1700022A21Rik	0.0416996	0.0355811	0.0324949	0.0400348	0.0355227	0.0589817
1700022I11Rik	0.0504274	0.0445414	0.0392854	0.0481658	0.0375283	0.0623885
1700024G13Rik	0.0416996	0.0355811	0.0324949	0.0389101	0.0335393	0.0572878
1700024P04Rik	0.0453985	0.0366332	0.0376013	0.0400736	0.0345421	0.0572878
1700025C18Rik	0.0416996	0.0355811	0.0324949	0.0389101	0.0335393	0.0572878
1700025F22Rik	0.0416996	0.035983	0.0324949	0.0389101	0.0335393	0.0572878
1700025G04Rik	0.0658604	0.0459835	0.0537516	0.0591537	0.0526043	0.0736176
1700026D11Rik	0.0416996	0.0355811	0.0324949	0.0389101	0.0335393	0.0572878
1700028B04Rik	0.0515911	0.043442	0.0371911	0.0417928	0.0374169	0.0581442
1700028J19Rik	0.045357	0.0376852	0.0334666	0.0400606	0.0345421	0.0572878
1700028K03Rik	0.0466592	0.0654881	0.0658104	0.0553274	0.0633458	0.0895859
1700028M03Rik	0.0416996	0.0366332	0.0324949	0.0389101	0.0335393	0.0572878
1700028P14Rik	0.0416996	0.0355811	0.0324949	0.0400736	0.0355227	0.0572878
1700029F12Rik	0.0416996	0.0355811	0.0324949	0.0389101	0.0335393	0.0572878
1700029H14Rik	0.0475043	0.0376852	0.0373206	0.043538	0.0405034	0.0624075
1700029I15Rik	0.117826	0.100254	0.101145	0.118708	0.12482	0.146131
1700029J07Rik	0.0504136	0.0389619	0.0378496	0.0444816	0.0383083	0.0589626
1700029M20Rik	0.0416996	0.0355811	0.0324949	0.0412241	0.0365367	0.0602759
1700029P11Rik	0.0564815	0.0609016	0.0600239	0.0574086	0.0622984	0.0878349
1700030C10Rik	0.292992	0.225532	0.321603	0.232879	0.21366	0.215885
1700030F18Rik	0.0438054	0.036113	0.0392854	0.0408233	0.0355227	0.0606375
1700030J22Rik	0.0557472	0.0416571	0.0402246	0.0544225	0.048983	0.0674892
1700030K09Rik	0.0866548	0.0963763	0.102116	0.0688748	0.112474	0.100929
1700031F05Rik	0.0416996	0.0355811	0.0324949	0.0389101	0.0345421	0.0572878
1700031M16Rik	0.0416996	0.0355811	0.0324949	0.0389101	0.0335393	0.0572878
1700034E13Rik	0.0416996	0.0355811	0.0324949	0.0389101	0.0335393	0.0572878
1700034H15Rik	0.0874722	0.100171	0.114229	0.0970556	0.109008	0.130144
1700034I23Rik	0.0441933	0.0355811	0.0344274	0.0400606	0.034531	0.0572878
1700034J05Rik	0.0530735	0.0504164	0.0365001	0.0525222	0.0350435	0.065643
1700037C18Rik	0.0619537	0.0540336	0.0458708	0.0637299	0.0544986	0.0701537
1700037H04Rik	0.132039	0.0869313	0.104772	0.0991756	0.0889627	0.0969514
1700041C23Rik	0.0416996	0.0355811	0.0324949	0.0389101	0.0335393	0.0572878
1700042G07Rik	0.0416996	0.0355811	0.0324949	0.0441455	0.036013	0.0589817
1700044K03Rik	0.0416996	0.0355811	0.0324949	0.0389101	0.0335393	0.0572878
1700047I17Rik2	0.0604021	0.0485841	0.0464321	0.0639626	0.0522589	0.0828484
1700047M11Rik	0.0466869	0.036645	0.0324949	0.0424133	0.0342413	0.0623694
1700048O20Rik	0.0507045	0.0438794	0.0412286	0.0514881	0.0548997	0.0786803
1700049E15Rik	0.0416996	0.0355811	0.0324949	0.0389101	0.0335393	0.0572878
1700049L16Rik	0.0416996	0.0355811	0.0324949	0.0389101	0.0335393	0.0572878
1700052I22Rik	0.0490975	0.037697	0.035291	0.0389101	0.0345421	0.0572878
1700052K11Rik	0.129767	0.111767	0.0969127	0.151039	0.173725	0.170912
1700054K19Rik	0.0416996	0.0355811	0.0324949	0.0389101	0.0335393	0.0572878
1700056E22Rik	0.0466869	0.0387727	0.0334666	0.0458907	0.0395117	0.0606755
1700057G04Rik	0.0416996	0.0355811	0.0324949	0.0389101	0.0335393	0.0572878
1700060C20Rik	0.0424615	0.0355811	0.033445	0.0400606	0.0335393	0.0589817
1700061G19Rik	0.0534475	0.0456998	0.0484185	0.047597	0.045707	0.0632449
1700065D16Rik	0.0597371	0.0491043	0.0547988	0.04602	0.0520806	0.0705915
1700066B19Rik	0.0454124	0.0424136	0.0363706	0.04761	0.0380298	0.0624075
1700066M21Rik	0.0688944	0.0710203	0.080093	0.0757261	0.0909461	0.100434
1700066O22Rik	0.0416996	0.0355811	0.0324949	0.0389101	0.0335393	0.0572878
1700067K01Rik	0.112395	0.0751222	0.0855988	0.0764759	0.086099	0.110027
1700067P10Rik	0.0416996	0.0355811	0.0324949	0.0389101	0.0335393	0.0572878
1700069L16Rik	0.0429187	0.037697	0.0324949	0.0389101	0.0335393	0.0572878
1700071K01Rik	0.0416996	0.0355811	0.0324949	0.0389101	0.0335393	0.0572878
1700073E17Rik	0.0416996	0.0355811	0.0324949	0.0389101	0.0335393	0.0590007
1700074P13Rik	0.0416996	0.0355811	0.0324949	0.0389101	0.0335393	0.0572878
1700080E11Rik	0.0416996	0.0355811	0.0324949	0.0389101	0.0335393	0.0572878
1700080O16Rik	0.0416996	0.0355811	0.0324949	0.0389101	0.0335393	0.0572878
1700084E18Rik	0.0540709	0.0507474	0.0392638	0.0568657	0.053674	0.0776715
1700084J12Rik	0.0416996	0.0355811	0.033445	0.0400736	0.0335393	0.0587533
1700086L19Rik	0.0416996	0.036645	0.0329807	0.0534012	0.04164	0.0581442
1700086O06Rik	0.121289	0.076789	0.103854	0.121319	0.099693	0.114176
1700088E04Rik	0.0454124	0.036113	0.0392422	0.0446885	0.0355338	0.0640824
1700092M07Rik	0.178726	0.127359	0.146789	0.157489	0.156119	0.137129
1700093K21Rik	0.0441933	0.0524378	0.0450719	0.0493034	0.0415285	0.0658143
1700094D03Rik	0.173476	0.103859	0.131945	0.158368	0.107459	0.140688
1700096J18Rik	0.0416996	0.0355811	0.0344382	0.0400606	0.0335393	0.0606946
1700096K18Rik	0.0822216	0.0712449	0.0847244	0.0849947	0.0925283	0.106924
1700102P08Rik	0.0540986	0.0476976	0.0465725	0.0441326	0.0395229	0.070877
1700108F19Rik	0.0441933	0.0355811	0.0341899	0.0400477	0.0335393	0.0606565
1700108J01Rik	0.0460635	0.0440331	0.0405917	0.0447014	0.0380075	0.069164
1700109G14Rik	0.0416996	0.036645	0.0334666	0.0400477	0.0335393	0.0572878
1700109H08Rik	0.102268	0.070382	0.0882653	0.0927638	0.0734187	0.0952956
1700111N16Rik	0.0416996	0.0355811	0.0324949	0.0389101	0.0335393	0.0589817
1700113H08Rik	0.0416996	0.0355811	0.0334666	0.0389101	0.0335393	0.0572878
1700120K04Rik	0.17881	0.196512	0.17842	0.166745	0.208111	0.173024
1700121N20Rik	0.0441933	0.039281	0.0344382	0.0400736	0.0347538	0.0572878
1700123K08Rik	0.0416996	0.0355811	0.0324949	0.0389101	0.0345421	0.0572878
1700123L14Rik	0.0416996	0.0355811	0.0324949	0.0389101	0.0335393	0.0572878
1700123O20Rik	0.242135	0.198628	0.204405	0.220805	0.243188	0.227609
1700125H20Rik	0.0447751	0.0355811	0.0327648	0.0400736	0.035545	0.0581252
1700128F08Rik	0.0416996	0.036645	0.0324949	0.0389101	0.0335393	0.0572878
1700129C05Rik	0.0416996	0.0355811	0.0324949	0.0389101	0.0335393	0.0572878
1810009A15Rik	0.292784	0.323599	0.313841	0.266321	0.342435	0.357601
1810009J06Rik	0.0416996	0.0355811	0.0329807	0.0389101	0.0335393	0.0572878
1810010D01Rik	0.0429464	0.0387727	0.036824	0.0389101	0.0365367	0.0590007
1810010H24Rik	0.0550823	0.0408651	0.050826	0.0632128	0.0540306	0.0740934
1810011H11Rik	0.0416996	0.0355811	0.0324949	0.0389101	0.0335393	0.0572878
1810013L24Rik	0.263095	0.232613	0.208626	0.19106	0.164632	0.211965
1810014B01Rik	0.0934708	0.0768362	0.0848539	0.0910833	0.0817757	0.0778809
1810022K09Rik	0.176579	0.160115	0.182738	0.172433	0.176332	0.208577
1810024B03Rik	0.0657357	0.0519531	0.047814	0.0706587	0.0469661	0.0790038
1810030O07Rik	0.086447	0.101046	0.0827811	0.0909023	0.0871799	0.101957
1810032O08Rik	1.62159	1.67937	1.65888	1.41324	1.59048	1.22366
1810037I17Rik	0.295	0.217896	0.260283	0.228161	0.189503	0.170169
1810041L15Rik	0.0429049	0.0355811	0.0324949	0.0400218	0.03852	0.0639301
1810043G02Rik	0.0854218	0.0677105	0.0558244	0.0701546	0.0755358	0.0759586
1810046K07Rik	0.0416996	0.0355811	0.0324949	0.0389101	0.0335393	0.0572878
1810055G02Rik	0.167103	0.135669	0.162626	0.156196	0.140364	0.144856
1810058I24Rik	0.0794925	0.0655236	0.0647524	0.0759846	0.0554791	0.0801267
1810062O18Rik	0.0690468	0.0608425	0.0642018	0.0552369	0.0715245	0.0788135
1810064F22Rik	0.0416996	0.0355811	0.0324949	0.0389101	0.0335393	0.0572878
1810065E05Rik	0.0416996	0.0355811	0.0324949	0.0389101	0.0335393	0.0572878
2010003K11Rik	0.0416996	0.0355811	0.0336609	0.041237	0.0335393	0.0589817
2010005H15Rik	0.0454401	0.036645	0.0344382	0.0435509	0.0355227	0.0599142
2010016I18Rik	0.0490143	0.039813	0.0344274	0.0574345	0.0465093	0.0716192
2010106E10Rik	0.0416996	0.0355811	0.0324949	0.0389101	0.0335393	0.0572878
2010107E04Rik	0.217531	0.208025	0.196999	0.20868	0.258085	0.209471
2010109I03Rik	0.0416996	0.0355811	0.0324949	0.0389101	0.0335393	0.0572878
2010111I01Rik	0.0935262	0.0891537	0.102613	0.0862357	0.0833357	0.112139
2010204K13Rik	0.0416996	0.0355811	0.0344382	0.0389101	0.0335393	0.0572878
2010300C02Rik	0.0416996	0.0403331	0.036824	0.0440938	0.0455065	0.0696208
2010320M18Rik	0.133328	0.103859	0.109133	0.143489	0.146626	0.159644
2200002D01Rik	0.15354	0.135598	0.144468	0.138305	0.128307	0.151575
2200002J24Rik	0.0416996	0.0366332	0.0324949	0.0389101	0.0335393	0.0572878
2210010C04Rik	0.0416996	0.0355811	0.0334666	0.0389101	0.0335393	0.0572878
2210016F16Rik	0.102587	0.110029	0.102872	0.129463	0.151885	0.165868
2210016L21Rik	0.152681	0.113706	0.112318	0.123439	0.11088	0.127042
2210407C18Rik	0.0416996	0.0355811	0.0324949	0.0389101	0.0335393	0.0572878
2210408I21Rik	0.0528795	0.049187	0.0387348	0.05397	0.0410383	0.060923
2210409E12Rik	0.168239	0.205484	0.223222	0.316865	0.308628	0.352938
2210417A02Rik	0.0503582	0.0387018	0.0373206	0.0493034	0.0421971	0.0672417
2300002M23Rik	0.0441794	0.036113	0.0324949	0.0400348	0.0355227	0.0572878
2300009A05Rik	0.0645997	0.0472011	0.0444457	0.063187	0.0602036	0.0807548
2310001K24Rik	0.0435698	0.0426618	0.0363706	0.0435509	0.0455176	0.0619507
2310002L09Rik	0.0416996	0.0355811	0.0324949	0.0389101	0.0335393	0.0572878
2310007B03Rik	0.0418243	0.036645	0.0324949	0.0486958	0.0397234	0.0683266
2310009B15Rik	0.0813904	0.0535962	0.0542806	0.0821766	0.0674574	0.087892
2310011J03Rik	0.166563	0.168898	0.155706	0.259961	0.24165	0.269272
2310015A10Rik	0.0627295	0.0435957	0.0408724	0.0590762	0.054454	0.0784899
2310022A10Rik	0.101451	0.0600741	0.0581346	0.0858738	0.0689394	0.101367
2310022B05Rik	0.0767494	0.0631594	0.0553494	0.0693143	0.0784663	0.0953147
2310030G06Rik	0.0549576	0.0496007	0.0516572	0.0582876	0.0522923	0.0781283
2310033P09Rik	0.349556	0.360315	0.360435	0.337277	0.452078	0.3348
2310034C09Rik	0.0416996	0.0355811	0.0324949	0.0389101	0.0345421	0.0572878
2310035C23Rik	0.125459	0.113162	0.130314	0.124823	0.134202	0.131343
2310039H08Rik	0.519236	0.759508	0.737991	0.546952	0.813389	0.670971
2310050C09Rik	0.0416996	0.0355811	0.0324949	0.0389101	0.0335393	0.0572878
2310057J18Rik	0.0416996	0.0355811	0.0324949	0.0389101	0.0335393	0.0572878
2310057M21Rik	0.119502	0.0953242	0.115578	0.125973	0.120741	0.1192
2310057N15Rik	0.0416996	0.0355811	0.0324949	0.0389101	0.0335393	0.0572878
2310061I04Rik	0.18895	0.201323	0.205172	0.177629	0.181458	0.212193
2310061N02Rik	0.0416996	0.0355811	0.0324949	0.0389101	0.0335393	0.0572878
2310068J16Rik	0.107615	0.0949932	0.0781606	0.0902818	0.0875476	0.130772
2310079G19Rik	0.0416996	0.0355811	0.0324949	0.0389101	0.0335393	0.0572878
2410002F23Rik	1.31381	1.31949	1.2956	1.26952	1.43107	1.15754
2410004B18Rik	0.158805	0.108375	0.107503	0.125637	0.124474	0.12984
2410004P03Rik	0.0420321	0.0382408	0.035874	0.0462139	0.0391997	0.0658143
2410006H16Rik	5.43731	6.19432	6.23712	5.84466	7.52767	5.09526
2410015M20Rik	0.150354	0.135823	0.14396	0.143644	0.165212	0.131172
2410017I17Rik	0.0447197	0.0392692	0.0333262	0.0424392	0.039456	0.0669943
2410018L13Rik	0.314645	0.204455	0.21953	0.271815	0.213181	0.240076
2410089E03Rik	0.0940527	0.0864585	0.0745225	0.060705	0.0678363	0.0924027
2410131K14Rik	0.0793678	0.0621901	0.0572278	0.0674141	0.0679143	0.0928595
2410137M14Rik	0.0753086	0.0787276	0.131167	0.101709	0.0886173	0.122208
2510002D24Rik	0.178602	0.147762	0.157336	0.164832	0.164766	0.160253
2510009E07Rik	0.0453985	0.0377089	0.0324949	0.0499239	0.041016	0.0666137
2510039O18Rik	0.124891	0.138695	0.135075	0.155149	0.148665	0.15698
2610001J05Rik	0.150091	0.101294	0.12347	0.145855	0.158537	0.15974
2610002M06Rik	0.0435698	0.039813	0.0391559	0.0499368	0.0479021	0.0706105
2610005L07Rik	2.35648	1.84381	2.51905	2.08629	2.32608	2.14633
2610008E11Rik	0.0585318	0.0539745	0.0545613	0.059632	0.0476236	0.0813258
2610028E06Rik	0.0504274	0.0407941	0.0340279	0.0469895	0.0442028	0.0640633
2610028H24Rik	0.0416996	0.0355811	0.0324949	0.0412241	0.0335393	0.0572878
2610035D17Rik	0.0608731	0.0642469	0.048656	0.0672719	0.0818091	0.0978269
2610044O15Rik8	0.161049	0.133541	0.143993	0.103778	0.113521	0.121694
2610203C22Rik	0.0416996	0.0355811	0.0324949	0.0389101	0.0335393	0.0572878
2610301B20Rik	0.114625	0.0878179	0.07069	0.0772386	0.0870239	0.0962472
2610306M01Rik	0.0515911	0.0509838	0.0397712	0.053983	0.0469996	0.061532
2610318N02Rik	0.252414	0.342595	0.423104	0.139689	0.237806	0.245804
2610507B11Rik	0.311708	0.238417	0.246627	0.258203	0.216824	0.331698
2610524H06Rik	0.341604	0.28433	0.289507	0.285427	0.258141	0.254065
2610528J11Rik	0.0565092	0.0503455	0.041207	0.0633421	0.0544206	0.0759396
2700046A07Rik	0.0416996	0.0355811	0.0324949	0.0389101	0.0335393	0.0572878
2700046G09Rik	0.0701274	0.0776401	0.0793373	0.091665	0.110813	0.130277
2700049A03Rik	0.140227	0.115136	0.114758	0.0979605	0.107727	0.120951
2700062C07Rik	0.141848	0.166829	0.17733	0.157967	0.188678	0.200717
2700081O15Rik	0.169722	0.192327	0.188212	0.171786	0.205938	0.223575
2700097O09Rik	0.119031	0.0781247	0.0789379	0.0967841	0.0766167	0.0936208
2700099C18Rik	0.0924872	0.075335	0.0829539	0.0693531	0.0893304	0.111759
2810001G20Rik	0.0800327	0.0660437	0.0787759	0.0963963	0.0684268	0.0888055
2810002D19Rik	0.0944267	0.0595067	0.0736588	0.0771998	0.0677137	0.0872068
2810004N23Rik	0.228724	0.240568	0.20786	0.204401	0.205058	0.216761
2810006K23Rik	0.064198	0.05031	0.0509339	0.0714731	0.0595573	0.0769673
2810021J22Rik	0.0884419	0.0833496	0.0799635	0.102058	0.0966622	0.129859
2810025M15Rik	0.106022	0.0803352	0.10366	0.0864425	0.0827897	0.106296
2810032G03Rik	0.0416996	0.0376734	0.0346217	0.0454512	0.040002	0.0623885
2810047C21Rik1	0.0429464	0.0409005	0.0378388	0.0440809	0.0385535	0.0572878
2810403A07Rik	0.205048	0.186464	0.206143	0.193129	0.18363	0.210385
2810403D21Rik	0.0655695	0.0509602	0.0500271	0.0500919	0.0495958	0.0713718
2810405F15Rik	0.0416996	0.0355811	0.0324949	0.0452831	0.0365367	0.0589817
2810408A11Rik	0.116482	0.0657364	0.092033	0.085124	0.0791349	0.080869
2810410L24Rik	0.108239	0.0639278	0.0588148	0.138732	0.099615	0.112368
2810429I04Rik	0.122467	0.101778	0.115827	0.109879	0.114524	0.121903
2810433D01Rik	0.0416996	0.0376261	0.0344166	0.045296	0.0414951	0.0598571
2810454H06Rik	0.0842166	0.056847	0.0520567	0.0704002	0.0537854	0.0733892
2810459M11Rik	0.0429464	0.0372478	0.0344382	0.0423746	0.0505875	0.0653956
2810474O19Rik	0.232991	0.23318	0.285437	0.26592	0.310422	0.287238
2900005J15Rik	0.050566	0.0461727	0.0402462	0.0706975	0.0590559	0.086122
2900011O08Rik	0.102296	0.0940476	0.0974093	0.0750668	0.0680034	0.0793654
2900026A02Rik	0.0462575	0.0443641	0.0363706	0.0424521	0.039534	0.0645011
2900041M22Rik	0.0515911	0.0486551	0.048656	0.0539571	0.0537966	0.0803171
2900052N01Rik	0.0416996	0.0355811	0.0329592	0.0389101	0.034531	0.0590007
2900060B14Rik	0.0923348	0.134759	0.142708	0.0875543	0.14901	0.143486
2900079G21Rik	0.0416996	0.0355811	0.0334666	0.0389101	0.0335393	0.0572878
2900092C05Rik	0.0429464	0.0355811	0.0344382	0.0389101	0.0335393	0.0572878
2900092D14Rik	0.0416996	0.0355811	0.0324949	0.0458519	0.0345421	0.0590007
2900097C17Rik	0.720073	0.857173	0.813647	0.736151	1.06141	1.01101
3000002C10Rik	0.0730228	0.0910687	0.0638995	0.0757261	0.0975648	0.100758
3110002H16Rik	0.0902983	0.0805835	0.08548	0.0846069	0.0902664	0.0948388
3110009E18Rik	0.070543	0.0499908	0.0460111	0.0549396	0.0522032	0.067413
3110021A11Rik	0.0866548	0.0607597	0.069103	0.0569045	0.0611507	0.087302
3110035E14Rik	0.0416996	0.0355811	0.0324949	0.0389101	0.0335393	0.0572878
3110039M20Rik	0.0416996	0.0355811	0.0324949	0.0389101	0.034531	0.0572878
3110040N11Rik	0.0850201	0.0676395	0.0765952	0.0810261	0.0783995	0.112196
3110043O21Rik	0.0514387	0.0422008	0.0432258	0.0552627	0.0463644	0.0790609
3110062M04Rik	0.0441933	0.0450615	0.0392746	0.0549525	0.0425425	0.0623694
3110079O15Rik	0.0429464	0.036113	0.0324949	0.0455287	0.0423531	0.0589817
3110082I17Rik	0.070252	0.0588447	0.0555329	0.0699995	0.0532394	0.0795367
3110099E03Rik	0.0416996	0.0355811	0.0324949	0.0389101	0.0335393	0.0572878
3300002I08Rik	0.0949809	0.056977	0.0686712	0.0809744	0.0639141	0.0713528
3425401B19Rik	0.0416996	0.036645	0.0324949	0.0439387	0.0375283	0.0589817
3632451O06Rik	0.0521453	0.0409242	0.0415957	0.0471058	0.0385312	0.0624265
3830403N18Rik	0.0416996	0.0355811	0.0324949	0.0389101	0.0335393	0.0589817
3830406C13Rik	0.0460635	0.0398248	0.0391775	0.0523283	0.0384309	0.0629023
3830408C21Rik	0.0658466	0.0629584	0.0624313	0.0775747	0.0656078	0.0914511
3830417A13Rik	0.0416996	0.0355811	0.0324949	0.0418058	0.0383752	0.0607136
3930402G23Rik	0.0490836	0.0371651	0.0344058	0.0475324	0.0458742	0.0640633
4430402I18Rik	0.0734245	0.0449551	0.0589659	0.0909928	0.0757475	0.0842758
4632415L05Rik	0.112575	0.124026	0.124193	0.109517	0.107738	0.132066
4632427E13Rik	0.250447	0.250061	0.303887	0.256859	0.294087	0.291387
4632428C04Rik	0.0466315	0.0387491	0.0392854	0.0493422	0.0405034	0.0642536
4732416N19Rik	0.105731	0.075926	0.0851994	0.103674	0.0912804	0.107115
4732471J01Rik	0.0686589	0.0556885	0.0489475	0.0665997	0.0659532	0.0849229
4831440E17Rik	0.0615104	0.0461845	0.0483106	0.0625794	0.0504649	0.0792512
4833418N02Rik	0.0639625	0.0472366	0.039307	0.0666384	0.0495067	0.0640633
4833420G17Rik	0.213305	0.180719	0.203045	0.168942	0.20625	0.183568
4833422C13Rik	0.0429187	0.036645	0.0324949	0.0446626	0.0370269	0.0572878
4833423E24Rik	0.0416996	0.0355811	0.0324949	0.0389101	0.0335393	0.0572878
4833427G06Rik	0.042323	0.0366332	0.0334666	0.0522507	0.0345421	0.0606755
4833439L19Rik	0.163113	0.125941	0.115578	0.133794	0.149746	0.148815
4921501E09Rik	0.0416996	0.0355811	0.0324949	0.0400606	0.0335393	0.0572878
4921504E06Rik	0.0429464	0.0355811	0.0334666	0.0389101	0.0355338	0.0572878
4921507P07Rik	0.0479199	0.0429219	0.0373422	0.0487346	0.0454285	0.0794225
4921509C19Rik	0.0420598	0.0355811	0.0324949	0.0389101	0.0335393	0.0572878
4921511C20Rik	0.0416996	0.0355811	0.0324949	0.0389101	0.0335393	0.0572878
4921511M17Rik	0.0416996	0.0355811	0.0324949	0.0389101	0.0335393	0.0572878
4921517D22Rik	0.0416996	0.0355811	0.0324949	0.039466	0.0335393	0.0589817
4921524J17Rik	0.0955073	0.0770372	0.0779555	0.0738517	0.0659755	0.0924027
4921524L21Rik	0.0416996	0.0355811	0.0324949	0.0389101	0.0335393	0.0572878
4921530L21Rik	0.0416996	0.0355811	0.0324949	0.0389101	0.0335393	0.0572878
4921531C22Rik	0.0627295	0.0549202	0.0513658	0.0712404	0.0649058	0.0908611
4921533I20Rik	0.0416996	0.0355811	0.0324949	0.0389101	0.0335393	0.0572878
4921536K21Rik	0.0613857	0.0467046	0.0402462	0.0649321	0.0558245	0.0635304
4921539E11Rik	0.0416996	0.0355811	0.0324949	0.0389101	0.0335393	0.0572878
4922502D21Rik	0.0416996	0.0355811	0.0324949	0.0389101	0.0335393	0.0572878
4930402F06Rik	0.0441933	0.0355811	0.0324949	0.0389101	0.034531	0.0572878
4930402H24Rik	0.0581024	0.0473193	0.0457196	0.0594252	0.0460636	0.0669372
4930404I05Rik	0.0579915	0.0404868	0.0344382	0.0525222	0.0437125	0.0632449
4930404N11Rik	0.118504	0.107429	0.140441	0.116692	0.156387	0.158217
4930407I10Rik	0.0416996	0.0355811	0.0324949	0.0435509	0.0335393	0.0590007
4930412C18Rik	0.0416996	0.037697	0.0342007	0.0394918	0.0375283	0.0572878
4930412O13Rik	0.0416996	0.0355811	0.0324949	0.0515915	0.0429994	0.0623885
4930415L06Rik	0.0416996	0.0355811	0.0324949	0.0389101	0.0335393	0.0572878
4930415O20Rik	0.0498179	0.0366332	0.0324949	0.0457097	0.0350213	0.0589817
4930417O13Rik	0.0416996	0.036645	0.0334558	0.0400736	0.0335393	0.0572878
4930426L09Rik	0.0429464	0.0355811	0.0324949	0.0400736	0.0375172	0.0572878
4930429B21Rik	0.106992	0.112015	0.106629	0.108793	0.102033	0.126756
4930429F11Rik	0.0416996	0.0355811	0.0324949	0.0389101	0.0335393	0.0572878
4930430A15Rik	0.0416996	0.0355811	0.0324949	0.0389101	0.0335393	0.0572878
4930430F08Rik	0.0974191	0.0815528	0.0864948	0.0845423	0.0715133	0.108066
4930432K21Rik	0.0520067	0.0393047	0.0363814	0.0592442	0.0426874	0.0623885
4930433I11Rik	0.0416996	0.0355811	0.0334666	0.0389101	0.0335393	0.0572878
4930433N12Rik	0.045163	0.0377089	0.0332722	0.0400218	0.035467	0.0572878
4930435E12Rik	0.0416996	0.0355811	0.0324949	0.0391816	0.0335393	0.0572878
4930442L01Rik	0.0441933	0.0422363	0.0334773	0.0423875	0.0359572	0.0640633
4930444G20Rik	0.0453431	0.0420472	0.0382814	0.0524834	0.0409268	0.0746264
4930447C04Rik	0.0429464	0.037697	0.0324949	0.0440938	0.0364809	0.0649008
4930448K20Rik	0.0416996	0.0355811	0.0324949	0.0389101	0.0335393	0.0572878
4930449I24Rik	0.0416996	0.0355811	0.0324949	0.0389101	0.0335393	0.0572878
4930451I11Rik	0.0493468	0.0403331	0.0387456	0.052561	0.0441025	0.0711053
4930452B06Rik	0.060693	0.0470356	0.0547016	0.0644409	0.051724	0.0787564
4930453N24Rik	0.160578	0.160836	0.152726	0.12375	0.169858	0.159911
4930465K10Rik	0.0696425	0.0550857	0.0624097	0.0583523	0.0633569	0.0819348
4930467E23Rik	0.0416996	0.0355811	0.0363814	0.0400736	0.0335393	0.061513
4930470P17Rik	0.0416996	0.0355811	0.0324949	0.0389101	0.0335393	0.0572878
4930471G03Rik	0.0429464	0.0368223	0.0329807	0.0487088	0.03852	0.0657953
4930474M22Rik	0.0416996	0.0355811	0.0324949	0.0389101	0.035545	0.0576303
4930474N05Rik	0.0416996	0.0355811	0.0324949	0.0389101	0.0335393	0.0572878
4930480E11Rik	0.0416996	0.0355811	0.0324949	0.0389101	0.0335393	0.0572878
4930481A15Rik	0.0669826	0.0626866	0.0504589	0.0699607	0.0656858	0.0947056
4930483J18Rik	0.0429464	0.036645	0.0353342	0.0423875	0.0337733	0.0572878
4930486L24Rik	0.0416996	0.0355811	0.0324949	0.0389101	0.0345421	0.0572878
4930488L21Rik	0.0480723	0.0424845	0.0430963	0.0603559	0.0434897	0.0757493
4930502E18Rik	0.0440409	0.0363849	0.0324949	0.0412241	0.0345421	0.0590007
4930503B20Rik	0.0416996	0.036645	0.0334666	0.0389101	0.034531	0.0572878
4930503E14Rik	0.0416996	0.0355811	0.0324949	0.0394789	0.033673	0.0598571
4930503E24Rik	0.0416996	0.0355811	0.0324949	0.0389101	0.0335393	0.0572878
4930503H13Rik	0.0416996	0.0355811	0.0324949	0.0389101	0.0335393	0.0572878
4930503L19Rik	0.101451	0.109746	0.135302	0.0879162	0.0926175	0.145123
4930504O13Rik	0.0416996	0.0355811	0.0324949	0.0389101	0.0335393	0.0572878
4930505A04Rik	0.0429464	0.0355811	0.0336393	0.0400606	0.0335393	0.0606755
4930507D05Rik	0.110594	0.101696	0.0794777	0.0888987	0.0950131	0.126528
4930511M06Rik	0.0416996	0.0355811	0.0324949	0.0389101	0.0335393	0.0572878
4930512B01Rik	0.0441933	0.0355811	0.034924	0.0389101	0.034999	0.0572878
4930513N10Rik	0.143025	0.124487	0.114618	0.122535	0.135405	0.14813
4930515G01Rik	0.0636993	0.0696255	0.0619563	0.0695341	0.0571059	0.0961901
4930515G16Rik	0.0429464	0.0366332	0.0324949	0.0423875	0.035545	0.0572878
4930519F09Rik	0.0416996	0.0366332	0.0344274	0.0400736	0.0335393	0.0589817
4930519F16Rik	0.0654864	0.0597786	0.0580591	0.0435509	0.0380409	0.0649198
4930519G04Rik	0.0416996	0.0355811	0.0339416	0.0423487	0.0355561	0.0623694
4930522H14Rik	0.0416996	0.0355811	0.0324949	0.0389101	0.0335393	0.0572878
4930523C07Rik	0.0491667	0.0355811	0.0344274	0.0452831	0.055078	0.0742267
4930524B15Rik	0.0429326	0.036645	0.0354098	0.0458648	0.0415285	0.0572878
4930528A17Rik	0.11101	0.0852055	0.0951638	0.0888857	0.0988016	0.109532
4930529C04Rik	0.066567	0.105928	0.0876392	0.063536	0.0776641	0.0976176
4930539E08Rik	0.0429464	0.0355811	0.0324949	0.0389101	0.034531	0.0572878
4930539J05Rik	0.118338	0.102015	0.0953257	0.0954397	0.0939546	0.122988
4930544D05Rik	0.05094	0.0429928	0.0425565	0.0505056	0.0420188	0.0724566
4930544G11Rik	0.0416996	0.0355811	0.0324949	0.0389101	0.0335393	0.0572878
4930548H24Rik	0.320824	0.420566	0.409544	0.223934	0.334279	0.253341
4930550C14Rik	0.0429187	0.0366332	0.0344382	0.0475583	0.0375395	0.0572878
4930550L24Rik	0.0416996	0.0355811	0.0324949	0.0389101	0.0335393	0.0572878
4930555G01Rik	0.0491252	0.0461727	0.0430747	0.0644796	0.0494955	0.0705153
4930558C23Rik	0.100148	0.0940239	0.102192	0.0777556	0.0498632	0.101633
4930562C15Rik	0.0416996	0.0355811	0.0324949	0.0389101	0.0335393	0.0572878
4930563D23Rik	0.0441378	0.0366213	0.0340279	0.0400736	0.034531	0.0581442
4930563E22Rik	0.0864054	0.0663865	0.0785708	0.107177	0.0923389	0.0938492
4930563M21Rik	0.0416996	0.0355811	0.0324949	0.0389101	0.0335393	0.0572878
4930567H12Rik	0.0416996	0.0355811	0.0334666	0.0389101	0.0335393	0.0572878
4930567H17Rik	0.0429464	0.0355811	0.0344382	0.041237	0.034531	0.0572878
4930568D16Rik	0.0416996	0.0355811	0.0324949	0.0389101	0.0335393	0.0572878
4930571K23Rik	0.0416996	0.0355811	0.0324949	0.0389101	0.0335393	0.0572878
4930578C19Rik	0.0416996	0.0355811	0.0324949	0.0389101	0.0335393	0.0572878
4930578I06Rik	0.0416996	0.0355811	0.0324949	0.0389101	0.0335393	0.0572878
4930579F01Rik	0.0429326	0.0355811	0.0324949	0.0389101	0.0335393	0.0572878
4930579G24Rik	0.126734	0.139641	0.130854	0.13722	0.125076	0.153687
4930579K19Rik	0.0466592	0.0430165	0.0344382	0.0423875	0.0375395	0.0589817
4930581F22Rik	0.0678277	0.0589038	0.0524237	0.0659792	0.0583873	0.0837429
4930583K01Rik	0.0440686	0.0376852	0.0354098	0.0435509	0.0425091	0.0623694
4930584F24Rik	0.0416996	0.0355811	0.0324949	0.0389101	0.0335393	0.0572878
4930590J08Rik	0.0560382	0.0430283	0.041736	0.0449599	0.0380298	0.0607136
4930592I03Rik	0.0659435	0.0447305	0.0517544	0.0668453	0.0519803	0.0775954
4930594C11Rik	0.0546944	0.0507237	0.0456117	0.051669	0.0466876	0.0691831
4930595M18Rik	0.0416996	0.0355811	0.0324949	0.0389101	0.0335393	0.0572878
4930596D02Rik	0.042323	0.0355811	0.0324949	0.0389101	0.0335393	0.0572878
4931406B18Rik	0.0416996	0.0355811	0.0334666	0.0389101	0.0335393	0.0572878
4931406C07Rik	0.170331	0.182551	0.172094	0.159454	0.151774	0.206312
4931406H21Rik	0.0558165	0.052024	0.0464861	0.057331	0.0499524	0.082601
4931406P16Rik	0.0792015	0.0618236	0.0586744	0.0715765	0.0654963	0.079689
4931408C20Rik	0.0416996	0.0355811	0.0324949	0.0389101	0.0335393	0.0572878
4931409K22Rik	0.0429187	0.036113	0.0344274	0.0418058	0.035545	0.0606946
4931414P19Rik	0.0563429	0.0518822	0.0446509	0.0512295	0.0428322	0.0678127
4931417E11Rik	0.0416996	0.0355811	0.0324949	0.0389101	0.0335393	0.0572878
4931423N10Rik	0.0466038	0.036645	0.0334666	0.0389101	0.035545	0.0572878
4931428F04Rik	0.0807254	0.0687507	0.0723309	0.0709431	0.0769955	0.0947246
4931428L18Rik	0.0416996	0.0355811	0.0324949	0.0389101	0.0335393	0.0572878
4931429L15Rik	0.0416996	0.0366095	0.0329807	0.0389101	0.0335393	0.0572878
4931440F15Rik	0.0541125	0.0562323	0.0465509	0.0699736	0.0692291	0.0700205
4931440P22Rik	0.105399	0.0945086	0.0930154	0.0806383	0.0950911	0.107343
4932411N23Rik	0.0416996	0.0355811	0.0324949	0.0389101	0.0335393	0.0572878
4932414J04Rik	0.0416996	0.0355811	0.0324949	0.0389101	0.0335393	0.0572878
4932414N04Rik	0.0416996	0.0355811	0.0324949	0.0389101	0.0335393	0.0572878
4932415M13Rik	0.0416996	0.0355811	0.0324949	0.0389101	0.0335393	0.0572878
4932416H05Rik	0.155549	0.151403	0.151366	0.123116	0.121789	0.142591
4932429P05Rik	0.0416996	0.0355811	0.0324949	0.0389101	0.0335393	0.0572878
4932435O22Rik	0.0416996	0.0355811	0.0334666	0.0394918	0.0335393	0.0572878
4932438A13Rik	0.0622723	0.0519649	0.0520675	0.0686551	0.0619195	0.0831529
4932438H23Rik	0.0416996	0.036645	0.0324949	0.0400736	0.0335393	0.0590007
4932441J04Rik	0.0422953	0.036645	0.0324949	0.0441326	0.034531	0.0579729
4932443I19Rik	0.0423646	0.0355811	0.0324949	0.0412241	0.0335393	0.0572878
4933400A11Rik	0.0416996	0.0355811	0.0324949	0.0389101	0.0335393	0.0572878
4933400F21Rik	0.0544173	0.0472484	0.0433014	0.0517983	0.0440245	0.0723615
4933401B06Rik	0.0416996	0.0355811	0.0324949	0.0389101	0.0335393	0.0572878
4933402E13Rik	0.0429464	0.0355811	0.0328404	0.041237	0.0335393	0.0572878
4933402J07Rik	0.0416996	0.0355811	0.0334666	0.041237	0.0335393	0.0589817
4933402N03Rik	0.0416996	0.0355811	0.0324949	0.0389101	0.0335393	0.0572878
4933402N22Rik	0.0416996	0.0355811	0.0324949	0.0389101	0.0335393	0.0572878
4933403O08Rik	0.0416996	0.0366332	0.0324949	0.0400736	0.0380521	0.0590007
4933404O12Rik	0.0700304	0.0654999	0.0676456	0.063006	0.0667332	0.0750641
4933405L10Rik	0.0441933	0.0366332	0.0373314	0.0516044	0.0384532	0.0640633
4933405O20Rik	0.0416996	0.0355811	0.0324949	0.0389101	0.0335393	0.0572878
4933406F09Rik	0.0416996	0.0355811	0.0324949	0.0389101	0.0335393	0.0572878
4933406I18Rik	0.0472826	0.0387609	0.0402246	0.0481788	0.0475233	0.0793845
4933406K04Rik	0.0416996	0.0355811	0.0324949	0.0389101	0.0335393	0.0572878
4933406M09Rik	0.0416996	0.036645	0.0324949	0.0423875	0.034531	0.0572878
4933407K13Rik	0.120222	0.0962581	0.095045	0.0859125	0.0727725	0.0960379
4933407L21Rik	0.0429464	0.0355811	0.0324949	0.0389101	0.0335393	0.0589817
4933408B17Rik	0.0481	0.0397657	0.0387996	0.045839	0.0404143	0.0598
4933409G03Rik	0.0416996	0.0355811	0.0324949	0.0400736	0.0335393	0.0572878
4933411K16Rik	0.0552762	0.0387609	0.0354098	0.046007	0.0414951	0.0657953
4933412E24Rik	0.0416996	0.0355811	0.0324949	0.0389101	0.0335393	0.0572878
4933415F23Rik	0.0416996	0.0355811	0.0324949	0.0389101	0.0335393	0.0572878
4933416C03Rik	0.0441933	0.039813	0.0347081	0.0550818	0.0444925	0.0725899
4933417A18Rik	0.0416996	0.0355811	0.0324949	0.0389101	0.0335393	0.0572878
4933417G07Rik	0.0416996	0.0355811	0.0334666	0.0389101	0.0345421	0.0572878
4933421I07Rik	0.0416996	0.0355811	0.0324949	0.0389101	0.0335393	0.0572878
4933425L06Rik	0.0416996	0.0355811	0.0324949	0.0389101	0.0335393	0.0581442
4933427D06Rik	0.0416996	0.036645	0.0363058	0.0394918	0.0376398	0.0632069
4933427D14Rik	0.102393	0.0872387	0.0909534	0.0925053	0.088049	0.0857413
4933427E11Rik	0.0476013	0.0400258	0.04084	0.0489544	0.0426317	0.0662901
4933429O19Rik	0.0416996	0.0355811	0.0324949	0.0389101	0.0335393	0.0572878
4933430I17Rik	0.0452184	0.037697	0.035399	0.0418187	0.0370269	0.0589817
4933431E20Rik	0.0438331	0.042981	0.0382814	0.0475712	0.0479801	0.0766628
4933432I09Rik	0.042323	0.036645	0.0324949	0.0389101	0.034531	0.0572878
4933434E20Rik	0.202513	0.154275	0.164925	0.161484	0.149813	0.159435
4933436I01Rik	0.0416996	0.0355811	0.0324949	0.0389101	0.0335393	0.0572878
4933439C10Rik	0.162947	0.127075	0.126029	0.151297	0.186149	0.184215
5031410I06Rik	0.0460219	0.0355811	0.0329807	0.0498722	0.0477016	0.0743218
5031425F14Rik	0.0416996	0.0355811	0.0324949	0.0400477	0.0335393	0.0572878
5031426D15Rik	0.0416996	0.0355811	0.0324949	0.0389101	0.0335393	0.0572878
5031434O11Rik	0.072053	0.0592348	0.0512146	0.0664187	0.0522923	0.0926311
5031439G07Rik	0.0710694	0.0601923	0.0481271	0.0800437	0.0553008	0.0829816
5033404E19Rik	0.0441794	0.0394229	0.0330995	0.0428658	0.0390103	0.0572878
5033406O09Rik	0.0528103	0.0398248	0.0392746	0.060886	0.0524372	0.069145
5330413P13Rik	0.0441933	0.0377089	0.0344382	0.0400736	0.0335393	0.0572878
5330417C22Rik	0.0432928	0.0355811	0.0324949	0.0389101	0.034531	0.0572878
5330434G04Rik	0.0416996	0.0387491	0.0344274	0.0400736	0.0335393	0.0572878
5330439B14Rik	0.0416996	0.0355811	0.0324949	0.0389101	0.0335393	0.0572878
5430402E10Rik	0.0416996	0.0355811	0.0324949	0.0389101	0.0335393	0.0572878
5430402O13Rik	0.0494992	0.0385718	0.0363382	0.0411336	0.0391217	0.0589817
5430405H02Rik	0.10551	0.0909741	0.0821118	0.0856152	0.100874	0.1015
5430419D17Rik	0.0416996	0.0355811	0.0324949	0.0389101	0.0335393	0.0572878
5430427O19Rik	0.0416996	0.0355811	0.0324949	0.0389101	0.0335393	0.0572878
5530400C23Rik	0.0416996	0.0355811	0.0324949	0.0389101	0.0335393	0.0572878
5530601H04Rik	0.0955489	0.078834	0.07571	0.0747307	0.0861436	0.0901569
5730408K05Rik	0.375906	0.322192	0.335108	0.396832	0.40236	0.366356
5730409E04Rik	0.0608731	0.057509	0.0536976	0.072727	0.0710119	0.0881775
5730416F02Rik	0.0416996	0.0355811	0.0339524	0.0389101	0.0350324	0.0623885
5730422E09Rik	0.0638378	0.0493407	0.0551119	0.063717	0.0439576	0.0707437
5730455P16Rik	0.109527	0.108103	0.109241	0.0989429	0.115081	0.138404
5730507C01Rik	0.147431	0.0970619	0.0851778	0.114132	0.0837368	0.0999966
5730522E02Rik	0.0503443	0.046681	0.0386269	0.0565554	0.0426762	0.0629404
5730559C18Rik	0.0827481	0.0679351	0.060175	0.0673107	0.0604042	0.0844852
5830411N06Rik	0.0416996	0.0355811	0.0324949	0.0389101	0.0335393	0.0572878
5830417I10Rik	0.301387	0.327996	0.282544	0.262753	0.262386	0.300923
5830432E09Rik	0.0416996	0.0355811	0.0324949	0.0396987	0.0375172	0.0589817
5930412G12Rik	0.0565369	0.0488442	0.0509123	0.0481788	0.059379	0.0749309
6030408B16Rik	0.0515773	0.0378271	0.0368024	0.0465112	0.0383083	0.061532
6030419C18Rik	0.0542233	0.0681597	0.0668575	0.105238	0.150503	0.16583
6030458C11Rik	0.136625	0.108233	0.111044	0.125042	0.130335	0.12472
6030468B19Rik	0.0429464	0.0366332	0.0329484	0.0429692	0.0355227	0.0572878
6030498E09Rik	0.0416996	0.0355811	0.0324949	0.0389101	0.0335393	0.0572878
6230400D17Rik	0.157544	0.0926527	0.10339	0.126632	0.0877816	0.103917
6330403K07Rik	0.105108	0.0539745	0.0687684	0.0804832	0.0656969	0.0793845
6330407A03Rik	0.0416996	0.036645	0.0324949	0.0400736	0.0345533	0.0572878
6330549D23Rik	0.0839949	0.0551211	0.0716184	0.07168	0.0733073	0.0869784
6430411K18Rik	0.590583	0.608531	0.697518	0.403825	0.439744	0.510622
6430531B16Rik	0.0503443	0.038229	0.038303	0.0562323	0.05344	0.069164
6430548M08Rik	0.0416996	0.0366332	0.0344382	0.0470412	0.0395229	0.0641014
6430550D23Rik	0.0516327	0.0440331	0.0349024	0.0434992	0.0405034	0.0646343
6430562O15Rik	0.0887329	0.100064	0.0992877	0.0786993	0.0933863	0.110369
6430571L13Rik	0.0453847	0.0366332	0.0334666	0.04761	0.0437348	0.0733892
6430573F11Rik	0.0525332	0.0437139	0.037353	0.0456839	0.0421971	0.0636065
6530402F18Rik	0.0429464	0.0355811	0.0324949	0.0431243	0.0381746	0.0673559
6530411M01Rik	0.0416996	0.0355811	0.0324949	0.0412241	0.0355115	0.0572878
6720489N17Rik	0.0789106	0.0654763	0.0647092	0.0594898	0.0491612	0.0742267
6820408C15Rik	0.0627572	0.0435366	0.0455901	0.0424004	0.038988	0.0683266
6820431F20Rik	2.35648	1.84381	2.51905	2.08629	2.32608	2.14633
7420426K07Rik	0.0416996	0.0355811	0.0324949	0.0389101	0.0335393	0.0572878
7420461P10Rik	0.0416996	0.0355811	0.0334666	0.0389101	0.0335393	0.0572878
8030411F24Rik	0.0416996	0.0355811	0.0324949	0.0389101	0.0335393	0.0572878
8030462N17Rik	0.106299	0.0868841	0.079197	0.0947416	0.0881493	0.106411
8430408G22Rik	0.0416996	0.036645	0.0334666	0.041237	0.0355227	0.0623694
8430429K09Rik	0.0962831	0.0703229	0.071273	0.071318	0.0611507	0.0784138
8430431K14Rik	0.0416996	0.0355811	0.0324949	0.0400089	0.0335393	0.0572878
9030025P20Rik	0.186637	0.177196	0.211411	0.16138	0.249662	0.231245
9030612E09Rik	0.0466592	0.0355811	0.0326785	0.0429692	0.0365367	0.0589817
9030619P08Rik	0.0416996	0.0355811	0.0324949	0.0389101	0.0335393	0.0572878
9030624J02Rik	0.0666224	0.0572134	0.0524345	0.0648675	0.0642372	0.0740363
9130008F23Rik	0.0472549	0.0474375	0.0416389	0.0574603	0.0574514	0.0775003
9130011E15Rik	0.073951	0.0555703	0.0597972	0.0655655	0.0708225	0.0921933
9130019O22Rik	0.183686	0.171333	0.202473	0.225239	0.242463	0.19495
9130019P16Rik	0.0429187	0.0355811	0.0324949	0.0389101	0.0335393	0.0572878
9130023H24Rik	0.102129	0.0950523	0.0770162	0.129127	0.112763	0.0998063
9130024F11Rik	0.0627988	0.0430047	0.0420059	0.0846974	0.100506	0.126642
9130204L05Rik	0.0416996	0.0355811	0.0324949	0.0389101	0.0335393	0.0572878
9130209A04Rik	0.0416996	0.0355811	0.0324949	0.0389101	0.0335393	0.0572878
9130230L23Rik	0.0441656	0.0392574	0.0334666	0.0457356	0.0377289	0.061513
9130401M01Rik	0.0466869	0.0443759	0.042686	0.0467826	0.0385535	0.0708579
9130409I23Rik	0.0416996	0.0355811	0.0324949	0.0389101	0.0344976	0.0572878
9230102K24Rik	0.0416996	0.0355811	0.0324949	0.0389101	0.0335393	0.0572878
9230104L09Rik	0.0416996	0.0355811	0.0324949	0.0389101	0.0335393	0.0572878
9230110C19Rik	0.0626325	0.0494353	0.0557812	0.0679958	0.0585545	0.0782616
9230110F15Rik	0.0416996	0.0355811	0.0324949	0.0389101	0.0335393	0.0572878
9230113P08Rik	0.0416996	0.0355811	0.0324949	0.0389101	0.0335393	0.0572878
9230114K14Rik	0.0746991	0.054341	0.0470475	0.0719514	0.0673126	0.0675082
9230116N13Rik	0.0619398	0.0520122	0.0474145	0.0469119	0.0468102	0.0708579
9330020H09Rik	0.183963	0.121058	0.1236	0.175626	0.157378	0.160387
9330111N05Rik	0.0416996	0.0355811	0.0324949	0.0417799	0.0345421	0.0572878
9330151L19Rik	0.152806	0.103339	0.0873153	0.151026	0.117878	0.12668
9330158H04Rik	0.0416996	0.0355811	0.0324949	0.0400736	0.0335393	0.0572878
9330159F19Rik	0.0416996	0.0355811	0.0326893	0.0389101	0.034531	0.0572878
9330175E14Rik	0.0460635	0.0393874	0.0324949	0.0608342	0.0434674	0.0715431
9330182L06Rik	0.0478922	0.0413261	0.0388428	0.0482046	0.0414728	0.0708579
9430007A20Rik	0.0416996	0.0355811	0.0324949	0.0389101	0.0335393	0.0572878
9430015G10Rik	0.122106	0.0810681	0.0991258	0.0889892	0.0801489	0.0997873
9430021M05Rik	0.0429464	0.0376852	0.0334666	0.0424004	0.0388655	0.0572878
9430038I01Rik	0.0838287	0.0630648	0.0472742	0.0675563	0.0577522	0.0818587
9430041J12Rik	0.0535584	0.048856	0.0517868	0.0515268	0.0406594	0.0683647
9430060I03Rik	0.0902983	0.0496126	0.0574545	0.0635748	0.0500192	0.0786422
9430083A17Rik	0.081806	0.0752404	0.0849511	0.097327	0.0817868	0.103137
9530002B09Rik	0.0416996	0.036113	0.0324949	0.0389101	0.0335393	0.0572878
9530003J23Rik	0.0416996	0.0355811	0.0334666	0.0389101	0.0335393	0.0572878
9530026P05Rik	0.0632421	0.0550029	0.0580051	0.0807159	0.0733853	0.126471
9530036O11Rik	0.0429464	0.0355811	0.034395	0.0593735	0.0470219	0.0683266
9530053A07Rik	0.0429187	0.0355811	0.0334666	0.0389101	0.0335393	0.0572878
9530059O14Rik	0.0509677	0.0392929	0.0382922	0.0733863	0.0499078	0.0776715
9530068E07Rik	0.156879	0.144216	0.141671	0.124719	0.136798	0.1676
9530077C05Rik	0.0582409	0.0392338	0.048343	0.0464983	0.0441136	0.0724376
9530082P21Rik	0.0497347	0.0409005	0.0329807	0.0752478	0.0654852	0.0891672
9530091C08Rik	0.0429187	0.0398248	0.0363814	0.0400606	0.0340407	0.0606946
9630013A20Rik	0.0416996	0.0355811	0.0324949	0.0389101	0.0335393	0.0572878
9630028H03Rik	0.0416996	0.0355811	0.0324949	0.0389101	0.0335393	0.0572878
9830107B12Rik	0.0416996	0.0355811	0.0324949	0.0389101	0.0335393	0.0572878
9930012K11Rik	0.0605406	0.0493052	0.0430963	0.0590891	0.0646718	0.0762441
9930014A18Rik	0.109209	0.0868013	0.0992985	0.087063	0.0872356	0.104412
9930021J03Rik	0.0976685	0.0977121	0.0802549	0.0744722	0.083124	0.102204
9930104L06Rik	0.124614	0.16612	0.142449	0.138008	0.186405	0.177859
9930111J21Rik1	0.0416996	0.0355811	0.0324949	0.0389101	0.0345421	0.0589626
9930111J21Rik2	0.0416996	0.0355811	0.0324949	0.0389101	0.0340407	0.0581252
a	0.0416996	0.0355811	0.0324949	0.0400736	0.0335393	0.0572878
A130010J15Rik	0.0703075	0.0892482	0.0836988	0.0973658	0.104796	0.11448
A130040M12Rik	0.050372	0.0615517	0.052359	0.0493939	0.0400689	0.070896
A1bg	0.0416996	0.0366332	0.0324949	0.0389101	0.0335393	0.0572878
A1cf	0.0416996	0.0355811	0.0324949	0.0389101	0.0335393	0.0572878
A230020J21Rik	0.0748515	0.069921	0.0510527	0.0706587	0.0621758	0.0947246
A230050P20Rik	0.300196	0.270416	0.27665	0.253911	0.213604	0.232329
A230056P14Rik	0.0541541	0.0387727	0.035874	0.0424392	0.0405146	0.0666898
A230057D06Rik	0.0416996	0.0363495	0.0324949	0.0389101	0.0335393	0.0572878
A230072C01Rik	0.077165	0.0621546	0.0575409	0.0627733	0.0535069	0.0812116
A230072E10Rik	0.0721777	0.0743893	0.0660047	0.0627216	0.0649169	0.0852084
A2m	0.0441794	0.036645	0.0329807	0.0429563	0.0350324	0.0589817
A2ml1	0.0416996	0.0355811	0.0326137	0.0389101	0.0335393	0.0572878
A330023F24Rik	0.0575482	0.0472129	0.053255	0.0516173	0.0514455	0.0641014
A330035P11Rik	0.0820277	0.0602514	0.0655513	0.0748858	0.0620978	0.0747786
A330040F15Rik	0.0453293	0.0410306	0.0324949	0.045839	0.0350435	0.0606946
A330069E16Rik	0.0788275	0.0435484	0.0606284	0.0643504	0.0503981	0.0688785
A330076H08Rik	0.0416996	0.036645	0.0324949	0.0389101	0.0335393	0.0606755
A3galt2	0.0416996	0.0355811	0.0334666	0.0389101	0.034531	0.0572878
A430005L14Rik	0.201516	0.163614	0.140085	0.231431	0.192868	0.173481
A430033K04Rik	0.0546112	0.0428628	0.0378712	0.0481917	0.041016	0.0634162
A430078G23Rik	0.0429464	0.036113	0.0324949	0.0412241	0.0335393	0.0572878
A430089I19Rik	0.0416996	0.0377089	0.0324949	0.0447273	0.0345421	0.0572878
A430093F15Rik	0.0416996	0.0355811	0.0324949	0.0394918	0.0335393	0.0589817
A430105I19Rik	0.0441933	0.0387727	0.0344382	0.0555213	0.0484593	0.0657572
A4galt	0.13312	0.13892	0.165206	0.153042	0.125655	0.164669
A4gnt	0.0416996	0.0355811	0.0324949	0.0389101	0.0335393	0.0572878
A530013C23Rik	0.0550546	0.0405932	0.035399	0.0573181	0.0469439	0.0648817
A530016L24Rik	0.0416996	0.0355811	0.0324949	0.0400477	0.0335393	0.0572878
A530032D15Rik	0.0416996	0.0355811	0.0324949	0.0389101	0.0335393	0.0572878
A530053G22Rik	0.0416996	0.0355811	0.0324949	0.0389101	0.0335393	0.0572878
A530058N18Rik	0.0416996	0.0355811	0.0324949	0.0389101	0.0335393	0.0572878
A530064D06Rik	0.0416996	0.0355811	0.0324949	0.0389101	0.0335393	0.0572878
A530088E08Rik	0.0466315	0.037567	0.0344382	0.0411594	0.0375283	0.0623694
A530099J19Rik	0.0416996	0.0355811	0.0324949	0.0389101	0.0335393	0.0572878
A630001G21Rik	0.0481554	0.0387491	0.0373314	0.0470283	0.0419408	0.0683076
A630010A05Rik	0.0416996	0.0355811	0.0324949	0.0389101	0.0340073	0.0572878
A630066F11Rik	0.0610671	0.0456053	0.0412178	0.0584169	0.0543314	0.0606755
A630072M18Rik	0.14908	0.131496	0.104049	0.138357	0.116273	0.152602
A630073D07Rik	0.0416996	0.0355811	0.0324949	0.0389101	0.0335393	0.0572878
A630075F10Rik	0.0416996	0.036645	0.035399	0.0400606	0.035545	0.0572878
A630089N07Rik	0.209703	0.164099	0.159722	0.144924	0.124608	0.155686
A630095E13Rik	0.0416996	0.0355811	0.0324949	0.0389101	0.0335393	0.0572878
A730008H23Rik	0.675215	0.632764	0.946002	0.593502	0.814815	0.810612
A730017C20Rik	0.0416996	0.0377089	0.0334666	0.0389101	0.0335393	0.0572878
A730017L22Rik	0.065708	0.0509602	0.0504481	0.0661731	0.0539637	0.0725708
A730018C14Rik	0.0416996	0.0355811	0.0324949	0.0389101	0.0335393	0.0572878
A730020M07Rik	0.0416996	0.0355811	0.0324949	0.0389101	0.0335393	0.0572878
A830010M20Rik	0.0458418	0.0398248	0.0365973	0.0420514	0.0377846	0.0640253
A830018L16Rik	0.0552485	0.0548374	0.0511714	0.0519922	0.0507101	0.0683837
A830082N09Rik	0.0441933	0.0355811	0.0344382	0.0429692	0.0395452	0.0572878
A930003A15Rik	0.0416996	0.0355811	0.0324949	0.0389101	0.0335393	0.0572878
A930003O13Rik	0.0416996	0.0355811	0.0324949	0.0400606	0.0345421	0.0589817
A930004D18Rik	0.0429464	0.0355811	0.0324949	0.0424004	0.0345421	0.0623885
A930005H10Rik	0.0484879	0.0387609	0.0402354	0.0551076	0.0491612	0.0640824
A930007I19Rik	0.0776222	0.059424	0.0669007	0.0619589	0.0564931	0.080298
A930011G23Rik	0.0416996	0.0355811	0.0324949	0.0400606	0.0355227	0.0572878
A930012L18Rik	0.0528657	0.0410542	0.0464861	0.0543191	0.0534623	0.0760348
A930013F10Rik	0.0997743	0.111058	0.119324	0.102097	0.0995259	0.11212
A930015D03Rik	0.0842027	0.0617409	0.0628307	0.0771351	0.0547994	0.0941917
A930017M01Rik	0.0416996	0.0355811	0.0324949	0.0389101	0.035545	0.0590007
A930018P22Rik	0.0441794	0.0387609	0.0334666	0.043538	0.0400354	0.0590007
AA387883	0.0416996	0.0355811	0.0324949	0.0400606	0.0345421	0.0589817
AA388235	0.0686312	0.05784	0.0518084	0.0568786	0.0454285	0.0658143
AA465934	0.544325	0.311069	0.30488	0.406475	0.307447	0.294033
AA467197	0.0528657	0.0530288	0.0486021	0.0766698	0.0679366	0.103993
AA543186	0.0694624	0.0546601	0.0489907	0.0642857	0.0454953	0.0788325
AA545190	0.0416996	0.0355811	0.0324949	0.0389101	0.0335393	0.0572878
AA619741	0.0429187	0.036645	0.0333802	0.0425426	0.0355784	0.0666327
AA792892	0.0416996	0.0355811	0.0324949	0.0389101	0.0335393	0.0572878
AA986860	0.0441656	0.036645	0.0334666	0.0524576	0.0383306	0.0607136
Aaas	0.210382	0.144192	0.11858	0.173169	0.169602	0.165088
Aacs	0.0755996	0.0665638	0.0532982	0.0761139	0.0631787	0.0870926
Aadac	0.0416996	0.036645	0.0344274	0.0389101	0.0335393	0.0572878
Aadacl2	0.0416996	0.0355811	0.0324949	0.0389101	0.0335393	0.0572878
Aadacl3	0.0416996	0.0355811	0.0324949	0.0389101	0.0335393	0.0572878
Aadacl4	0.0416996	0.0355811	0.0324949	0.0389101	0.0335393	0.0572878
Aadat	0.0416996	0.036645	0.0324949	0.0389101	0.0340296	0.0581252
Aaed1	0.0704737	0.0570598	0.0474145	0.0617391	0.0518243	0.0766628
Aagab	0.0760844	0.0542464	0.0639967	0.0662506	0.0648946	0.0771957
Aak1	0.0713603	0.0621428	0.0631114	0.0705682	0.0571171	0.0976366
Aamdc	0.0896472	0.059755	0.0616432	0.0695341	0.074611	0.0893575
Aamp	0.25398	0.251302	0.234082	0.264796	0.240224	0.236174
Aanat	0.0532951	0.043643	0.0439491	0.0481788	0.0416511	0.0719618
Aar2	0.101783	0.103575	0.102257	0.0942892	0.118323	0.11823
Aard	0.0466869	0.0387609	0.0373206	0.0568786	0.0576742	0.0759777
Aars	0.226522	0.245746	0.20488	0.179051	0.203821	0.229113
Aars2	0.109319	0.137962	0.150276	0.112839	0.132787	0.157361
Aarsd1	0.140227	0.131331	0.133877	0.110461	0.111226	0.141735
Aasdh	0.0738679	0.0550857	0.0526936	0.0629413	0.0624655	0.0857984
Aasdhppt	0.132524	0.107535	0.137591	0.111779	0.106256	0.148016
Aass	0.0416996	0.0355811	0.0324949	0.041237	0.0335393	0.0572878
Aatf	0.211961	0.244339	0.208097	0.207219	0.232368	0.237563
Aatk	0.0510508	0.0381935	0.0395877	0.0634972	0.0616856	0.0768341
AB124611	0.0521868	0.0539627	0.0504157	0.0585462	0.0553565	0.0666517
Abat	0.05227	0.049317	0.0425349	0.0647253	0.0529386	0.0819348
Abca1	0.0445257	0.036645	0.0339416	0.0424263	0.0419743	0.0645011
Abca12	0.0416996	0.0355811	0.0324949	0.0389101	0.0335393	0.0572878
Abca13	0.0416996	0.036645	0.0324949	0.0400477	0.0335393	0.0572878
Abca14	0.0416996	0.0355811	0.0324949	0.0389101	0.0335393	0.0572878
Abca15	0.0416996	0.0355811	0.0344382	0.0389101	0.0335393	0.0581252
Abca16	0.0416996	0.036645	0.0339308	0.0400736	0.0335393	0.0589817
Abca17	0.0416996	0.0355811	0.0351183	0.0467826	0.0355338	0.0583155
Abca2	0.0813904	0.0536435	0.053201	0.0744851	0.0770958	0.103803
Abca3	0.0542649	0.0436312	0.0421679	0.0585979	0.0519803	0.074398
Abca4	0.0429464	0.0366332	0.0342007	0.0400736	0.0355338	0.0572878
Abca5	0.0486957	0.0387727	0.0336825	0.0551464	0.0412611	0.0725518
Abca6	0.0416996	0.0355811	0.0329807	0.0389101	0.0335393	0.0572878
Abca7	0.0939141	0.078302	0.0700207	0.0723909	0.0764941	0.094344
Abca8a	0.0416996	0.0355811	0.0324949	0.0389101	0.0335393	0.0572878
Abca8b	0.0454124	0.0377089	0.036349	0.0400736	0.0344864	0.0589817
Abca9	0.042323	0.0355811	0.0327972	0.0389101	0.0335393	0.0572878
Abcb10	0.0671488	0.0564924	0.0606068	0.0644538	0.0640924	0.0759586
Abcb11	0.0416996	0.0355811	0.0324949	0.0389101	0.0335393	0.0572878
Abcb1a	0.0416996	0.0355811	0.0324949	0.0400736	0.0345421	0.0572878
Abcb1b	0.0732306	0.0626511	0.0655944	0.0914841	0.0981999	0.109456
Abcb4	0.0416996	0.036645	0.0334558	0.0400736	0.034453	0.0589817
Abcb5	0.0416996	0.0355811	0.0324949	0.0389101	0.0335393	0.0572878
Abcb6	0.0925011	0.0957971	0.0887835	0.106867	0.088673	0.11764
Abcb7	0.0713188	0.0514094	0.0521107	0.0552627	0.0509998	0.0746454
Abcb8	0.086447	0.0663038	0.0714349	0.0758812	0.0767838	0.0947246
Abcb9	0.0441933	0.0355811	0.0324949	0.041237	0.0422305	0.0598381
Abcc1	0.117285	0.0922035	0.0827811	0.0877352	0.0765498	0.11233
Abcc10	0.0554702	0.0523196	0.0529311	0.0713439	0.0605267	0.0788896
Abcc12	0.0429464	0.0355811	0.0324949	0.0389101	0.0335393	0.0572878
Abcc2	0.0429464	0.0355811	0.0324949	0.0389101	0.0335393	0.0572878
Abcc3	0.0429464	0.0371769	0.0329807	0.046537	0.0365144	0.0589817
Abcc4	0.162892	0.181038	0.119843	0.129438	0.141912	0.151518
Abcc5	0.0605129	0.0545537	0.0438736	0.0510485	0.0607719	0.0707057
Abcc6	0.0429326	0.0355811	0.0324949	0.0405906	0.0345421	0.0589817
Abcc8	0.0539185	0.0445532	0.0459679	0.0784278	0.0535069	0.0830577
Abcc9	0.0416996	0.0355811	0.0324949	0.0389101	0.034531	0.0572878
Abcd1	0.0540432	0.0438558	0.0441111	0.0574991	0.0609724	0.0717905
Abcd2	0.042323	0.037697	0.0334666	0.0400348	0.0350213	0.0572878
Abcd3	0.0665531	0.0635022	0.0553817	0.066367	0.0677917	0.0834955
Abcd4	0.0827619	0.0637032	0.0865164	0.0701804	0.068672	0.0767961
Abce1	0.152363	0.105348	0.13649	0.131739	0.122803	0.173519
Abcf1	0.254451	0.236171	0.23011	0.240868	0.209894	0.224222
Abcf2	0.217863	0.144618	0.137612	0.182192	0.16851	0.204276
Abcf3	0.126027	0.111732	0.106078	0.132113	0.141311	0.1259
Abcg1	0.0570218	0.0465864	0.0486453	0.0540347	0.049451	0.0649769
Abcg2	0.0568832	0.0534544	0.0533738	0.0470024	0.0420968	0.0623885
Abcg3	0.042323	0.0355811	0.0324949	0.0389101	0.0345421	0.0572878
Abcg4	0.0430018	0.0355811	0.0334342	0.0447014	0.0397012	0.0589817
Abcg5	0.0416996	0.0355811	0.0324949	0.0412111	0.0335393	0.0572878
Abcg8	0.0429464	0.0355811	0.0334234	0.0389101	0.0335393	0.0572878
Abhd1	0.165981	0.130444	0.131178	0.13086	0.161145	0.155381
Abhd10	0.0995526	0.0749567	0.0859335	0.105212	0.0834805	0.102204
Abhd11	0.153042	0.164619	0.163662	0.145842	0.177714	0.198147
Abhd11os	0.140366	0.155197	0.138767	0.133445	0.155551	0.183492
Abhd12	0.0995942	0.06589	0.0760446	0.0687714	0.0730622	0.0964566
Abhd13	0.136888	0.0750867	0.0896256	0.0973787	0.112017	0.104336
Abhd14a	0.0908802	0.0859384	0.0796288	0.0927767	0.092428	0.093183
Abhd14b	0.0623277	0.0519886	0.0503618	0.0647253	0.0693182	0.0758444
Abhd15	0.0504136	0.0355811	0.0359172	0.0487217	0.0390326	0.0640062
Abhd16a	0.0715127	0.0698146	0.0621614	0.0689007	0.0732516	0.102357
Abhd16b	0.119973	0.120243	0.127821	0.0893511	0.123405	0.0921172
Abhd17a	0.164914	0.165269	0.129904	0.173777	0.197146	0.165906
Abhd17b	0.0855465	0.0834442	0.0826624	0.0895838	0.0868679	0.10681
Abhd17c	0.132635	0.115089	0.116345	0.132993	0.132898	0.139261
Abhd18	0.0416996	0.0386309	0.0363706	0.0440421	0.0360464	0.0589626
Abhd2	0.0860175	0.0643297	0.0560511	0.0881748	0.0758924	0.0877207
Abhd3	0.044789	0.0377916	0.0330995	0.0427494	0.0417403	0.0589817
Abhd4	0.0472411	0.0389501	0.0366837	0.0446885	0.0365367	0.0640824
Abhd5	0.0497209	0.0403213	0.0414553	0.0655009	0.0541086	0.0658333
Abhd6	0.0632975	0.0467164	0.0454066	0.0675692	0.0530834	0.0691831
Abhd8	0.0666501	0.0474848	0.0471339	0.0802118	0.0636132	0.0761489
Abi1	0.108585	0.087085	0.0655081	0.0892477	0.0738979	0.0939633
Abi2	0.0796033	0.0638214	0.0663717	0.0575508	0.0609167	0.0744931
Abi3	0.0679662	0.0502391	0.0654865	0.0605499	0.0531726	0.0742838
Abi3bp	0.0416996	0.0355811	0.0324949	0.0389101	0.0335393	0.0572878
Abl1	0.12097	0.157857	0.140538	0.127589	0.165936	0.191733
Abl2	0.108377	0.0991424	0.0864085	0.0765793	0.0677137	0.115318
Ablim1	0.0416996	0.0355811	0.0324949	0.0400606	0.0335393	0.0598571
Ablim2	0.059931	0.0461845	0.043215	0.057331	0.0494064	0.0669753
Ablim3	0.045357	0.0371651	0.0334666	0.0426977	0.0405257	0.0632449
Abo	0.0416996	0.037697	0.0359711	0.0389101	0.0345421	0.0572878
Abr	0.0786889	0.0654408	0.050826	0.0631999	0.0486153	0.0641014
Abra	0.0474904	0.0378389	0.0402354	0.0429563	0.0363249	0.0623885
Abracl	0.0833576	0.0676632	0.0635864	0.0922338	0.0681371	0.105193
Abraxas1	0.0951333	0.0687507	0.0830726	0.100468	0.101732	0.133056
Abraxas2	0.0697672	0.0693772	0.0662422	0.0702192	0.0831685	0.0872639
Abt1	0.271034	0.35048	0.317749	0.263826	0.349689	0.305167
Abtb1	0.107186	0.097322	0.0792078	0.0947546	0.0871799	0.119105
Abtb2	0.0884835	0.0659137	0.0685632	0.0866235	0.0844054	0.110122
Acaa1a	0.139133	0.110892	0.101015	0.109543	0.100718	0.115337
Acaa1b	0.0627295	0.051303	0.0358956	0.0892218	0.069842	0.0802219
Acaa2	0.0484741	0.0444232	0.0365217	0.0491095	0.044927	0.0669753
Acaca	0.0604021	0.0469056	0.0387888	0.0480883	0.0435119	0.0590007
Acacb	0.0429464	0.0430047	0.0344382	0.0470153	0.0365255	0.0641395
Acad10	0.0626741	0.0535608	0.0518839	0.0758295	0.0509886	0.0726089
Acad11	0.0583656	0.0509838	0.0445645	0.0620752	0.0549777	0.0719047
Acad12	0.0614688	0.045097	0.0509123	0.0598001	0.0480024	0.0750451
Acad8	0.0753363	0.0634076	0.0699775	0.0742783	0.0738644	0.0952576
Acad9	0.0937202	0.121212	0.114833	0.0958404	0.134971	0.114518
Acadl	0.0508846	0.0402622	0.0447048	0.05185	0.0414951	0.0659095
Acadm	0.110469	0.108079	0.120544	0.0918848	0.0929852	0.123426
Acads	0.101021	0.0757724	0.0718883	0.0893123	0.0818314	0.0992544
Acadsb	0.0522561	0.0462791	0.044381	0.0498205	0.0439131	0.0709911
Acadvl	0.319591	0.26622	0.244338	0.297553	0.247232	0.260631
Acan	0.0454124	0.0372715	0.0328296	0.0471575	0.0357901	0.0681172
Acap1	0.0454401	0.0414443	0.0484725	0.0458778	0.0395117	0.064482
Acap2	0.0716513	0.060937	0.048818	0.0622562	0.0534177	0.0743409
Acap3	0.0683957	0.055133	0.0519055	0.0649838	0.0487378	0.0751783
Acat1	0.051605	0.0509129	0.0420707	0.0652036	0.058443	0.0827152
Acat2	0.180735	0.105833	0.0910722	0.138861	0.109097	0.133323
Acat3	0.0736462	0.0569297	0.0465725	0.0589211	0.0525486	0.0729134
Acbd3	0.0961169	0.0854774	0.0758071	0.0917297	0.0807506	0.112539
Acbd4	0.11227	0.103327	0.113732	0.129295	0.135383	0.138252
Acbd5	0.0636715	0.0509838	0.0522726	0.0651131	0.0546434	0.0737128
Acbd6	0.100176	0.10354	0.1019	0.0816983	0.108641	0.149024
Acbd7	0.0567863	0.0466573	0.0394797	0.0445721	0.0424645	0.05803
Accs	0.0851171	0.0557595	0.0589983	0.0845164	0.0645603	0.0885962
Accsl	0.0840919	0.053218	0.0650547	0.0510615	0.0458519	0.0775764
Acd	0.131471	0.0884799	0.0857391	0.128933	0.110646	0.130201
Ace	0.0416996	0.0408178	0.0382598	0.0481529	0.040548	0.0666517
Ace2	0.0416996	0.0355811	0.0324949	0.0389101	0.0335393	0.0572878
Acer1	0.0416996	0.0355811	0.0324949	0.0389101	0.0335393	0.0572878
Acer2	0.0441656	0.0387727	0.0334234	0.0468344	0.0384755	0.0681363
Acer3	0.0780378	0.048525	0.0505885	0.0770317	0.0627775	0.0715431
Ache	0.0429464	0.0376852	0.0324949	0.042116	0.0375061	0.0572878
Acin1	0.16774	0.146663	0.174004	0.157269	0.186215	0.189468
Ackr1	0.0416996	0.0355811	0.0324949	0.0400606	0.0335393	0.0572878
Ackr2	0.0416996	0.0355811	0.0344382	0.0389101	0.035545	0.0590007
Ackr3	0.0711525	0.0501682	0.0572926	0.0670909	0.0609056	0.0816874
Ackr4	0.0438054	0.0397775	0.0390695	0.0447143	0.0361801	0.0596668
Acly	0.264827	0.159997	0.169805	0.175962	0.153022	0.171445
Acmsd	0.0416996	0.0355811	0.0324949	0.0389101	0.0335393	0.0572878
Acnat1	0.0416996	0.0355811	0.0324949	0.0394918	0.034531	0.0579729
Acnat2	0.0416996	0.0355811	0.0324949	0.0389101	0.0335393	0.0572878
Aco1	0.0750316	0.0649325	0.0668143	0.0763854	0.0599473	0.0872449
Aco2	0.122633	0.0913287	0.0987911	0.101076	0.106579	0.127289
Acod1	0.0416996	0.0355811	0.0324949	0.0389101	0.0335393	0.0572878
Acot1	0.172922	0.209787	0.225888	0.156106	0.164989	0.18964
Acot10	0.0490143	0.0419289	0.0373206	0.043538	0.0395229	0.0606755
Acot11	0.0453847	0.037697	0.0421571	0.0496136	0.0488938	0.0671656
Acot12	0.0416996	0.0355811	0.0324949	0.0389101	0.0335393	0.0589817
Acot13	0.0733137	0.0571425	0.0478464	0.0664575	0.0618304	0.0887294
Acot2	0.0998158	0.102653	0.0848971	0.0741361	0.0927178	0.111606
Acot3	0.0614688	0.0697437	0.0480191	0.0584557	0.0440245	0.0765106
Acot4	0.0600557	0.0536081	0.0442946	0.0482563	0.0431108	0.0666137
Acot5	0.0484463	0.0517758	0.0407104	0.045309	0.0404923	0.0657762
Acot6	0.0503859	0.0456289	0.0402462	0.0487605	0.0375283	0.069145
Acot7	0.112118	0.0879361	0.108065	0.10891	0.115248	0.132009
Acot8	0.0742281	0.0701338	0.0784089	0.0853179	0.0978545	0.0959618
Acot9	0.152391	0.114462	0.175937	0.160152	0.132174	0.174261
Acox1	0.102005	0.0828649	0.0862142	0.0877611	0.0927623	0.114556
Acox2	0.042891	0.0355811	0.0334666	0.0400736	0.034531	0.0572878
Acox3	0.0586565	0.0469056	0.0410019	0.0488897	0.0527603	0.065643
Acoxl	0.0416996	0.0355811	0.0324949	0.0400606	0.0335393	0.0572878
Acp1	0.0704876	0.0628048	0.0726764	0.0680087	0.079536	0.0925359
Acp2	0.115346	0.107713	0.111487	0.101528	0.116095	0.123007
Acp5	0.0441378	0.037697	0.0353666	0.0400606	0.0370158	0.0606946
Acp6	0.128936	0.105809	0.140775	0.120686	0.113332	0.126414
Acp7	0.0466592	0.0376852	0.0324949	0.0435509	0.0364475	0.0635875
Acpp	0.042891	0.0355811	0.0334666	0.0433829	0.0360352	0.0592481
Acr	0.0416996	0.0387727	0.0344382	0.0434346	0.0340407	0.0590007
Acrbp	0.150534	0.149866	0.150157	0.151892	0.155718	0.1562
Acrv1	0.0466592	0.0414206	0.037353	0.0407199	0.0335393	0.0632449
Acsbg1	0.0416996	0.0355811	0.0324949	0.0389101	0.034531	0.0607517
Acsbg2	0.0452877	0.0413615	0.0373422	0.0414826	0.0400354	0.072076
Acsf2	0.0663315	0.0499081	0.0475225	0.0731666	0.0628667	0.0941346
Acsf3	0.056246	0.0532652	0.0696104	0.0621786	0.0714688	0.0695827
Acsl1	0.0803375	0.0507592	0.049347	0.0646089	0.0502867	0.0748547
Acsl3	0.135226	0.0965418	0.098003	0.14981	0.125332	0.143543
Acsl4	0.0572711	0.0449906	0.0508152	0.0464336	0.0432779	0.0738841
Acsl5	0.0541264	0.0480877	0.0485049	0.0568657	0.0527937	0.0894717
Acsl6	0.0683818	0.0461727	0.0457952	0.0678794	0.0569277	0.0757112
Acsm1	0.0416996	0.0355811	0.0324949	0.0389101	0.0335393	0.0572878
Acsm2	0.0416996	0.0355811	0.0324949	0.0389101	0.0335393	0.0572878
Acsm3	0.042323	0.0355811	0.0349024	0.0389101	0.0335393	0.0572878
Acsm4	0.0416996	0.0355811	0.0324949	0.0389101	0.0335393	0.0572878
Acsm5	0.0416996	0.0355811	0.0324949	0.0389101	0.0335393	0.0572878
Acss1	0.0429464	0.0403331	0.0344382	0.0433699	0.0375506	0.0627501
Acss2	0.0454401	0.038229	0.0378388	0.0523542	0.0378738	0.0641014
Acss3	0.0435698	0.036645	0.0361547	0.0389101	0.0375283	0.0606946
Acta1	0.0439577	0.0419289	0.0363382	0.0389101	0.0360352	0.0572878
Acta2	0.0416996	0.0355811	0.0324949	0.0389101	0.0335393	0.0572878
Actb	3.00752	4.3021	3.4918	3.47707	5.32097	5.69897
Actbl2	0.0416996	0.0355811	0.0324949	0.0389101	0.0335393	0.0572878
Actc1	0.0416996	0.0355811	0.0324949	0.0400606	0.0335393	0.0572878
Actg1	5.56457	6.76685	5.59584	5.62747	7.92989	7.89659
Actg2	0.0416996	0.0355811	0.0324949	0.0389101	0.0335393	0.0572878
Actl10	0.119433	0.0915652	0.0866568	0.10008	0.0953697	0.134636
Actl11	0.0429464	0.0355811	0.0324949	0.0389101	0.0335393	0.0572878
Actl6a	0.382708	0.308444	0.330185	0.282958	0.231031	0.261145
Actl6b	0.0416996	0.0355811	0.0334666	0.0389101	0.0345198	0.0572878
Actl7a	0.0712772	0.0582773	0.0594841	0.0560125	0.0526155	0.0718857
Actl7b	0.0478922	0.0366332	0.0344382	0.0478814	0.0405257	0.0606946
Actl9	0.0416996	0.0355811	0.0324949	0.0389101	0.034531	0.0572878
Actn1	0.177286	0.127572	0.128522	0.140413	0.129611	0.152222
Actn2	0.101215	0.0784912	0.0864948	0.105277	0.106702	0.112311
Actn3	0.0749762	0.0540336	0.0636512	0.0454382	0.0419854	0.0665566
Actn4	0.165427	0.132087	0.107017	0.157282	0.135127	0.229227
Actr10	0.068271	0.0484068	0.0486453	0.0672977	0.0621758	0.0846945
Actr1a	0.0667332	0.0486314	0.0519379	0.0568527	0.0675243	0.0795748
Actr1b	0.151255	0.116791	0.118331	0.133884	0.144252	0.126433
Actr2	0.148705	0.125905	0.139523	0.165879	0.160911	0.196815
Actr3	0.103584	0.0845317	0.111865	0.0873474	0.0985453	0.150832
Actr3b	0.0630897	0.0554285	0.0614165	0.0553144	0.0451722	0.0736557
Actr5	0.126346	0.0833259	0.100011	0.117946	0.119115	0.130011
Actr6	0.0798942	0.0661146	0.0563641	0.0722229	0.068204	0.096114
Actr8	0.124655	0.104379	0.11343	0.104165	0.0997933	0.11233
Actrt1	0.0416996	0.0355811	0.0324949	0.0389101	0.0335393	0.0572878
Actrt2	0.0416996	0.0355811	0.0324949	0.0389101	0.034531	0.0572878
Actrt3	0.0454401	0.036645	0.0344274	0.0435509	0.0400243	0.0589817
Acvr1	0.0533367	0.0450142	0.041207	0.0612608	0.0612844	0.0735225
Acvr1b	0.06363	0.0604642	0.0619563	0.0661214	0.0714688	0.0862552
Acvr1c	0.0416996	0.0355811	0.0324949	0.0389101	0.0335393	0.0589246
Acvr2a	0.0935401	0.0757251	0.0809135	0.081401	0.0686943	0.109741
Acvr2b	0.13524	0.110053	0.0986723	0.0937075	0.0870127	0.0912988
Acvrl1	0.0416996	0.0355811	0.0324949	0.0503893	0.0425425	0.0717905
Acy1	0.165981	0.160824	0.19769	0.174759	0.17875	0.186804
Acy3	0.0516188	0.0459008	0.039199	0.0684224	0.0558691	0.075007
Acyp1	0.084937	0.072427	0.0688331	0.072197	0.0938766	0.0957334
Acyp2	0.0486403	0.039281	0.041682	0.0435638	0.0428991	0.069754
Ada	0.0680216	0.0438439	0.0407752	0.07062	0.0541086	0.0729515
Adad1	0.0416996	0.0355811	0.0324949	0.0469895	0.0414728	0.0649388
Adad2	0.0564815	0.0493643	0.0464213	0.0804444	0.0912135	0.108656
Adal	0.093734	0.0804889	0.075764	0.0776522	0.0805389	0.0967421
Adam10	0.076694	0.0503809	0.0496924	0.064596	0.0518132	0.0774812
Adam11	0.056052	0.0389382	0.0412178	0.0532203	0.052972	0.0725899
Adam12	0.0416996	0.0355811	0.0324949	0.0389101	0.0335393	0.0572878
Adam15	0.0780378	0.0595658	0.0528016	0.0691334	0.0582759	0.0939253
Adam17	0.0859344	0.0711504	0.0687684	0.0616357	0.0704214	0.0700395
Adam18	0.0416996	0.036645	0.0324949	0.0400477	0.0335393	0.0572878
Adam19	0.0809194	0.0666939	0.0759259	0.0644021	0.0576519	0.100758
Adam1a	0.083607	0.0700037	0.0668251	0.0848784	0.0600587	0.0734273
Adam1b	0.0590444	0.0524969	0.0518516	0.0551076	0.0453616	0.0640633
Adam2	0.0429187	0.0366332	0.039782	0.0400736	0.0345421	0.0590007
Adam20	0.0416996	0.0355811	0.0324949	0.0389101	0.0335393	0.0572878
Adam21	0.0540294	0.0408769	0.0450287	0.0447143	0.0380186	0.070877
Adam22	0.0528657	0.0387491	0.0430099	0.0451797	0.0447822	0.0666517
Adam23	0.136168	0.155706	0.159344	0.0773937	0.0907678	0.141887
Adam24	0.0416996	0.0355811	0.0334666	0.0389101	0.0335393	0.0572878
Adam25	0.0416996	0.0355811	0.0324949	0.0389101	0.0335393	0.0572878
Adam26a	0.0416996	0.0355811	0.0324949	0.0389101	0.0335393	0.0572878
Adam26b	0.0416996	0.0355811	0.0324949	0.0389101	0.0335393	0.0572878
Adam28	0.0416996	0.0355811	0.0324949	0.0389101	0.0335393	0.0572878
Adam29	0.0416996	0.0355811	0.0324949	0.0389101	0.0335393	0.0572878
Adam3	0.0416996	0.0355811	0.0324949	0.0400606	0.0335393	0.0572878
Adam30	0.0429326	0.0355811	0.0344274	0.0493422	0.0375395	0.0606755
Adam32	0.0466454	0.0355811	0.0324949	0.0399701	0.0385423	0.0657953
Adam33	0.0546805	0.0451442	0.0455901	0.059115	0.0533732	0.0843329
Adam34	0.0416996	0.0355811	0.0324949	0.0389101	0.0335393	0.0572878
Adam39	0.0416996	0.0355811	0.0324949	0.0389101	0.0335393	0.0572878
Adam4	0.051508	0.0541282	0.0484833	0.0533754	0.047423	0.0700586
Adam5	0.0416996	0.0355811	0.0324949	0.0389101	0.0345421	0.0572878
Adam6a	0.0416996	0.0355811	0.0324949	0.0389101	0.0335393	0.0572878
Adam6b	0.0416996	0.0355811	0.0324949	0.0389101	0.0335393	0.0572878
Adam7	0.0416996	0.0355811	0.0324949	0.0389101	0.0335393	0.0572878
Adam8	0.0538077	0.0366213	0.0360575	0.0515527	0.0398349	0.0623694
Adam9	0.0547498	0.0424727	0.0353882	0.0554308	0.0394003	0.0712005
Adamdec1	0.0416996	0.0355811	0.0324949	0.0389101	0.0335393	0.0572878
Adamts1	0.109153	0.0741883	0.087067	0.105006	0.0993699	0.10386
Adamts10	0.0624663	0.0424609	0.048181	0.0564391	0.042732	0.081459
Adamts12	0.0428495	0.0355811	0.0324949	0.0389101	0.034531	0.0587533
Adamts13	0.0478783	0.0387609	0.0370291	0.0411982	0.0404923	0.0589817
Adamts14	0.0666639	0.0622965	0.0589767	0.0579903	0.0552228	0.0872068
Adamts15	0.0612749	0.0398248	0.0382058	0.0564649	0.0497852	0.0661759
Adamts16	0.0416996	0.0355811	0.0324949	0.0389101	0.0350435	0.0589817
Adamts17	0.0441656	0.039813	0.0368348	0.0473644	0.047969	0.0666327
Adamts18	0.0416996	0.0355811	0.0324949	0.043538	0.0385089	0.0589817
Adamts19	0.0583933	0.0449669	0.0452338	0.0661989	0.0575294	0.083191
Adamts2	0.0603467	0.0438676	0.0368564	0.073451	0.0517018	0.0736938
Adamts20	0.0454401	0.0366332	0.0332398	0.0507771	0.0385535	0.0759015
Adamts3	0.0416996	0.0355811	0.03392	0.0412241	0.040002	0.0641775
Adamts4	0.0562598	0.0422718	0.0442946	0.0630577	0.061719	0.0900617
Adamts5	0.0429464	0.0355811	0.0334666	0.0434216	0.0406371	0.0590007
Adamts6	0.042323	0.0355811	0.0324949	0.0412241	0.0335393	0.0572878
Adamts7	0.0416996	0.0398248	0.0324949	0.0449082	0.0441582	0.0639301
Adamts8	0.047906	0.0418817	0.0402678	0.0615711	0.0480804	0.0704011
Adamts9	0.0464653	0.041066	0.0337796	0.0464983	0.0370492	0.063264
Adamtsl1	0.0435698	0.0387609	0.0368672	0.0429563	0.0375395	0.0623314
Adamtsl2	0.0416996	0.0355811	0.0324949	0.0412241	0.0355338	0.0572878
Adamtsl3	0.0454124	0.0355811	0.0334666	0.045296	0.0381523	0.061532
Adamtsl4	0.0504967	0.0558068	0.0578216	0.058055	0.0504538	0.0741696
Adamtsl5	0.0662345	0.0558422	0.05685	0.0693273	0.0713239	0.0881013
Adap1	0.0729812	0.075796	0.093512	0.0528325	0.049139	0.0811735
Adap2	0.0595016	0.052556	0.0578647	0.0608989	0.0605713	0.0770054
Adar	0.11209	0.0840943	0.0755157	0.0755193	0.0634907	0.0973131
Adarb1	0.0597094	0.0548847	0.0466481	0.057861	0.0499747	0.0693924
Adarb2	0.0454401	0.0419408	0.034924	0.0415214	0.0375061	0.0607136
Adat1	0.184822	0.159086	0.192433	0.149268	0.170883	0.150928
Adat2	0.0759043	0.0687862	0.0781066	0.0833789	0.0817423	0.108523
Adat3	0.170373	0.180932	0.175106	0.142028	0.168254	0.177478
Adck1	0.0458003	0.0456053	0.0526612	0.0585591	0.0500749	0.0768722
Adck2	0.0515773	0.0461372	0.0436469	0.0609118	0.0564931	0.0681553
Adck5	0.0736046	0.0790349	0.0707116	0.0797076	0.0837034	0.103651
Adcy1	0.0735354	0.0628166	0.053309	0.0760234	0.0850851	0.0975415
Adcy10	0.0435698	0.0355811	0.0324949	0.0389101	0.0375283	0.0572878
Adcy2	0.0491252	0.0355811	0.034924	0.0612479	0.0479467	0.0674892
Adcy3	0.0884419	0.0844017	0.0791754	0.0801988	0.111137	0.141069
Adcy4	0.0453847	0.037697	0.0344382	0.0479849	0.0375395	0.0742267
Adcy5	0.0460497	0.0416689	0.0334666	0.0683836	0.0528049	0.0793083
Adcy6	0.0481	0.037697	0.0324949	0.0510356	0.0434674	0.0625217
Adcy7	0.059654	0.0498963	0.0441111	0.10582	0.0790235	0.118078
Adcy8	0.0429464	0.0355811	0.0334558	0.0412111	0.0335393	0.0572878
Adcy9	0.0719699	0.05784	0.0509015	0.0742524	0.058833	0.0858936
Adcyap1	0.0416996	0.0355811	0.0344382	0.0400477	0.0367707	0.0590007
Adcyap1r1	0.0551515	0.0397657	0.0354098	0.0565037	0.0444702	0.0606946
Add1	0.0634914	0.0461608	0.0441219	0.0650097	0.0553231	0.0707057
Add2	0.0441933	0.0355811	0.0324949	0.0493551	0.0399352	0.0606755
Add3	0.0608592	0.045097	0.04681	0.0511002	0.048359	0.074436
Adgra1	0.0416996	0.036645	0.0324949	0.0400606	0.0370269	0.0589817
Adgra2	0.0453016	0.0390092	0.0367376	0.046899	0.0454062	0.0598191
Adgra3	0.0819168	0.0634076	0.0684121	0.074498	0.0641481	0.0939633
Adgrb1	0.0485018	0.039813	0.0412394	0.0575637	0.0449828	0.0778999
Adgrb2	0.0503582	0.0393047	0.0334666	0.0652553	0.0529497	0.0708579
Adgrb3	0.0472549	0.0408532	0.0344382	0.0506737	0.0378181	0.0704392
Adgrd1	0.0416996	0.0355811	0.0324949	0.0389101	0.0335393	0.0572878
Adgre1	0.0416996	0.0355811	0.0324949	0.0389101	0.0335393	0.0572878
Adgre4	0.0416996	0.0355811	0.0324949	0.0389101	0.0335393	0.0572878
Adgre5	0.0548467	0.0517994	0.0516896	0.0792034	0.0775861	0.116517
Adgrf1	0.0416996	0.0366332	0.0324949	0.0400736	0.0335393	0.0572878
Adgrf2	0.0434452	0.0355811	0.0334558	0.0389101	0.0345421	0.0572878
Adgrf3	0.042323	0.036645	0.036349	0.0446885	0.0360464	0.0629023
Adgrf4	0.0416996	0.0355811	0.0324949	0.0389101	0.0335393	0.0572878
Adgrf5	0.0416996	0.0366332	0.0341899	0.0389101	0.0350324	0.0572878
Adgrg1	0.0460219	0.0398012	0.0354098	0.0507512	0.0440134	0.0726279
Adgrg2	0.0460081	0.0408769	0.0344382	0.049019	0.0442028	0.0624075
Adgrg3	0.0416996	0.0355811	0.0324949	0.0389101	0.0335393	0.0572878
Adgrg5	0.0429464	0.0355811	0.0324949	0.0400606	0.0335393	0.0572878
Adgrg6	0.0416996	0.0355811	0.0334666	0.041237	0.0359461	0.0607136
Adgrg7	0.0416996	0.0355811	0.0324949	0.0389101	0.0335393	0.0572878
Adgrl1	0.154676	0.126165	0.143064	0.0903465	0.0935312	0.137262
Adgrl2	0.0743666	0.0576745	0.0571306	0.0668841	0.0638026	0.0918698
Adgrl3	0.0429187	0.0355811	0.0334666	0.043538	0.0370381	0.0606755
Adgrl4	0.0416996	0.0355811	0.0324949	0.0389101	0.0335393	0.0572878
Adgrv1	0.0524639	0.0443641	0.0399979	0.0531815	0.0458185	0.072647
Adh1	0.0416996	0.0355811	0.0334666	0.0389101	0.0335393	0.0589817
Adh4	0.0416996	0.036113	0.0324949	0.0389101	0.0345421	0.0572878
Adh5	0.129684	0.105774	0.113311	0.105639	0.116808	0.145979
Adh6a	0.0429326	0.0355811	0.0334558	0.0409655	0.0335393	0.0572878
Adh6-ps1	0.0416996	0.0355811	0.0324949	0.0389101	0.0335393	0.0572878
Adh7	0.0416996	0.0355811	0.0324949	0.0389101	0.0345421	0.0590007
Adhfe1	0.0723301	0.0562087	0.0568823	0.0513846	0.0529386	0.0776145
Adi1	0.0848954	0.0756069	0.0874557	0.0756873	0.0639364	0.0759396
Adig	0.0441933	0.0376852	0.0334666	0.0400606	0.0370381	0.0572878
Adipoq	0.0416996	0.0355811	0.0324949	0.0389101	0.0335393	0.0572878
Adipor1	0.162573	0.139145	0.148127	0.15343	0.147428	0.183816
Adipor2	0.0832191	0.0823093	0.081151	0.0564649	0.0545431	0.0714099
Adk	0.11856	0.0961162	0.0760986	0.11514	0.0766835	0.0987405
Adm	0.0466592	0.0398248	0.0354098	0.0563227	0.052504	0.0674701
Adm2	0.0557057	0.0640932	0.0518624	0.0666514	0.0644601	0.0882917
Adnp	0.131984	0.108989	0.106553	0.134492	0.157557	0.150832
Adnp2	0.149398	0.133801	0.132743	0.126632	0.13038	0.151822
Ado	0.349016	0.276871	0.300638	0.282945	0.295525	0.340034
Adora1	0.0441656	0.0355811	0.0329807	0.0551335	0.0477461	0.0671466
Adora2a	0.049139	0.0383472	0.0377524	0.0505056	0.0582648	0.0742838
Adora2b	0.0743112	0.0660673	0.0577784	0.0782598	0.061797	0.0988928
Adora3	0.0416996	0.0355811	0.0324949	0.0389101	0.0335393	0.0572878
Adpgk	0.148969	0.118434	0.118212	0.138616	0.150804	0.177154
Adprh	0.108003	0.123044	0.0977547	0.124461	0.139684	0.156618
Adprhl1	0.0453847	0.0362194	0.0339524	0.0412241	0.0360352	0.0620268
Adprhl2	0.16666	0.166073	0.149876	0.165452	0.173	0.154905
Adprm	0.0926257	0.089662	0.0739071	0.0832625	0.0749341	0.117392
Adra1a	0.0416996	0.0355811	0.0324949	0.0423746	0.0375172	0.063264
Adra1b	0.0416996	0.0355811	0.0324949	0.0389101	0.0335393	0.0572878
Adra1d	0.0432096	0.0355811	0.0324949	0.0531944	0.0409937	0.0640824
Adra2a	0.0516327	0.0408769	0.0372018	0.0540476	0.0644155	0.0770244
Adra2b	0.0565369	0.036645	0.0397064	0.0884591	0.0730065	0.0958666
Adra2c	0.0481277	0.0387373	0.0354098	0.077342	0.0545766	0.080888
Adrb1	0.0552762	0.0376025	0.0334666	0.0747695	0.0514566	0.0912607
Adrb2	0.0528795	0.0472129	0.0489259	0.0950648	0.0923946	0.0900046
Adrb3	0.0827896	0.0963999	0.0867431	0.0966678	0.0881827	0.103004
Adrm1	0.458363	0.40261	0.37136	0.431902	0.483345	0.460281
Adsl	0.161077	0.106767	0.130725	0.119471	0.0942554	0.146131
Adss	0.158528	0.128541	0.1422	0.137582	0.119193	0.15264
Adssl1	0.0466454	0.039813	0.035399	0.0480624	0.0495401	0.0725518
Adtrp	0.0429464	0.0355811	0.0339524	0.043538	0.0388432	0.0572878
Aebp1	0.0767771	0.0554521	0.057746	0.109814	0.113254	0.118154
Aebp2	0.141529	0.12834	0.106089	0.131015	0.132185	0.1554
Aen	0.453514	0.411736	0.454109	0.412215	0.50992	0.471435
Aes	0.0925703	0.0685379	0.101684	0.111495	0.105532	0.12432
AF357355	0.269995	0.272911	0.419897	0.248909	0.302166	0.360494
AF357359	0.288849	0.335633	0.473854	0.324958	0.310344	0.436986
AF357399	1.16453	1.26581	1.2561	1.13861	1.40998	1.24448
AF366264	0.0416996	0.036645	0.0345893	0.041237	0.0360464	0.0585439
AF529169	0.0429464	0.0355811	0.0344166	0.0439516	0.0409714	0.0672417
Afap1	0.0486957	0.0429337	0.0412178	0.0613643	0.0528383	0.0675082
Afap1l1	0.0441933	0.0362549	0.0334666	0.0424004	0.0360464	0.067413
Afap1l2	0.0515357	0.038229	0.0354098	0.0504668	0.0501307	0.070877
Afdn	0.0859206	0.0735382	0.0818959	0.0913031	0.0688168	0.105193
Aff1	0.0602774	0.0593767	0.047652	0.0635877	0.0502867	0.0841616
[truncated: 20,453 more rows]

## Sheet: mRNA-seq AID-Ring1b;FUCCI (TMM)
Gene	Symbol	Description	Biotype	G1-0h-rep1	G1-0h-rep2	G1-6h-IAA-rep1	G1-6h-IAA-rep2	G1-6h-UNT-rep1	G1-6h-UNT-rep2	G2-0h-rep1	G2-0h-rep2	G2-6h-IAA-rep1	G2-6h-IAA-rep2	G2-6h-UNT-rep1	G2-6h-UNT-rep2	S-0h-rep1	S-0h-rep2	S-6h-IAA-rep1	S-6h-IAA-rep2	S-6h-UNT-rep1	S-6h-UNT-rep2	t6h_UNT_G1_VS_t0h_G1_log2FC	t6h_UNT_G1_VS_t0h_G1_FDR	t6h_UNT_G2_VS_t0h_G2_log2FC	t6h_UNT_G2_VS_t0h_G2_FDR	t6h_UNT_S_VS_t0h_S_log2FC	t6h_UNT_S_VS_t0h_S_FDR	t6h_IAA_G1_VS_t0h_G1_log2FC	t6h_IAA_G1_VS_t0h_G1_FDR	t6h_IAA_G2_VS_t0h_G2_log2FC	t6h_IAA_G2_VS_t0h_G2_FDR	t6h_IAA_S_VS_t0h_S_log2FC	t6h_IAA_S_VS_t0h_S_FDR	t6h_IAA_G1_VS_t6h_UNT_G1_log2FC	t6h_IAA_G1_VS_t6h_UNT_G1_FDR	t6h_IAA_G2_VS_t6h_UNT_G2_log2FC	t6h_IAA_G2_VS_t6h_UNT_G2_FDR	t6h_IAA_S_VS_t6h_UNT_S_log2FC	t6h_IAA_S_VS_t6h_UNT_S_FDR
[truncated: 37,310 more rows]
