# Supplementary material for: Changes in PRC1 activity during interphase modulate lineage transition in pluripotent cells
Source: Nat Commun. 2023 Jan 12;14:180. doi: 10.1038/s41467-023-35859-9 (PMC9837203; doi:10.1038/s41467-023-35859-9)
Supplement: Supplementary file 9 — Source Data [file 41467_2023_35859_MOESM9_ESM.xlsx]

## Sheet: Figure 1f
All			HC Bivalent			Not HC Bivalent			Control genes
G1	S	G2	G1	S	G2	G1	S	G2	G1	S	G2
0.293654	0.226015	0.242687	0.0414969	0.037192	0.035456	0.293654	0.226015	0.242687	0.318147	0.338855	0.338353
0.0561017	0.0732274	0.0434412	0.0452175	0.0388393	0.0381928	0.0561017	0.0732274	0.0434412	0.32347	0.356655	0.343961
0.339556	0.26616	0.315289	0.0820621	0.0476799	0.0544286	0.339556	0.26616	0.315289	0.30815	0.348167	0.327769
0.0918842	0.0750335	0.0931871	0.0396639	0.034689	0.035456	0.0918842	0.0750335	0.0931871	0.0396763	0.0363619	0.0424482
0.0609332	0.0576664	0.0486816	0.0522862	0.0519281	0.0435184	0.0609332	0.0576664	0.0486816	0.045378	0.0405528	0.0485278
0.0712151	0.0664039	0.053914	0.037841	0.034689	0.0338137	0.0712151	0.0664039	0.053914	0.0566897	0.0531878	0.0605996
0.0414969	0.037192	0.035456	0.0508482	0.034689	0.0338137	0.0414969	0.037192	0.035456	0.168052	0.180208	0.179173
0.0414969	0.037192	0.035456	0.0425361	0.0361003	0.0362765	0.210383	0.163517	0.142707	0.0774337	0.0858665	0.0827175
0.210383	0.163517	0.142707	0.0451434	0.0397133	0.0362432	0.12547	0.0784289	0.0770285	0.19083	0.219838	0.203325
0.12547	0.0784289	0.0770285	0.0806173	0.0530079	0.0694767	0.149177	0.111217	0.0954443	0.0415092	0.0466413	0.0443784
0.149177	0.111217	0.0954443	0.0434758	0.034689	0.0342022	0.0396639	0.034689	0.0338137	0.0467968	0.0371692	0.0500217
0.0396639	0.034689	0.0338137	0.037841	0.034689	0.0338137	0.0577548	0.0380102	0.0386797	0.108887	0.116143	0.11621
0.0577548	0.0380102	0.0386797	0.037841	0.0372147	0.0370743	2.48782	2.73251	2.69301	0.0994182	0.0779759	0.106118
2.48782	2.73251	2.69301	0.0457853	0.0462573	0.0354227	0.215438	0.278243	0.211515	0.0487315	0.0472285	0.0520733
0.215438	0.278243	0.211515	0.038759	0.0363619	0.035456	0.170171	0.157799	0.135999	0.645031	0.545311	0.680866
0.170171	0.157799	0.135999	0.0460937	0.0419924	0.0338137	0.0768058	0.0567359	0.0620485	0.14514	0.155894	0.154723
0.0768058	0.0567359	0.0620485	0.037841	0.034689	0.0338137	0.163749	0.173191	0.154305	0.0528635	0.0488982	0.056463
0.163749	0.173191	0.154305	0.0433398	0.0447315	0.035456	0.163749	0.173191	0.154305	0.164522	0.210635	0.175263
0.163749	0.173191	0.154305	0.202224	0.0933424	0.118432	0.0713848	0.0684299	0.066256	0.037841	0.0363619	0.0404271
0.0713848	0.0684299	0.066256	0.0474995	0.0479733	0.0389785	0.135698	0.168279	0.128261	0.151048	0.157631	0.160918
0.135698	0.168279	0.128261	0.0460444	0.034689	0.0357111	0.170714	0.108093	0.119468	1.97588	1.99882	2.04832
0.170714	0.108093	0.119468	0.0396639	0.034689	0.0338137	0.0825554	0.0782522	0.0858696	0.225159	0.22295	0.239455
0.0825554	0.0782522	0.0858696	0.0483005	0.0513767	0.0398301	0.0591248	0.0538959	0.042669	0.200163	0.191488	0.212977
0.0591248	0.0538959	0.042669	0.0433646	0.0391231	0.0402834	0.0591248	0.0538959	0.042669	0.29382	0.358394	0.311951
0.0591248	0.0538959	0.042669	0.037841	0.0363505	0.0338137	0.037841	0.034689	0.0338137	0.158954	0.167666	0.169241
0.037841	0.034689	0.0338137	0.037841	0.034689	0.0346351	0.0458346	0.0352582	0.03703	1.23105	1.29422	1.28646
0.0458346	0.0352582	0.03703	0.0396763	0.034689	0.0338137	0.0469694	0.034689	0.0379935	0.0518685	0.0497211	0.0553259
0.0469694	0.034689	0.0379935	0.0396763	0.0378397	0.0353118	0.043278	0.0463251	0.0451498	0.0920396	0.101193	0.0980591
0.043278	0.0463251	0.0451498	0.038759	0.0437813	0.0531145	0.0756217	0.0455794	0.0415982	0.0548637	0.0678847	0.0584946
0.0756217	0.0455794	0.0415982	0.0381016	0.034689	0.0338137	0.163681	0.129971	0.131056	0.223185	0.252654	0.237056
0.163681	0.129971	0.131056	0.0623491	0.0428645	0.044709	0.0796895	0.0794228	0.0661908	0.126287	0.0982323	0.134394
0.0452175	0.0388393	0.0381928	0.0565917	0.0413918	0.0387019	0.113192	0.113019	0.100012	0.037841	0.0363505	0.0403497
0.0796895	0.0794228	0.0661908	0.044773	0.0363619	0.0354449	0.271009	0.264627	0.234276	0.037841	0.0347003	0.0403497
0.113192	0.113019	0.100012	0.0414721	0.034689	0.0338137	0.0842385	0.0766824	0.0848518	0.037841	0.038101	0.0403497
0.271009	0.264627	0.234276	0.0675002	0.0694418	0.0629192	0.0414845	0.034689	0.0338137	0.037841	0.034689	0.0403497
0.0842385	0.0766824	0.0848518	0.0505161	0.0355314	0.0338137	0.037841	0.034689	0.0338137	0.226847	0.241519	0.240879
0.0414845	0.034689	0.0338137	0.0729357	0.0479169	0.0531364	0.037841	0.034689	0.0338137	0.193851	0.188482	0.205958
0.037841	0.034689	0.0338137	0.0415092	0.034689	0.0338137	0.122653	0.0962369	0.0728631	0.0396763	0.0450368	0.0422937
0.037841	0.034689	0.0338137	0.037841	0.034689	0.0338137	0.037841	0.034689	0.0391002	0.252672	0.246424	0.268073
0.122653	0.0962369	0.0728631	0.0647381	0.034689	0.0403718	0.0396763	0.034689	0.0338137	0.037841	0.0396225	0.0403276
0.037841	0.034689	0.0391002	0.0436117	0.034689	0.0351787	0.167156	0.121568	0.11536	0.037841	0.034689	0.0403165
0.0396763	0.034689	0.0338137	0.061739	0.037192	0.0412226	0.037841	0.034689	0.0338137	0.037841	0.0388393	0.0403165
0.167156	0.121568	0.11536	0.037841	0.034689	0.0338137	0.0675852	0.0728061	0.0860088	0.0578282	0.071408	0.0615693
0.037841	0.034689	0.0338137	0.0433275	0.0380556	0.0338137	0.037841	0.034689	0.0354338	0.037841	0.0355314	0.0403055
0.0675852	0.0728061	0.0860088	0.0533055	0.038703	0.0370854	0.037841	0.034689	0.0338137	0.037841	0.034689	0.0403055
0.037841	0.034689	0.0354338	0.0580485	0.0369987	0.0418301	0.0379527	0.0362936	0.0414877	0.0469324	0.0420943	0.0499778
0.0820621	0.0476799	0.0544286	0.0490271	0.0363619	0.0338137	0.0613972	0.101563	0.0889614	0.056114	0.0642524	0.0597384
0.037841	0.034689	0.0338137	0.0486946	0.0413804	0.0354449	0.0506145	0.0363391	0.0370632	0.0441801	0.0379647	0.0470433
0.0379527	0.0362936	0.0414877	0.110894	0.110342	0.0935067	0.037841	0.034689	0.0402944	0.228653	0.265743	0.242494
0.0613972	0.101563	0.0889614	0.168721	0.253173	0.195544	0.256228	0.215566	0.262313	0.0432533	0.0464154	0.0460528
0.0506145	0.0363391	0.0370632	0.0545326	0.0400196	0.0427021	0.185721	0.230516	0.256273	0.0705845	0.0722958	0.0750984
0.037841	0.034689	0.0402944	0.045415	0.0355086	0.0354338	0.0586602	0.0647878	0.0620594	0.037841	0.0397247	0.0402834
0.256228	0.215566	0.262313	0.0396639	0.034689	0.0354338	0.141357	0.0681073	0.0767052	0.037841	0.034689	0.0402834
0.185721	0.230516	0.256273	0.0434634	0.0380556	0.0435184	0.141357	0.0681073	0.0767052	0.306359	0.302204	0.324259
0.0586602	0.0647878	0.0620594	0.037841	0.034689	0.035456	0.141357	0.0681073	0.0767052	0.190372	0.22305	0.201962
0.141357	0.0681073	0.0767052	0.0528635	0.0429777	0.0364427	0.037841	0.034689	0.0338137	0.0512048	0.0711416	0.0544724
0.141357	0.0681073	0.0767052	0.0424001	0.0413691	0.0354227	0.218912	0.187407	0.149916	0.037841	0.039702	0.0402613
0.141357	0.0681073	0.0767052	0.037841	0.034689	0.0338137	0.037841	0.034689	0.0338137	0.0457482	0.0610917	0.0486487
0.037841	0.034689	0.0338137	0.037841	0.034689	0.0338137	0.037841	0.034689	0.0338137	0.0461801	0.0607675	0.0490882
0.218912	0.187407	0.149916	0.037841	0.034689	0.0338137	0.0514998	0.0422529	0.0370854	0.138987	0.143857	0.147445
0.037841	0.034689	0.0338137	0.0529617	0.0507575	0.053005	0.037841	0.034689	0.0338137	0.0958349	0.118788	0.10175
0.037841	0.034689	0.0338137	0.0380892	0.034689	0.0341245	0.080533	0.10253	0.0839191	0.374307	0.338514	0.395153
0.0514998	0.0422529	0.0370854	0.0415092	0.0372147	0.0338137	0.080533	0.10253	0.0839191	0.0734564	0.0775891	0.077998
0.037841	0.034689	0.0338137	0.0648478	0.043023	0.0434853	0.0835415	0.0591786	0.0605342	0.117308	0.109553	0.124429
0.080533	0.10253	0.0839191	0.110375	0.0546822	0.0821163	0.0487808	0.0363391	0.0338137	0.528238	0.500543	0.555924
0.080533	0.10253	0.0839191	0.0781699	0.0864269	0.0891537	0.116439	0.0777659	0.0834364	0.0925772	0.111379	0.098229
0.0835415	0.0591786	0.0605342	0.0451311	0.0463251	0.0574683	0.037841	0.034689	0.0338137	0.377605	0.408958	0.39827
0.0487808	0.0363391	0.0338137	0.0396639	0.0380556	0.0416534	0.108887	0.0801181	0.0953805	0.0531459	0.0545587	0.0564084
0.116439	0.0777659	0.0834364	0.037841	0.0363505	0.0338137	0.037841	0.034689	0.0338137	0.037841	0.034689	0.0401507
0.037841	0.034689	0.0338137	0.0420784	0.0363391	0.0338137	0.0896833	0.0577785	0.0519089	0.192191	0.154156	0.203196
0.108887	0.0801181	0.0953805	0.0396639	0.034689	0.0338137	0.037841	0.034689	0.0338137	0.185665	0.19681	0.196179
0.037841	0.034689	0.0338137	0.0396639	0.0353037	0.0338137	0.129528	0.0911869	0.085034	0.0469448	0.0463025	0.0497362
0.0896833	0.0577785	0.0519089	0.037841	0.034689	0.0338137	0.104652	0.105081	0.1202	0.161928	0.155863	0.17111
0.037841	0.034689	0.0338137	0.0469571	0.0441547	0.0358996	0.104652	0.105081	0.1202	0.037841	0.0363619	0.0400844
0.129528	0.0911869	0.085034	0.0427093	0.0371351	0.0338137	0.0612751	0.039702	0.0528625	0.0396391	0.0379647	0.0419846
0.104652	0.105081	0.1202	0.037841	0.034689	0.0338137	0.0612751	0.039702	0.0528625	0.0627516	0.0601523	0.0664297
0.104652	0.105081	0.1202	0.0396763	0.0363733	0.0359217	0.037841	0.034689	0.0338137	0.049458	0.047962	0.0523693
0.0612751	0.039702	0.0528625	0.037841	0.034689	0.0338137	0.037841	0.034689	0.0338137	0.0387465	0.0497436	0.0410348
0.0612751	0.039702	0.0528625	0.037841	0.036123	0.0346351	0.037841	0.0363619	0.0385912	0.0505284	0.0521081	0.0534979
0.037841	0.034689	0.0338137	0.0436612	0.040462	0.0386687	0.037841	0.0363619	0.0385912	0.23423	0.239673	0.24708
0.037841	0.034689	0.0338137	0.102969	0.0596375	0.0890362	0.037841	0.034689	0.0338137	0.220258	0.280579	0.23238
0.037841	0.0363619	0.0385912	0.0429071	0.0380556	0.0354338	0.276067	0.247878	0.234942	0.0396515	0.034689	0.0419736
0.037841	0.0363619	0.0385912	0.0396639	0.034689	0.0387351	0.0396639	0.036885	0.0338137	0.0842265	0.0967715	0.0890575
0.037841	0.034689	0.0338137	0.0401967	0.034689	0.0338137	0.462071	0.496159	0.487007	0.0396391	0.0384759	0.0419405
0.276067	0.247878	0.234942	0.0435994	0.0524456	0.0350789	0.047746	0.0630135	0.0516128	0.0396391	0.039248	0.0419405
0.0396639	0.036885	0.0338137	0.0414473	0.037192	0.0338137	0.321402	0.304794	0.337382	0.0396639	0.0380329	0.0419625
0.462071	0.496159	0.487007	0.0858117	0.0628237	0.0669832	0.127069	0.101052	0.102428	0.153032	0.144923	0.161426
0.047746	0.0630135	0.0516128	0.037841	0.034689	0.0338137	0.127069	0.101052	0.102428	0.0644945	0.0595928	0.0681437
0.321402	0.304794	0.337382	0.494358	0.333283	0.327144	0.0868316	0.0520069	0.0524351	0.0633369	0.0683075	0.0669181
0.127069	0.101052	0.102428	0.0464268	0.034689	0.0403718	0.339727	0.248733	0.267441	0.0396515	0.0397247	0.0419073
0.127069	0.101052	0.102428	0.0396763	0.0363733	0.0338137	0.15949	0.128083	0.131419	0.0947141	0.126278	0.0999799
0.0868316	0.0520069	0.0524351	0.0487192	0.039702	0.0370632	0.133783	0.116402	0.0957103	0.0537105	0.0621312	0.0567144
0.339727	0.248733	0.267441	0.0935088	0.0589771	0.083136	0.133783	0.116402	0.0957103	0.726553	0.684225	0.758706
0.15949	0.128083	0.131419	0.0656756	0.0446524	0.0564302	0.0994301	0.073427	0.0833828	0.518071	0.529907	0.542564
0.133783	0.116402	0.0957103	0.037841	0.034689	0.0338137	0.190294	0.18355	0.193637	0.412994	0.357484	0.43312
0.133783	0.116402	0.0957103	0.0739284	0.0380556	0.0413552	0.037841	0.034689	0.0338137	0.132529	0.142336	0.139645
0.0994301	0.073427	0.0833828	0.037841	0.034689	0.0338137	0.0393045	0.0391572	0.0339358	0.0910473	0.103464	0.0959549
0.190294	0.18355	0.193637	0.0396763	0.034689	0.0338137	0.31648	0.279176	0.262162	0.19932	0.177271	0.209619
0.037841	0.034689	0.0338137	0.0778441	0.0493379	0.0625819	0.037841	0.034689	0.0338137	0.037841	0.034689	0.0399075
0.0393045	0.0391572	0.0339358	0.043105	0.0371692	0.040416	0.121529	0.117542	0.112356	0.124208	0.11441	0.130755
0.31648	0.279176	0.262162	0.0952388	0.0740255	0.0992056	0.153375	0.126438	0.121172	0.0842145	0.0758194	0.0886942
0.037841	0.034689	0.0338137	0.0414969	0.0403032	0.0390559	0.037841	0.034689	0.0338137	0.648635	0.664557	0.677003
0.121529	0.117542	0.112356	0.037841	0.034689	0.035456	0.037841	0.0363619	0.0387351	0.140698	0.143508	0.147968
0.153375	0.126438	0.121172	0.0414845	0.034689	0.0338137	0.0750414	0.0626227	0.0439816	0.0445137	0.0449916	0.0468893
0.037841	0.034689	0.0338137	0.037841	0.0376011	0.0370965	0.0594671	0.0460427	0.0422054	0.0612385	0.0637168	0.0644853
0.037841	0.0363619	0.0387351	0.0596749	0.0564555	0.0560476	0.037841	0.034689	0.0338137	0.235875	0.227181	0.247549
0.0750414	0.0626227	0.0439816	0.0442172	0.034689	0.0338137	0.169367	0.0859654	0.0874537	0.0396391	0.0363619	0.0417417
0.0594671	0.0460427	0.0422054	0.0755612	0.0444488	0.062473	0.439188	0.345342	0.388812	0.298022	0.350475	0.31229
0.037841	0.034689	0.0338137	0.0460074	0.0523444	0.0460088	0.0537719	0.0387825	0.0354338	0.17715	0.201027	0.185984
0.169367	0.0859654	0.0874537	0.037841	0.0373624	0.0338137	0.0836496	0.0542554	0.0604362	0.309765	0.283188	0.324496
0.439188	0.345342	0.388812	0.0992399	0.0912088	0.104745	0.0512785	0.0454438	0.0434853	0.204182	0.208698	0.214251
0.0537719	0.0387825	0.0354338	0.037841	0.0411084	0.0343576	0.409613	0.413765	0.389142	0.405541	0.425111	0.424168
0.0836496	0.0542554	0.0604362	0.037841	0.034689	0.0338137	0.037841	0.034689	0.0338137	0.3009	0.36881	0.315225
0.0512785	0.0454438	0.0434853	0.0843947	0.0405528	0.0338137	0.75051	0.919324	0.932338	0.158691	0.190752	0.1666
0.409613	0.413765	0.389142	0.0451681	0.0479508	0.0411453	0.75051	0.919324	0.932338	0.0433398	0.0463703	0.0455903
0.037841	0.034689	0.0338137	0.0431915	0.0363391	0.0338137	0.185721	0.140221	0.154478	0.0503439	0.0486388	0.0529502
0.75051	0.919324	0.932338	0.0414969	0.034689	0.0338137	0.249836	0.247053	0.249386	0.0881863	0.101215	0.0926862
0.75051	0.919324	0.932338	0.0414473	0.034689	0.0349457	0.184847	0.123903	0.124002	0.0547411	0.0542666	0.0575666
0.185721	0.140221	0.154478	0.0436365	0.034689	0.0338137	0.184847	0.123903	0.124002	0.0492487	0.0556926	0.0517883
0.249836	0.247053	0.249386	0.0567387	0.0399629	0.040836	1.02454	0.994945	0.945477	0.0436983	0.0531541	0.0459537
0.184847	0.123903	0.124002	0.0665882	0.0500816	0.0443233	2.06963	2.34912	2.03082	0.0522371	0.0496647	0.054921
0.184847	0.123903	0.124002	0.0419424	0.0390209	0.0420398	0.124629	0.1683	0.154305	1.24118	1.33011	1.28404
1.02454	0.994945	0.945477	0.178783	0.103225	0.154008	0.199475	0.191662	0.128147	0.040593	0.034689	0.04268
2.06963	2.34912	2.03082	0.0414845	0.034689	0.0354227	0.0712151	0.0643416	0.0439595	0.0951315	0.084327	0.0999269
0.124629	0.1683	0.154305	0.066503	0.040428	0.0478242	0.104249	0.129118	0.196556	0.0414969	0.0482554	0.0436287
0.199475	0.191662	0.128147	0.0396763	0.0363391	0.0403165	0.191566	0.174762	0.166448	0.0508482	0.0544463	0.0534431
0.0712151	0.0643416	0.0439595	0.0783147	0.0622652	0.0502523	0.043278	0.037567	0.0363319	0.173924	0.234854	0.182372
0.104249	0.129118	0.196556	0.0446989	0.034689	0.0386797	0.0505407	0.0540419	0.0411784	0.291199	0.353956	0.304718
0.191566	0.174762	0.166448	0.047216	0.034689	0.035456	0.0467721	0.0380329	0.0387019	2.41833	2.52641	2.47735
0.0396639	0.034689	0.035456	0.0465748	0.034689	0.0388457	0.0469571	0.0449237	0.0409023	0.0999175	0.110796	0.104861
0.043278	0.037567	0.0363319	0.062715	0.0418337	0.040847	0.0469571	0.0449237	0.0409023	0.146705	0.164319	0.153814
0.0505407	0.0540419	0.0411784	0.0396763	0.0363619	0.0338137	0.0747148	0.0813424	0.0559492	0.0568856	0.0523556	0.0597275
0.0467721	0.0380329	0.0387019	0.0391557	0.034689	0.0338137	0.0734079	0.0539857	0.0542534	0.0445878	0.0421736	0.0468122
0.0469571	0.0449237	0.0409023	0.037841	0.034689	0.0338137	0.197344	0.182019	0.151595	0.0414597	0.037192	0.0435295
0.0469571	0.0449237	0.0409023	0.0822425	0.055412	0.04236	0.10387	0.100312	0.0859874	0.0412369	0.0401558	0.0432868
0.0747148	0.0813424	0.0559492	0.0461431	0.0363733	0.0370965	0.159957	0.138272	0.123991	0.0721362	0.0710861	0.0756594
0.0734079	0.0539857	0.0542534	0.0396267	0.034689	0.0338137	0.169299	0.225377	0.210671	0.699738	0.794843	0.727255
0.197344	0.182019	0.151595	0.037841	0.034689	0.0338137	0.248379	0.217513	0.305895	0.181964	0.195507	0.190473
0.10387	0.100312	0.0859874	0.0467351	0.0372033	0.0434964	0.0988117	0.0750667	0.0606977	0.150968	0.174432	0.158099
0.159957	0.138272	0.123991	0.190718	0.125904	0.161701	0.0647747	0.0524231	0.0501974	0.0666612	0.0653899	0.0698991
0.169299	0.225377	0.210671	0.0489778	0.03552	0.0403387	0.189501	0.142494	0.17832	0.10982	0.11262	0.115046
0.248379	0.217513	0.305895	0.0415092	0.0363733	0.0354671	0.0382504	0.0363391	0.0356113	0.0396639	0.0384418	0.0415982
0.0988117	0.0750667	0.0606977	0.0433275	0.0363505	0.0338137	0.037841	0.034689	0.0338137	0.680172	0.624936	0.706599
0.0647747	0.0524231	0.0501974	0.0569469	0.0476235	0.0467682	0.12277	0.0733937	0.0837582	0.037841	0.034689	0.0396753
0.189501	0.142494	0.17832	0.110563	0.0466865	0.0508669	0.180526	0.1024	0.140378	1.04895	1.02709	1.08491
0.0382504	0.0363391	0.0356113	0.0447607	0.0363619	0.0338137	0.125774	0.131941	0.131606	0.069638	0.0763616	0.0729496
0.037841	0.034689	0.0338137	0.0396639	0.034689	0.035456	0.0394408	0.034689	0.0338137	0.0414845	0.034689	0.0434743
0.12277	0.0733937	0.0837582	0.0560404	0.0430117	0.038724	0.0394408	0.034689	0.0338137	0.037841	0.0444827	0.0396532
0.180526	0.1024	0.140378	0.054459	0.048041	0.0541659	0.0469324	0.0363619	0.0386908	0.0414473	0.0496084	0.0434192
0.125774	0.131941	0.131606	0.0836857	0.0509939	0.052457	0.0414721	0.0430456	0.0467132	0.0811713	0.0729059	0.084959
0.0394408	0.034689	0.0338137	0.0478076	0.0430569	0.035955	0.126182	0.192111	0.22993	0.181841	0.153422	0.189965
0.0394408	0.034689	0.0338137	0.0467721	0.0362936	0.0370854	0.126182	0.192111	0.22993	0.0570938	0.0651223	0.0597602
0.0469324	0.0363619	0.0386908	0.0396143	0.034689	0.0338137	0.041435	0.034689	0.0338137	0.047746	0.0489095	0.0499778
0.0414721	0.0430456	0.0467132	0.0587213	0.0484358	0.0544286	0.041435	0.0363846	0.0338137	0.224766	0.22168	0.23442
0.126182	0.192111	0.22993	0.0415092	0.034689	0.0338137	0.041435	0.0363846	0.0338137	0.0612995	0.0757088	0.0640831
0.126182	0.192111	0.22993	0.0430308	0.034689	0.0354449	0.124571	0.099474	0.0991207	0.292281	0.357639	0.304469
0.041435	0.034689	0.0338137	0.0405559	0.034689	0.0338137	0.0595283	0.0589771	0.0390338	0.334746	0.366062	0.348476
0.041435	0.0363846	0.0338137	0.0428453	0.0350988	0.0338137	0.12429	0.0871298	0.0795908	0.143734	0.131334	0.150019
0.041435	0.0363846	0.0338137	0.0505776	0.0388961	0.0403165	0.037841	0.034689	0.0338137	0.251025	0.230327	0.261593
0.124571	0.099474	0.0991207	0.0432904	0.0374193	0.0419405	0.079581	0.0730389	0.065322	0.0396763	0.0417431	0.0414767
0.0595283	0.0589771	0.0390338	0.0693467	0.0462347	0.0402613	0.0474502	0.0441434	0.0452709	0.0818334	0.0757199	0.0854626
0.12429	0.0871298	0.0795908	0.0396763	0.034689	0.0338137	0.0474502	0.0441434	0.0452709	0.0598216	0.0602865	0.0624948
0.037841	0.034689	0.0338137	0.0378783	0.034689	0.0338137	0.0790746	0.0643082	0.046295	0.121565	0.142737	0.126878
0.079581	0.0730389	0.065322	0.037841	0.034689	0.0338137	0.0761776	0.0494844	0.0586911	0.0624466	0.0639288	0.0652134
0.0474502	0.0441434	0.0452709	0.0599927	0.0608793	0.0499119	0.0761776	0.0494844	0.0586911	0.0514506	0.057005	0.0537388
0.0474502	0.0441434	0.0452709	0.0815686	0.0664151	0.0614495	0.0504792	0.034689	0.0338137	0.037841	0.0355314	0.0395205
0.0790746	0.0643082	0.046295	0.0654322	0.0524006	0.0561023	0.0857157	0.0775007	0.063213	0.0662232	0.0607451	0.0691192
0.0761776	0.0494844	0.0586911	0.0854516	0.0464154	0.0677534	0.0837097	0.0760297	0.0725065	0.0594427	0.0458054	0.0620267
0.0761776	0.0494844	0.0586911	0.0414845	0.034689	0.0338137	0.0837097	0.0760297	0.0725065	0.0696137	0.0605997	0.0726254
0.0504792	0.034689	0.0338137	0.0396391	0.0380102	0.0401507	0.209116	0.212951	0.211044	0.0574611	0.0597271	0.0599565
0.0857157	0.0775007	0.063213	0.0379155	0.03552	0.0338137	0.297089	0.294835	0.215994	0.043278	0.0463251	0.0451498
0.0837097	0.0760297	0.0725065	0.037841	0.034689	0.0338137	0.0471051	0.0388506	0.0398744	0.0632637	0.0735711	0.0659628
0.0837097	0.0760297	0.0725065	0.0560404	0.0454438	0.0451608	0.0684602	0.0498788	0.0607086	2.19892	2.27949	2.24704
0.209116	0.212951	0.211044	0.115498	0.0885347	0.0925796	0.0684602	0.0498788	0.0607086	0.106949	0.141807	0.111368
0.297089	0.294835	0.215994	0.0676339	0.0413804	0.0467352	0.0684602	0.0498788	0.0607086	0.340461	0.353363	0.353307
0.0471051	0.0388506	0.0398744	0.0638122	0.0488869	0.0403276	0.0513523	0.0412898	0.0435405	0.0471667	0.050521	0.0491212
0.0684602	0.0498788	0.0607086	0.0602859	0.0614495	0.0466252	0.0513523	0.0412898	0.0435405	0.082411	0.114701	0.0857732
0.0684602	0.0498788	0.0607086	0.037841	0.034689	0.0346129	0.0387714	0.0363619	0.0338137	0.0520159	0.0668828	0.0541549
0.0684602	0.0498788	0.0607086	0.0415092	0.0386008	0.0388236	0.037841	0.034689	0.0338137	0.933726	0.959443	0.962242
0.0513523	0.0412898	0.0435405	0.110894	0.109801	0.0876998	0.037841	0.0363733	0.0338137	0.11786	0.0999965	0.122593
0.0513523	0.0412898	0.0435405	0.037841	0.034689	0.0338137	0.0711787	0.0586411	0.05737	0.152126	0.158102	0.15815
0.0387714	0.0363619	0.0338137	0.0728752	0.0445845	0.0461078	0.113145	0.111659	0.141965	0.228207	0.314778	0.236959
0.037841	0.034689	0.0338137	0.0659069	0.0446637	0.0484069	0.0796774	0.059492	0.0516786	0.0836136	0.0792793	0.086983
0.037841	0.0363733	0.0338137	0.131785	0.0483794	0.0802145	0.103313	0.0602753	0.0446099	0.219744	0.22287	0.228175
0.0711787	0.0586411	0.05737	0.037841	0.0397133	0.0338137	0.0414473	0.0392139	0.0403718	0.0450076	0.0477928	0.0468232
0.113145	0.111659	0.141965	0.0415587	0.034689	0.0376946	0.152012	0.141469	0.172573	0.103337	0.0726619	0.107395
0.0796774	0.059492	0.0516786	0.0739163	0.08996	0.102481	0.0469818	0.0380215	0.0369635	0.27756	0.34402	0.287741
0.103313	0.0602753	0.0446099	0.0739163	0.0459862	0.0442682	0.0387342	0.034689	0.035456	0.0679499	0.0927738	0.0706244
0.0414473	0.0392139	0.0403718	0.0451187	0.0388847	0.035456	0.0387342	0.034689	0.035456	0.0467968	0.0371692	0.0486487
0.152012	0.141469	0.172573	0.0879825	0.0555804	0.0606868	0.037841	0.034689	0.0338137	0.0462048	0.0480184	0.0480331
0.0469818	0.0380215	0.0369635	0.0433398	0.0430343	0.035456	0.216732	0.200774	0.183694	0.062715	0.0652449	0.0651808
0.0387342	0.034689	0.035456	0.0573019	0.0449577	0.0443123	0.037841	0.034689	0.0338137	0.0611897	0.06578	0.0635937
0.0387342	0.034689	0.035456	0.0396763	0.0363733	0.0370965	0.0869755	0.0666601	0.07705	0.406935	0.449925	0.421064
0.037841	0.034689	0.0338137	0.157378	0.116767	0.130869	0.0989901	0.0795222	0.0505157	0.301313	0.300822	0.312143
0.216732	0.200774	0.183694	0.199719	0.0950798	0.110052	0.037841	0.0444827	0.0396532	0.0772043	0.0925878	0.0802038
0.037841	0.034689	0.0338137	0.057816	0.0379988	0.0459317	0.0396763	0.034689	0.0354449	0.0403577	0.0414031	0.0419405
0.0869755	0.0666601	0.07705	0.0526547	0.0389982	0.0443564	0.0396763	0.034689	0.0354449	0.426203	0.535261	0.440702
0.0989901	0.0795222	0.0505157	0.158383	0.069264	0.076522	0.0482512	0.042083	0.053246	0.076999	0.0723846	0.0799457
0.037841	0.0444827	0.0396532	0.0396143	0.0363391	0.0370854	0.203441	0.268273	0.306971	0.217138	0.18589	0.225018
0.0396763	0.034689	0.0354449	0.0441678	0.0387144	0.0387351	0.203441	0.268273	0.306971	0.0399241	0.0516018	0.0414546
0.0396763	0.034689	0.0354449	0.037841	0.0363733	0.0338137	0.203441	0.268273	0.306971	0.0415092	0.0421963	0.0430993
0.0482512	0.042083	0.053246	0.0396763	0.034689	0.0338137	0.041435	0.0488193	0.03662	0.569517	0.729578	0.587629
0.203441	0.268273	0.306971	0.041435	0.0362823	0.0338137	0.041435	0.0488193	0.03662	0.0468215	0.0484697	0.0486047
0.203441	0.268273	0.306971	0.0748237	0.0594696	0.0648548	0.037841	0.0380329	0.0370965	0.1382	0.143244	0.143293
0.203441	0.268273	0.306971	0.0701234	0.060197	0.0777395	0.037841	0.034689	0.0338137	0.0610676	0.0619524	0.0633762
0.041435	0.0488193	0.03662	0.037841	0.034689	0.0338137	0.0414845	0.050138	0.0338137	0.065773	0.0771137	0.0682521
0.041435	0.0488193	0.03662	0.0433275	0.0382147	0.0345463	0.0601637	0.0455907	0.0449294	2.22274	2.34839	2.2657
0.037841	0.0380329	0.0370965	0.0582075	0.0363733	0.035456	0.0601637	0.0455907	0.0449294	0.120346	0.133962	0.124773
0.037841	0.034689	0.0338137	0.037841	0.034689	0.035456	0.037841	0.034689	0.0342022	0.126451	0.135843	0.131087
0.0414845	0.050138	0.0338137	0.037841	0.034689	0.0338137	0.144264	0.165058	0.154825	0.143295	0.155308	0.14844
0.0601637	0.0455907	0.0449294	0.0544958	0.0412671	0.0437941	0.037841	0.034689	0.0338137	0.196132	0.18028	0.202959
0.0601637	0.0455907	0.0449294	0.037841	0.034689	0.0338137	0.037841	0.034689	0.0338137	1.21062	1.33638	1.24086
0.037841	0.034689	0.0342022	0.037841	0.0363733	0.0338137	0.037841	0.034689	0.0338137	0.353032	0.375524	0.364642
0.144264	0.165058	0.154825	0.0469571	0.039475	0.0378939	0.161815	0.145766	0.118138	0.114016	0.0995829	0.118086
0.037841	0.034689	0.0338137	0.0825433	0.0413804	0.0484728	0.037841	0.0363733	0.0338137	0.0396763	0.0449916	0.0411232
0.037841	0.034689	0.0338137	0.037841	0.034689	0.0338137	0.102933	0.084723	0.100097	0.0686666	0.0623993	0.0711222
0.037841	0.034689	0.0338137	0.333129	0.138982	0.123564	0.037841	0.034689	0.0338137	0.0388085	0.0405528	0.040206
0.161815	0.145766	0.118138	0.0523845	0.034689	0.0370743	0.037841	0.034689	0.0338137	0.0396763	0.0363846	0.0411011
0.037841	0.0363733	0.0338137	0.0520282	0.0495746	0.0354449	0.0508974	0.034689	0.0338137	0.229718	0.224967	0.237432
0.102933	0.084723	0.100097	0.0586357	0.0388393	0.0579597	0.0542995	0.034689	0.0338137	0.0568489	0.0703531	0.0588766
0.037841	0.034689	0.0338137	0.0414845	0.0363391	0.035456	0.0542995	0.034689	0.0338137	0.457338	0.553187	0.471491
0.037841	0.034689	0.0338137	0.0980383	0.0530192	0.0737598	0.169548	0.136883	0.146716	0.104925	0.113849	0.108566
0.0508974	0.034689	0.0338137	0.037841	0.034689	0.0338137	0.0415092	0.0363505	0.035456	0.251806	0.258439	0.259999
0.0542995	0.034689	0.0338137	0.0396019	0.0363391	0.0338137	0.654644	0.819078	0.791254	0.0766971	0.0718298	0.0793434
0.0542995	0.034689	0.0338137	0.0396515	0.034689	0.0338137	0.037841	0.0363733	0.0354449	0.0507252	0.0661366	0.052479
0.169548	0.136883	0.146716	0.037841	0.034689	0.0338137	0.0465378	0.0388847	0.0376503	0.0389945	0.034689	0.0403387
0.0415092	0.0363505	0.035456	0.051131	0.0455681	0.035456	0.0465378	0.0388847	0.0376503	0.26342	0.243225	0.271797
0.654644	0.819078	0.791254	0.037841	0.034689	0.0338137	0.108379	0.119712	0.0781056	0.259041	0.360621	0.267289
0.037841	0.0363733	0.0354449	0.037841	0.0363733	0.0338137	0.124512	0.101128	0.104237	0.0754887	0.0676621	0.0780518
0.0465378	0.0388847	0.0376503	0.0410141	0.034689	0.0358441	0.037841	0.034689	0.0338137	0.270724	0.262869	0.27929
0.0465378	0.0388847	0.0376503	0.0432904	0.034689	0.0354449	0.0396267	0.034689	0.0338137	0.530118	0.645005	0.545378
0.108379	0.119712	0.0781056	0.0504915	0.0427399	0.0408028	0.037841	0.034689	0.0338137	0.111542	0.120013	0.115224
0.124512	0.101128	0.104237	0.0487192	0.038862	0.0370743	0.037841	0.034689	0.0338137	0.0523599	0.0535924	0.0541221
0.037841	0.034689	0.0338137	0.0951315	0.0429551	0.0532679	0.0534528	0.0400877	0.0403497	0.0869035	0.0776112	0.089752
0.0396267	0.034689	0.0338137	0.0505407	0.0432494	0.0402834	0.0463158	0.0463816	0.035456	0.0524705	0.0446976	0.0541768
0.037841	0.034689	0.0338137	0.0475981	0.0464042	0.0403608	0.037841	0.034689	0.0338137	0.0555993	0.0441886	0.0573918
0.037841	0.034689	0.0338137	0.0744366	0.0704975	0.0783856	0.037841	0.034689	0.0338137	0.0743761	0.0779759	0.0767375
0.0534528	0.0400877	0.0403497	0.0514875	0.0363619	0.0350123	0.0544835	0.0463816	0.0369746	1.51479	1.54871	1.54487
0.0463158	0.0463816	0.035456	0.0383621	0.0380102	0.0338137	0.159136	0.204929	0.187192	2.00922	2.19459	2.04382
0.037841	0.034689	0.0338137	0.116263	0.0803719	0.112808	0.0602492	0.0634824	0.0581999	0.0640316	0.0572853	0.0660497
0.037841	0.034689	0.0338137	0.037841	0.034689	0.0346129	0.037841	0.034689	0.0338137	0.140317	0.148316	0.14461
0.0544835	0.0463816	0.0369746	0.0596749	0.0413578	0.0436287	0.0857637	0.0758416	0.0662885	0.0655783	0.0593465	0.0676341
0.159136	0.204929	0.187192	0.037841	0.0380443	0.0402502	0.0774095	0.0414484	0.0549101	0.0739768	0.06136	0.0762848
0.0602492	0.0634824	0.0581999	0.037841	0.034689	0.0338137	0.137621	0.122436	0.101602	0.0880664	0.0906832	0.0907983
0.037841	0.034689	0.0338137	0.0947021	0.0791026	0.104723	0.037841	0.034689	0.0338137	0.0414597	0.0380443	0.0427572
0.0857637	0.0758416	0.0662885	0.0878867	0.0596599	0.0628322	0.037841	0.0380556	0.0338137	0.0726208	0.0651	0.0748502
0.0774095	0.0414484	0.0549101	0.041435	0.0380556	0.0370854	0.0729236	0.0680405	0.0620594	0.0474749	0.0411651	0.0489344
0.137621	0.122436	0.101602	0.0414597	0.0363733	0.0350789	0.0729236	0.0680405	0.0620594	0.037841	0.0380556	0.0390006
0.037841	0.034689	0.0338137	0.037841	0.034689	0.0338137	0.0505161	0.0430569	0.0483189	0.178389	0.202701	0.183584
0.037841	0.0380556	0.0338137	0.0407293	0.034689	0.0338137	0.037841	0.034689	0.0338137	0.0739647	0.0896312	0.0761985
0.0729236	0.0680405	0.0620594	0.048436	0.0413804	0.0416202	0.0858717	0.0684077	0.0847768	0.069723	0.0900367	0.0718253
0.0729236	0.0680405	0.0620594	0.0576569	0.0472059	0.0419405	0.0507375	0.0574759	0.0515799	0.0525319	0.0509939	0.0541221
0.0505161	0.0430569	0.0483189	0.0446001	0.0371465	0.0341578	0.037841	0.034689	0.0338137	0.556185	0.564746	0.570341
0.037841	0.034689	0.0338137	0.0853195	0.0654233	0.0468673	0.153467	0.123497	0.128209	0.107753	0.168902	0.110947
0.0858717	0.0684077	0.0847768	0.0410264	0.0355314	0.0354338	0.153467	0.123497	0.128209	0.037841	0.0413691	0.0389895
0.0507375	0.0574759	0.0515799	0.0396763	0.034689	0.0352785	0.153467	0.123497	0.128209	0.0414845	0.034689	0.0427352
0.037841	0.034689	0.0338137	0.0415216	0.0445732	0.0411674	0.037841	0.034689	0.0338137	0.236502	0.269174	0.243157
0.153467	0.123497	0.128209	0.037841	0.034689	0.0338137	0.0736016	0.0576664	0.0468453	0.0440195	0.0508138	0.045337
0.153467	0.123497	0.128209	0.0396763	0.0373056	0.0372626	0.0663206	0.0480072	0.0413331	0.290366	0.350941	0.298308
0.153467	0.123497	0.128209	0.0390317	0.034689	0.0338137	0.0523599	0.0429777	0.0485058	0.0469818	0.0549854	0.0483739
0.037841	0.034689	0.0338137	0.037841	0.034689	0.0338137	0.0523599	0.0429777	0.0485058	0.052495	0.0449351	0.0540454
0.0736016	0.0576664	0.0468453	0.037841	0.034689	0.0338137	0.0426722	0.0447315	0.0516786	0.0915136	0.0872726	0.0941777
0.0663206	0.0480072	0.0413331	0.037841	0.034689	0.0338137	0.0533791	0.0432381	0.0474723	0.0961686	0.132686	0.0989615
0.0523599	0.0429777	0.0485058	0.037841	0.034689	0.0338137	0.101426	0.0932659	0.0834793	0.0423877	0.0380556	0.0436397
0.0523599	0.0429777	0.0485058	0.0482389	0.0380556	0.0338137	0.101426	0.0932659	0.0834793	0.102554	0.112922	0.105516
0.0426722	0.0447315	0.0516786	0.0414969	0.034689	0.0338137	0.037841	0.034689	0.0338137	0.810396	0.758114	0.828764
0.0533791	0.0432381	0.0474723	0.0485222	0.0371806	0.0360548	0.0786042	0.0896422	0.0887583	0.0541891	0.0405414	0.0557633
0.101426	0.0932659	0.0834793	0.0398126	0.034689	0.0338137	0.0890488	0.0890173	0.0803865	0.101889	0.0866466	0.104797
0.101426	0.0932659	0.0834793	0.0470804	0.0376579	0.0390449	0.0890488	0.0890173	0.0803865	0.0807257	0.0670721	0.0829858
0.037841	0.034689	0.0338137	0.037841	0.0363619	0.0338137	0.037841	0.0396566	0.0500327	0.569551	0.591451	0.583015
0.0786042	0.0896422	0.0887583	0.037841	0.034689	0.0338137	0.0816649	0.0613377	0.0539579	0.488423	0.489702	0.500223
0.0890488	0.0890173	0.0803865	0.0651765	0.0473978	0.0513605	0.037841	0.039736	0.0354449	0.052581	0.0513091	0.0540454
0.0890488	0.0890173	0.0803865	0.0595527	0.0389755	0.0471753	0.037841	0.039736	0.0354449	0.154051	0.148537	0.158191
0.037841	0.0396566	0.0500327	0.0419424	0.0351785	0.0370854	0.0604936	0.0462799	0.0386687	0.0783268	0.0644643	0.0804833
0.0816649	0.0613377	0.0539579	0.0403206	0.0363391	0.0343354	0.0604936	0.0462799	0.0386687	0.302698	0.34901	0.310403
0.037841	0.039736	0.0354449	0.0461431	0.0355086	0.0338137	0.209513	0.175083	0.11862	0.0452669	0.0611365	0.0465261
0.037841	0.039736	0.0354449	0.0457729	0.0363733	0.0386908	0.154875	0.0957895	0.0885125	0.404896	0.492913	0.414794
0.0604936	0.0462799	0.0386687	0.0451311	0.034689	0.0338137	0.037841	0.034689	0.0354449	0.370193	0.353162	0.379336
0.0604936	0.0462799	0.0386687	0.0386225	0.0363733	0.0392219	0.037841	0.034689	0.0338137	0.0599927	0.0951672	0.0616347
0.209513	0.175083	0.11862	0.0414845	0.0500816	0.0387129	0.0555135	0.034689	0.0370632	0.126952	0.113386	0.13034
0.154875	0.0957895	0.0885125	0.0702084	0.0461444	0.042095	0.0480541	0.0363505	0.0363762	0.0772767	0.0895216	0.0793649
0.037841	0.034689	0.0354449	0.0557096	0.046438	0.0454802	0.0396639	0.0363619	0.0338137	0.0480787	0.0501267	0.0493848
0.037841	0.034689	0.0338137	0.0655174	0.0530754	0.0572389	0.0427711	0.0369191	0.0338137	0.207142	0.169669	0.212437
0.0555135	0.034689	0.0370632	0.037841	0.034689	0.0387019	1.88029	1.79982	1.81537	0.14303	0.129118	0.146757
0.0480541	0.0363505	0.0363762	0.037841	0.0380215	0.0346351	0.120815	0.100584	0.110989	0.11225	0.152404	0.115193
0.0396639	0.0363619	0.0338137	0.037841	0.034689	0.0338137	0.120815	0.100584	0.110989	0.160208	0.21655	0.16431
0.0427711	0.0369191	0.0338137	0.0782906	0.0486501	0.0512618	0.0837218	0.0669162	0.0885445	0.0951434	0.0854818	0.0976236
1.88029	1.79982	1.81537	0.0468954	0.034689	0.0354338	0.09537	0.0728393	0.0459097	0.090521	0.116499	0.0928354
0.120815	0.100584	0.110989	0.0468461	0.0446863	0.0414104	0.311757	0.274044	0.257805	0.0726935	0.0704975	0.074548
0.120815	0.100584	0.110989	0.0476474	0.0363505	0.0387129	0.204558	0.15275	0.17476	0.160744	0.174783	0.164705
0.0837218	0.0669162	0.0885445	0.0396639	0.034689	0.0354227	0.0585868	0.0431588	0.0353784	0.791165	0.739204	0.806814
0.09537	0.0728393	0.0459097	0.0412617	0.0413578	0.0427021	0.037841	0.034689	0.0338137	0.0411131	0.0447202	0.0421502
0.311757	0.274044	0.257805	0.0424001	0.035702	0.0370743	0.037841	0.034689	0.0338137	0.037841	0.034689	0.0387793
0.204558	0.15275	0.17476	0.037841	0.034689	0.0338137	0.0841664	0.0670499	0.0657348	0.304772	0.260952	0.311631
0.0585868	0.0431588	0.0353784	0.0396639	0.034689	0.0338137	0.0414969	0.034689	0.0341245	0.130296	0.139469	0.133379
0.037841	0.034689	0.0338137	0.0505038	0.0430909	0.038724	0.206756	0.130599	0.119395	0.0869755	0.106642	0.0890575
0.037841	0.034689	0.0338137	0.0483005	0.034689	0.0339247	0.037841	0.034689	0.0338137	0.0393912	0.034689	0.0403497
0.0841664	0.0670499	0.0657348	0.0573019	0.0384305	0.0443784	0.037841	0.034689	0.0338137	0.0396763	0.034689	0.0406371
0.0414969	0.034689	0.0341245	0.038759	0.0373511	0.0362765	0.0403949	0.038669	0.0338137	0.045921	0.0380443	0.0470213
0.206756	0.130599	0.119395	0.037841	0.034689	0.0338137	0.0403949	0.038669	0.0338137	0.264089	0.282642	0.269875
0.037841	0.034689	0.0338137	0.0523354	0.0479395	0.0402944	0.0414969	0.0429777	0.0373069	0.037841	0.0413691	0.0387351
0.037841	0.034689	0.0338137	0.0503316	0.0396906	0.0473953	0.107954	0.0832704	0.0911078	0.037841	0.038385	0.0387351
0.0403949	0.038669	0.0338137	0.0468831	0.0417997	0.046251	0.0414845	0.034689	0.0338137	0.037841	0.034689	0.0387351
0.0403949	0.038669	0.0338137	0.122407	0.0718298	0.0836081	0.0548269	0.0590106	0.0509766	0.037841	0.034689	0.0387351
0.0414969	0.0429777	0.0373069	0.0396763	0.0363733	0.0338137	0.108332	0.0766824	0.0958166	0.037841	0.034689	0.0387351
0.107954	0.0832704	0.0911078	0.0396515	0.034689	0.0338137	0.108332	0.0766824	0.0958166	0.037841	0.0363733	0.0387351
0.0414845	0.034689	0.0338137	0.0433151	0.0355314	0.0422275	0.0805691	0.0554457	0.0832433	0.037841	0.034689	0.0387351
0.0548269	0.0590106	0.0509766	0.0485591	0.0413464	0.0375949	0.0805691	0.0554457	0.0832433	0.037841	0.034689	0.0387351
0.108332	0.0766824	0.0958166	0.0481526	0.0437474	0.0466142	0.0396515	0.034689	0.0338137	0.037841	0.034689	0.0387351
0.108332	0.0766824	0.0958166	0.0604569	0.0574535	0.0424372	0.0396515	0.034689	0.0338137	0.1784	0.192907	0.182412
0.0805691	0.0554457	0.0832433	0.0433151	0.034689	0.0338137	0.0451187	0.0376125	0.0370965	0.0656026	0.0560629	0.0671351
0.0805691	0.0554457	0.0832433	0.037841	0.034689	0.0338137	0.0451187	0.0376125	0.0370965	0.114863	0.131217	0.117499
0.0396515	0.034689	0.0338137	0.037841	0.034689	0.0338137	0.150176	0.125145	0.14011	0.037841	0.0380556	0.038724
0.0396515	0.034689	0.0338137	0.0384489	0.034689	0.0338137	0.0434634	0.0414031	0.0468122	0.037841	0.0363733	0.038724
0.0451187	0.0376125	0.0370965	0.0559302	0.034689	0.0370743	0.037841	0.034689	0.0338137	0.037841	0.0363733	0.038724
0.0451187	0.0376125	0.0370965	0.037841	0.0354858	0.0338137	0.0766729	0.0675063	0.0727875	0.037841	0.0363164	0.038724
0.150176	0.125145	0.14011	0.037841	0.034689	0.0338137	0.136903	0.0883591	0.0943694	0.037841	0.0397133	0.038724
0.0434634	0.0414031	0.0468122	0.037841	0.034689	0.0338137	0.037841	0.034689	0.0338137	0.037841	0.034689	0.038724
0.037841	0.034689	0.0338137	0.037841	0.0363733	0.0338137	0.098895	0.0787051	0.0687941	0.0468831	0.034689	0.0479672
0.0766729	0.0675063	0.0727875	0.0396391	0.034689	0.0338137	0.163556	0.112911	0.10596	0.0505161	0.0677512	0.0516786
0.136903	0.0883591	0.0943694	0.037841	0.034689	0.0338137	0.037841	0.034689	0.0338137	0.037841	0.0388393	0.0387129
0.037841	0.034689	0.0338137	0.0929953	0.0943917	0.0869508	0.144967	0.0903436	0.0951996	0.037841	0.0380329	0.0387129
0.098895	0.0787051	0.0687941	0.0427587	0.0444601	0.0362543	0.0379775	0.034689	0.0338137	0.037841	0.034689	0.0387129
0.163556	0.112911	0.10596	0.0757909	0.0560068	0.0650287	0.0379775	0.034689	0.0338137	0.037841	0.037101	0.0387129
0.037841	0.034689	0.0338137	0.052667	0.0431362	0.0411453	0.0665517	0.0510277	0.0476263	0.037841	0.034689	0.0387129
0.144967	0.0903436	0.0951996	0.037841	0.0359069	0.0370854	0.0665517	0.0510277	0.0476263	0.0909875	0.0712748	0.0930379
0.0379775	0.034689	0.0338137	0.037841	0.0363391	0.0338137	0.120698	0.0764169	0.0752171	0.115087	0.100519	0.117646
0.0379775	0.034689	0.0338137	0.0507129	0.034689	0.0417307	0.042598	0.0363619	0.0338137	0.037841	0.034689	0.0387019
0.0665517	0.0510277	0.0476263	0.115886	0.0708418	0.105114	0.042598	0.0363619	0.0338137	0.037841	0.034689	0.0387019
0.0665517	0.0510277	0.0476263	0.0423753	0.0363733	0.0338137	0.0658582	0.0529967	0.0508339	0.037841	0.0380443	0.0387019
0.120698	0.0764169	0.0752171	0.0649695	0.0380102	0.0404713	0.356409	0.275981	0.22833	0.037841	0.034689	0.0387019
0.042598	0.0363619	0.0338137	0.037841	0.034689	0.0370078	0.0470804	0.0420037	0.036221	0.037841	0.0363505	0.0387019
0.042598	0.0363619	0.0338137	0.0405807	0.0380215	0.0368417	0.116768	0.185726	0.121517	0.037841	0.034689	0.0387019
0.0658582	0.0529967	0.0508339	0.0468954	0.0388506	0.0370965	0.230738	0.202092	0.147322	0.0420784	0.0498112	0.0430331
0.356409	0.275981	0.22833	0.312988	0.204503	0.169999	0.385389	0.401825	0.476752	0.0875031	0.089094	0.0894529
0.0470804	0.0420037	0.036221	0.0663449	0.0512979	0.0528515	0.385389	0.401825	0.476752	0.228892	0.167178	0.233715
0.116768	0.185726	0.121517	0.0432533	0.0359069	0.035456	0.0594427	0.0505097	0.0564958	0.0457976	0.0724955	0.0468232
0.230738	0.202092	0.147322	0.0498149	0.0380102	0.034624	0.037841	0.034689	0.0338137	0.037841	0.034689	0.0386908
0.385389	0.401825	0.476752	0.058232	0.0413464	0.0419625	0.037841	0.034689	0.0338137	0.037841	0.034689	0.0386908
0.385389	0.401825	0.476752	0.0506022	0.0380329	0.0435956	0.037841	0.034689	0.0338137	0.113816	0.13597	0.116304
0.0594427	0.0505097	0.0564958	0.0396515	0.0380329	0.0338137	0.0708998	0.0708529	0.0571187	0.0505038	0.0413691	0.0516238
0.037841	0.034689	0.0338137	0.154829	0.218095	0.151207	0.0708998	0.0708529	0.0571187	0.037841	0.0380443	0.0386797
0.037841	0.034689	0.0338137	0.0414969	0.034689	0.0338137	0.0708998	0.0708529	0.0571187	0.037841	0.034689	0.0386797
0.037841	0.034689	0.0338137	0.0423753	0.0355996	0.0370965	0.037841	0.0380215	0.036753	0.037841	0.034689	0.0386797
0.0708998	0.0708529	0.0571187	0.0423506	0.034689	0.0338137	0.037841	0.034689	0.0338137	0.104593	0.0968587	0.106857
0.0708998	0.0708529	0.0571187	0.0635685	0.0486727	0.0576539	0.0396639	0.034689	0.0338137	0.153868	0.185521	0.157141
0.0708998	0.0708529	0.0571187	0.0505653	0.0480072	0.0532788	0.06812	0.0692973	0.0602944	0.0681686	0.0655571	0.0696608
0.037841	0.0380215	0.036753	0.0414845	0.0355086	0.0338137	0.037841	0.034689	0.0338137	0.0495441	0.0544576	0.0506254
0.037841	0.034689	0.0338137	0.0451311	0.0360093	0.0419736	0.0577793	0.0587531	0.064094	0.037841	0.0347345	0.0386687
0.0396639	0.034689	0.0338137	0.0451928	0.0426833	0.0345907	0.111259	0.0792241	0.110547	0.0424867	0.0364642	0.0434081
0.06812	0.0692973	0.0602944	0.038759	0.034689	0.0341023	0.0481034	0.0396906	0.035456	0.115369	0.104864	0.117803
0.037841	0.034689	0.0338137	0.0433398	0.034689	0.0338137	0.0481034	0.0396906	0.035456	0.037841	0.0380556	0.0386576
0.0577793	0.0587531	0.064094	0.037841	0.034689	0.0338137	0.0481034	0.0396906	0.035456	0.037841	0.034689	0.0386576
0.111259	0.0792241	0.110547	0.0431668	0.0414144	0.0342577	0.060518	0.0604319	0.0764465	0.037841	0.0398381	0.0386576
0.0481034	0.0396906	0.035456	0.037841	0.034689	0.0338137	0.0625808	0.0626003	0.0550414	0.141091	0.10546	0.143993
0.0481034	0.0396906	0.035456	0.0776027	0.0800078	0.0965822	0.0396639	0.034689	0.0338137	0.037841	0.0387484	0.0386466
0.0481034	0.0396906	0.035456	0.04193	0.039702	0.0393214	0.225627	0.164995	0.176008	0.350757	0.331968	0.35742
0.060518	0.0604319	0.0764465	0.040593	0.049676	0.0419957	0.0653105	0.0492477	0.0474613	0.037841	0.034689	0.0386355
0.0625808	0.0626003	0.0550414	0.0567264	0.0397927	0.049253	0.0849833	0.0593017	0.058189	0.0684602	0.0752217	0.0698666
0.0396639	0.034689	0.0338137	0.0425856	0.0348825	0.0338137	0.0840823	0.0713192	0.0659194	0.037841	0.034689	0.0386244
0.225627	0.164995	0.176008	0.0396639	0.0363278	0.0338137	0.116686	0.146072	0.117007	0.066503	0.0710083	0.0678618
0.0653105	0.0492477	0.0474613	0.0415464	0.0380329	0.0338137	0.0544222	0.0459523	0.0548882	0.136741	0.174866	0.13946
0.0849833	0.0593017	0.058189	0.0506514	0.0388847	0.0432206	0.137621	0.168424	0.131118	0.771712	0.765146	0.78407
0.0840823	0.0713192	0.0659194	0.0396515	0.0363733	0.0354338	0.116204	0.125829	0.102862	0.0451434	0.0438718	0.0460638
0.116686	0.146072	0.117007	0.045094	0.034689	0.0338137	0.236848	0.29416	0.257681	0.172241	0.175506	0.175585
0.0544222	0.0459523	0.0548882	0.0515121	0.0413804	0.0360437	0.0523476	0.039736	0.0403055	0.037841	0.034689	0.0386023
0.137621	0.168424	0.131118	0.0396639	0.034689	0.0338137	0.053956	0.042151	0.037761	0.653729	0.622816	0.664357
0.116204	0.125829	0.102862	0.037841	0.0380102	0.0403055	0.0420784	0.0359524	0.0357111	0.0392053	0.036123	0.0399849
0.236848	0.29416	0.257681	0.0880544	0.0838209	0.0693467	0.0400356	0.0378852	0.0351122	0.0763105	0.101269	0.0778041
0.0523476	0.039736	0.0403055	0.132064	0.0736154	0.0959974	0.0614216	0.0553334	0.0551399	0.1612	0.142917	0.164239
0.053956	0.042151	0.037761	0.0431173	0.0364529	0.0338137	0.0396763	0.0356679	0.0338137	0.0511187	0.0623658	0.0521172
0.0420784	0.0359524	0.0357111	0.0424001	0.0396339	0.0338137	0.0396763	0.034689	0.0338137	0.473015	0.43928	0.480961
0.0400356	0.0378852	0.0351122	0.037841	0.0363278	0.0338137	0.0745818	0.0537273	0.0580034	0.0396515	0.0379988	0.040416
0.0614216	0.0553334	0.0551399	0.0578772	0.0363733	0.0387019	0.141033	0.122297	0.14723	0.125236	0.11794	0.127575
0.0522862	0.0519281	0.0435184	0.0613728	0.0405528	0.0414546	0.0568611	0.0711638	0.0718145	0.0648843	0.0563546	0.0661148
0.0396763	0.0356679	0.0338137	0.037841	0.034689	0.0338137	0.083301	0.0895874	0.069	0.105682	0.131835	0.107638
0.0396763	0.034689	0.0338137	0.037841	0.034689	0.0346351	0.0559424	0.0424341	0.0387129	0.0395524	0.0404053	0.0402944
0.0745818	0.0537273	0.0580034	0.037841	0.034689	0.0338137	0.037841	0.034689	0.0338137	0.364624	0.423929	0.370685
0.037841	0.034689	0.0338137	0.0396763	0.034689	0.0338137	0.106168	0.164808	0.141553	0.190294	0.18355	0.193637
0.141033	0.122297	0.14723	0.0712878	0.0624104	0.0574683	0.0583421	0.0724511	0.0534212	0.0412988	0.0413578	0.0420619
0.0568611	0.0711638	0.0718145	0.037841	0.0355314	0.0338137	0.07319	0.0585851	0.0664839	0.0523231	0.0727173	0.0532788
0.083301	0.0895874	0.069	0.0414969	0.0363391	0.0402723	0.191053	0.170115	0.154713	0.0393416	0.043023	0.0400623
0.0559424	0.0424341	0.0387129	0.0553786	0.0403826	0.0488794	0.211186	0.168196	0.200498	0.038759	0.034689	0.0394652
0.037841	0.034689	0.0338137	0.0492241	0.0369873	0.0412005	0.0600904	0.0446071	0.0435074	0.0468091	0.0405641	0.0476593
0.106168	0.164808	0.141553	0.0719181	0.0480749	0.0490223	0.120827	0.116499	0.111115	0.0396391	0.034689	0.0403608
0.0583421	0.0724511	0.0534212	0.12848	0.110288	0.0688158	0.240141	0.276	0.315627	0.145255	0.174917	0.147794
0.0508482	0.034689	0.0338137	0.0450817	0.0416978	0.0354449	0.176981	0.102965	0.0947101	0.0411502	0.0437926	0.0418742
0.07319	0.0585851	0.0664839	0.0396639	0.034689	0.0338137	0.106144	0.0934408	0.0941777	0.0396639	0.034689	0.0403608
0.191053	0.170115	0.154713	0.0404568	0.0446976	0.0370743	0.182088	0.129587	0.16362	0.0396763	0.0413691	0.0403718
0.211186	0.168196	0.200498	0.0738921	0.0569041	0.0532241	0.10202	0.0808352	0.0641266	0.0396763	0.0430117	0.0403718
0.0600904	0.0446071	0.0435074	0.0424248	0.0430456	0.0370743	0.0396515	0.0380329	0.0370965	0.0680714	0.0572068	0.0692492
0.0425361	0.0361003	0.0362765	0.0739768	0.0486614	0.0468893	0.0490886	0.0431475	0.0394541	0.0396267	0.0380329	0.0403165
0.120827	0.116499	0.111115	0.0396639	0.034689	0.0370965	0.0719666	0.0629242	0.043364	0.0396763	0.041029	0.0403608
0.240141	0.276	0.315627	0.038759	0.034689	0.0338137	0.0560404	0.0426267	0.0376946	0.0506022	0.0432494	0.0514702
0.176981	0.102965	0.0947101	0.0430184	0.034689	0.0402281	0.207694	0.0946539	0.102216	0.0541768	0.0627902	0.0550961
0.0451434	0.0397133	0.0362432	0.037841	0.034689	0.0338137	0.100001	0.102878	0.0855483	0.0396763	0.0524006	0.0403497
0.106144	0.0934408	0.0941777	0.0860517	0.0534239	0.0612752	0.196532	0.22323	0.166327	0.10715	0.125711	0.108924
0.182088	0.129587	0.16362	0.0469571	0.0363391	0.035456	0.133865	0.111184	0.0919506	0.721656	0.699425	0.731266
0.10202	0.0808352	0.0641266	0.0396763	0.034689	0.0338137	0.037841	0.034689	0.0338137	0.0505407	0.0528168	0.0513825
0.0396515	0.0380329	0.0370965	0.037841	0.034689	0.0340135	0.0468585	0.0422529	0.0425917	0.0396763	0.0363619	0.0403387
0.0490886	0.0431475	0.0394541	0.0396639	0.034689	0.0345574	0.0424001	0.0378284	0.0341023	0.0507375	0.0574759	0.0515799
0.0719666	0.0629242	0.043364	0.0396887	0.0348484	0.0370743	0.0417196	0.0503182	0.0429779	0.284553	0.283773	0.288905
0.0560404	0.0426267	0.0376946	0.0524459	0.0415051	0.0416755	0.0904971	0.0558946	0.0665056	0.472023	0.615054	0.478793
0.207694	0.0946539	0.102216	0.153868	0.0825436	0.134881	0.138906	0.0892146	0.100849	0.0839141	0.0819927	0.0852804
0.100001	0.102878	0.0855483	0.0558689	0.034689	0.0354227	0.0637879	0.0663148	0.053914	0.30921	0.343211	0.313845
0.196532	0.22323	0.166327	0.0414721	0.034689	0.0338137	0.144725	0.0942715	0.128656	0.174399	0.183591	0.177074
0.133865	0.111184	0.0919506	0.0523722	0.039702	0.0402944	0.0785319	0.043023	0.0403718	0.0822425	0.0644643	0.0835437
0.037841	0.034689	0.0338137	0.0536983	0.0533564	0.0467242	0.0491994	0.034689	0.0370965	0.0396639	0.0426833	0.0402944
0.0468585	0.0422529	0.0425917	0.144229	0.10688	0.117625	0.147315	0.154491	0.116021	0.0396763	0.0384418	0.0403055
0.0424001	0.0378284	0.0341023	0.037841	0.0355314	0.0338137	0.0509097	0.0555804	0.0454472	0.171438	0.18753	0.174034
0.0417196	0.0503182	0.0429779	0.0506268	0.0549517	0.0499558	0.119127	0.126139	0.142006	0.0396515	0.0363733	0.0402723
0.0904971	0.0558946	0.0665056	0.037841	0.034689	0.0338137	0.0470064	0.0438605	0.0443343	0.0573509	0.0749227	0.0582217
0.138906	0.0892146	0.100849	0.037841	0.034689	0.0338137	0.0630686	0.0589995	0.0454472	0.0700628	0.0597718	0.0711114
0.0637879	0.0663148	0.053914	0.043278	0.0380556	0.035456	0.0653226	0.0441773	0.0476153	0.0415464	0.0388733	0.0421723
0.144725	0.0942715	0.128656	0.037841	0.034689	0.035456	0.0577793	0.0383169	0.0402944	0.0471051	0.0545699	0.0478132
0.0806173	0.0530079	0.0694767	0.0577059	0.0430343	0.0434853	0.148787	0.111919	0.105643	0.0881263	0.114054	0.0894315
0.0785319	0.043023	0.0403718	0.0405807	0.037192	0.0338137	0.106677	0.0916796	0.0666142	0.0415216	0.0430683	0.0421392
0.0491994	0.034689	0.0370965	0.0432904	0.034689	0.0407365	0.0641778	0.0798643	0.0701806	0.0782664	0.0940967	0.0793756
0.147315	0.154491	0.116021	0.0557586	0.0493379	0.0418632	0.0659312	0.057375	0.0583091	0.0534037	0.0715856	0.0541659
0.0509097	0.0555804	0.0454472	0.0735653	0.0582939	0.0930592	0.211461	0.255618	0.265503	0.188954	0.212297	0.191518
0.119127	0.126139	0.142006	0.0752832	0.0673282	0.065322	0.0577181	0.0479959	0.0562663	0.0475858	0.042151	0.048264
0.0470064	0.0438605	0.0443343	0.037841	0.034689	0.0338137	0.101557	0.0729613	0.0995026	0.0428453	0.0421736	0.0434522
0.0434758	0.034689	0.0342022	0.0399985	0.036123	0.0370965	0.0396639	0.034689	0.035456	0.106842	0.123068	0.108313
0.0630686	0.0589995	0.0454472	0.0564447	0.0602529	0.0613624	0.0476228	0.034689	0.0354338	0.041633	0.0397133	0.0422165
0.0653226	0.0441773	0.0476153	0.037841	0.0363391	0.0338137	0.0572652	0.0518381	0.0395426	0.374071	0.376333	0.378689
0.0577793	0.0383169	0.0402944	0.112014	0.108363	0.105981	0.037841	0.034689	0.0338137	0.119995	0.115767	0.12158
0.148787	0.111919	0.105643	0.0460814	0.0438266	0.0370854	0.0644702	0.0544576	0.0573809	0.0410884	0.0491688	0.0416423
0.106677	0.0916796	0.0666142	0.146866	0.0737595	0.0983458	0.157287	0.116004	0.097443	0.185609	0.202903	0.187981
0.0641778	0.0798643	0.0701806	0.0644824	0.0495295	0.0502083	0.0518316	0.0489771	0.0507242	0.816297	0.758914	0.824688
0.0659312	0.057375	0.0583091	0.0405807	0.0363733	0.0338137	0.131157	0.12101	0.149722	0.178727	0.138081	0.180989
0.211461	0.255618	0.265503	0.045995	0.034689	0.034624	0.0396763	0.0371806	0.0338137	0.321963	0.309385	0.325838
0.0577181	0.0479959	0.0562663	0.0721362	0.0480636	0.0516786	0.0951792	0.0976438	0.0977405	0.041435	0.034689	0.0419736
0.101557	0.0729613	0.0995026	0.0598827	0.0563097	0.0370854	0.0432409	0.0494957	0.0381928	0.0382256	0.0468446	0.0387129
0.0396639	0.034689	0.035456	0.0785319	0.0662814	0.0718037	0.0451187	0.0380556	0.0338137	0.106558	0.125754	0.107881
0.0476228	0.034689	0.0354338	0.509792	0.52867	0.575758	0.105753	0.0987771	0.111199	0.0396639	0.0467656	0.0401618
0.0572652	0.0518381	0.0395426	0.0728994	0.0547159	0.0612643	0.0913582	0.0808903	0.0868866	0.044526	0.0355314	0.0450837
0.037841	0.034689	0.0338137	0.0702084	0.0652226	0.0668204	0.0396515	0.034689	0.0346129	0.037841	0.0396566	0.0383035
0.0644702	0.0544576	0.0573809	0.0507621	0.0363619	0.0364649	0.162395	0.208426	0.215652	0.037841	0.035702	0.0383035
0.157287	0.116004	0.097443	0.0451434	0.0406322	0.0354227	0.0396763	0.0353834	0.0417417	0.0400604	0.0422303	0.0405486
0.0518316	0.0489771	0.0507242	0.0482512	0.0354744	0.0354227	0.0396639	0.0372715	0.0350012	0.0414473	0.0410404	0.0419405
0.131157	0.12101	0.149722	0.037841	0.034689	0.0338137	0.256911	0.201169	0.240225	0.0414597	0.0363733	0.0419515
0.0396763	0.0371806	0.0338137	0.0643484	0.0531653	0.0452269	0.0487315	0.0506674	0.0379935	0.370154	0.384434	0.374031
0.037841	0.034689	0.0338137	0.037841	0.034689	0.035456	0.0774095	0.0560517	0.0604906	0.037841	0.0380329	0.0382813
0.0951792	0.0976438	0.0977405	0.037841	0.034689	0.035456	0.142684	0.125433	0.101316	0.0502209	0.0534014	0.050801
0.0432409	0.0494957	0.0381928	0.0444396	0.039702	0.0338137	0.0710089	0.042989	0.0349014	0.0628735	0.0667492	0.0635937
0.037841	0.0372147	0.0370743	0.0406426	0.034689	0.0372294	0.0560159	0.0447881	0.0414104	0.0414845	0.0397247	0.0419625
0.0451187	0.0380556	0.0338137	0.037841	0.036305	0.0338137	0.0449212	0.034689	0.0457555	0.0414969	0.0380443	0.0419736
0.105753	0.0987771	0.111199	0.0488547	0.0399402	0.0411895	3.49771	3.88403	3.95971	0.041435	0.0509827	0.0419073
0.0913582	0.0808903	0.0868866	0.0542014	0.0477589	0.0387129	3.83156	4.27718	4.41736	0.327618	0.226763	0.330998
0.0396515	0.034689	0.0346129	0.0396763	0.0434305	0.0371519	0.0427835	0.0363164	0.0338137	0.0613728	0.0604208	0.0620594
0.162395	0.208426	0.215652	0.037841	0.034689	0.0338137	0.182694	0.175041	0.14842	0.0414969	0.0380329	0.0419625
0.0396763	0.0353834	0.0417417	0.0405559	0.0354631	0.0351454	0.0877788	0.0632145	0.0509437	0.0415092	0.0595256	0.0419736
0.0396639	0.0372715	0.0350012	0.037841	0.034689	0.0338137	0.0971812	0.128702	0.0804725	0.101319	0.0887979	0.102428
0.256911	0.201169	0.240225	0.038759	0.034689	0.0338137	0.141264	0.136649	0.13916	0.0436365	0.0434192	0.0441139
0.0487315	0.0506674	0.0379935	0.038759	0.0363733	0.0493848	0.052409	0.0609576	0.0466142	0.0392797	0.03552	0.0397085
0.0774095	0.0560517	0.0604906	0.0728873	0.0622987	0.0574573	0.130785	0.136448	0.113639	0.0547411	0.074967	0.0553259
0.142684	0.125433	0.101316	0.037841	0.034689	0.0338137	0.0729357	0.0798533	0.0627451	0.0396763	0.034689	0.0400955
0.0710089	0.042989	0.0349014	0.0396515	0.034689	0.035456	0.0897312	0.124952	0.108882	0.135327	0.165702	0.136702
0.0560159	0.0447881	0.0414104	0.037841	0.034689	0.0338137	0.037841	0.0363733	0.035456	0.0668801	0.0796436	0.067569
0.0449212	0.034689	0.0457555	0.0489286	0.0664373	0.0656044	0.0451558	0.0467881	0.0390449	0.649472	0.537103	0.654946
0.0457853	0.0462573	0.0354227	0.0431544	0.034689	0.034624	0.0678648	0.0524906	0.055293	0.043142	0.034689	0.0435846
3.49771	3.88403	3.95971	0.0409398	0.034689	0.0338137	0.037841	0.034689	0.0338137	0.0661259	0.0595368	0.0667987
3.83156	4.27718	4.41736	0.037841	0.034689	0.0338137	0.123577	0.0922268	0.0849804	0.103882	0.13563	0.104892
0.0427835	0.0363164	0.0338137	0.126719	0.0635159	0.0623968	0.135037	0.0756866	0.0892392	0.0441925	0.0413578	0.0446209
0.182694	0.175041	0.14842	0.04729	0.034689	0.035456	0.198388	0.135397	0.161802	0.0755733	0.062444	0.0762956
0.0877788	0.0632145	0.0509437	0.0623369	0.0438492	0.0444115	0.050061	0.0448559	0.0388679	0.137505	0.131633	0.138768
0.0971812	0.128702	0.0804725	0.0414473	0.0530304	0.0530378	0.120089	0.0928941	0.0776856	0.0414845	0.0397247	0.0418632
0.141264	0.136649	0.13916	0.0414845	0.034689	0.0338137	0.117578	0.133516	0.108724	0.066722	0.102258	0.0673195
0.052409	0.0609576	0.0466142	0.037841	0.034689	0.0338137	0.0694559	0.0405301	0.0450396	0.0451311	0.0504759	0.0455353
0.130785	0.136448	0.113639	0.0648843	0.0493041	0.0476703	0.0433398	0.034689	0.0338137	0.140074	0.160389	0.141285
0.0729357	0.0798533	0.0627451	0.0396763	0.034689	0.0338137	0.0785922	0.0565004	0.0717604	0.0678283	0.0623769	0.0684039
0.0897312	0.124952	0.108882	0.348727	0.206264	0.240774	0.0650426	0.0618071	0.0714468	0.0532564	0.0529629	0.053706
0.037841	0.0363733	0.035456	0.037841	0.034689	0.0338137	0.0417939	0.0601411	0.0483189	0.0405807	0.0463929	0.0409243
0.0451558	0.0467881	0.0390449	0.037841	0.0363733	0.0338137	0.262613	0.319889	0.324532	0.0586235	0.0522994	0.0591166
0.0678648	0.0524906	0.055293	0.040915	0.0396679	0.0370743	0.0396763	0.0363733	0.035456	0.0552683	0.0659917	0.0557305
0.037841	0.034689	0.0338137	0.0457236	0.034837	0.0391223	0.0567387	0.0444375	0.0406371	0.326226	0.320525	0.32871
0.123577	0.0922268	0.0849804	0.0456372	0.0510164	0.04624	0.0736621	0.0485373	0.0634523	0.0424248	0.0397587	0.0427793
0.135037	0.0756866	0.0892392	0.0530477	0.0456246	0.035456	0.0396763	0.034689	0.0338137	0.145117	0.150472	0.146275
0.038759	0.0363619	0.035456	0.0699171	0.053199	0.0491212	0.0396639	0.0385781	0.0395316	0.0459827	0.055917	0.046361
0.198388	0.135397	0.161802	0.0623491	0.0372147	0.0406371	0.0415092	0.0370214	0.0351011	0.0755129	0.0797871	0.0761231
0.050061	0.0448559	0.0388679	0.0485222	0.034689	0.0338137	0.05631	0.0834246	0.0601963	0.108308	0.0874263	0.109167
0.0460937	0.0419924	0.0338137	0.043278	0.034689	0.0338137	0.0847551	0.0875031	0.0947952	0.0503685	0.0437021	0.0507681
0.120089	0.0928941	0.0776856	0.037841	0.034689	0.0338137	0.0643484	0.105829	0.0754436	0.0796412	0.0672948	0.0802468
0.117578	0.133516	0.108724	0.0506022	0.0380556	0.0387019	0.0466735	0.0502732	0.0495495	0.0711787	0.0765718	0.0717064
0.0694559	0.0405301	0.0450396	0.0504915	0.039702	0.0403718	0.0727783	0.0676399	0.0675581	0.149131	0.151585	0.150203
0.0433398	0.034689	0.0338137	0.0451064	0.034689	0.0435295	0.0520896	0.0458845	0.0431986	0.0798341	0.0807359	0.0804188
0.037841	0.034689	0.0338137	0.374484	0.365962	0.667352	0.197866	0.280483	0.236101	0.0449335	0.0471607	0.0452599
0.0785922	0.0565004	0.0717604	0.037841	0.034689	0.0370522	0.0523108	0.0607898	0.0698233	0.117484	0.140443	0.118306
0.0650426	0.0618071	0.0714468	0.0613484	0.0380443	0.048187	0.0853075	0.0579802	0.0657131	0.0780975	0.116369	0.0786439
0.0417939	0.0601411	0.0483189	0.037841	0.034689	0.0338137	0.0882102	0.0718631	0.101231	0.117813	0.144437	0.11862
0.262613	0.319889	0.324532	0.0451064	0.034689	0.0338137	0.040593	0.034689	0.0340024	0.121565	0.132899	0.122394
0.0396763	0.0363733	0.035456	0.0389945	0.0355314	0.0338137	0.0751865	0.0455568	0.0413994	0.0735532	0.0561302	0.0740622
0.0433398	0.0447315	0.035456	0.0522248	0.039736	0.0419846	0.037841	0.034689	0.0338137	0.0467105	0.0448107	0.0470323
0.0567387	0.0444375	0.0406371	0.037841	0.034689	0.0338137	0.0878747	0.0489658	0.049231	0.0407788	0.042672	0.0410569
0.202224	0.0933424	0.118432	0.037841	0.034689	0.0338137	0.037841	0.0363733	0.0338137	0.702481	0.576143	0.706314
0.0736621	0.0485373	0.0634523	0.066722	0.0424341	0.0402723	0.0591615	0.0506899	0.0586147	0.102328	0.10636	0.102999
0.0474995	0.0479733	0.0389785	0.0790384	0.0579353	0.0597929	0.037841	0.034689	0.0338137	0.0849833	0.0815078	0.0855375
0.0460444	0.034689	0.0357111	0.0464515	0.0362254	0.0354449	0.0461307	0.034689	0.0362765	0.0432657	0.034689	0.0435515
0.0396639	0.034689	0.0338137	0.145819	0.108049	0.116032	0.0816408	0.0585627	0.0541549	0.0396763	0.0355086	0.0399186
0.0483005	0.0513767	0.0398301	0.037841	0.034689	0.0338137	0.0441801	0.0363505	0.0338137	0.0428948	0.0488306	0.0431544
0.0433646	0.0391231	0.0402834	0.0415092	0.034689	0.0338137	0.0558199	0.042083	0.0384141	0.109419	0.0909679	0.110062
0.037841	0.0363505	0.0338137	0.037841	0.034689	0.0338137	0.079364	0.0793124	0.0763171	0.0433028	0.0429777	0.0435515
0.037841	0.034689	0.0346351	0.0537105	0.0380215	0.0501754	0.0398126	0.034689	0.037761	0.0450817	0.0396793	0.045337
0.0396763	0.034689	0.0338137	0.0396639	0.0353151	0.0338137	0.113757	0.102215	0.109304	0.0396763	0.0380215	0.0398965
0.0396763	0.034689	0.0338137	0.0675123	0.0562648	0.0435736	0.0414969	0.0380443	0.0403165	0.195832	0.20688	0.196844
0.0396763	0.0378397	0.0353118	0.0406302	0.034689	0.035456	0.143319	0.14448	0.126846	0.0417072	0.0370555	0.0419294
0.038759	0.0437813	0.0531145	0.126952	0.0602529	0.0716198	0.0662719	0.095844	0.0710248	0.120921	0.119701	0.121538
0.0396639	0.0385781	0.0395316	0.62113	0.513822	0.65496	0.293487	0.229024	0.142037	0.315611	0.327643	0.316978
0.0415092	0.0370214	0.0351011	0.0681078	0.0497324	0.060883	0.063995	0.073305	0.076026	0.128654	0.170892	0.129218
0.05631	0.0834246	0.0601963	0.104415	0.102856	0.0724416	0.162964	0.10991	0.0813752	0.0396763	0.034689	0.0398522
0.0847551	0.0875031	0.0947952	0.212198	0.13913	0.163193	0.0788575	0.0935174	0.0771793	0.26239	0.256546	0.263422
0.0643484	0.105829	0.0754436	0.102376	0.105829	0.0891003	0.171868	0.143931	0.140316	0.0482142	0.0462121	0.0484179
0.0466735	0.0502732	0.0495495	0.0387465	0.034689	0.0338137	0.154371	0.139532	0.0928248	0.0482142	0.0462121	0.0484179
0.0727783	0.0676399	0.0675581	0.037841	0.034689	0.0338137	0.639866	0.661021	0.712847	0.138837	0.132857	0.139387
0.0520896	0.0458845	0.0431986	0.037841	0.034689	0.0338137	0.0433028	0.034689	0.0338137	0.121752	0.12915	0.122238
0.0381016	0.034689	0.0338137	0.040915	0.0379874	0.0338137	0.158372	0.112523	0.100287	0.0721605	0.0873384	0.0724524
0.197866	0.280483	0.236101	0.037841	0.034689	0.0338137	0.23674	0.192101	0.223928	0.0826035	0.0827639	0.0829321
0.0523108	0.0607898	0.0698233	0.037841	0.034689	0.0338137	0.0396391	0.034689	0.0387019	0.0531459	0.0480184	0.0533555
0.0853075	0.0579802	0.0657131	0.037841	0.034689	0.0338137	0.645838	0.535414	0.560509	0.326409	0.304756	0.327497
0.0623491	0.0428645	0.044709	0.037841	0.0363619	0.0338137	0.205972	0.19257	0.142861	0.0682536	0.0734381	0.0685015
0.0565917	0.0413918	0.0387019	0.395263	0.342631	0.291545	0.0396639	0.0380556	0.0405928	0.0414597	0.0385554	0.0416092
0.0882102	0.0718631	0.101231	0.0433893	0.034689	0.0338137	0.0414226	0.0363733	0.0419736	0.0716878	0.0488756	0.0719335
0.044773	0.0363619	0.0354449	0.0396763	0.0363733	0.0338137	0.0612385	0.0447089	0.049231	0.0531336	0.0489433	0.0533117
0.040593	0.034689	0.0340024	0.0506022	0.0363619	0.0402502	0.234511	0.265103	0.260853	0.0433398	0.0462686	0.0434853
0.0751865	0.0455568	0.0413994	0.037841	0.0363733	0.0338137	0.36083	0.362972	0.303613	0.0979788	0.084602	0.0982821
0.0414721	0.034689	0.0338137	0.0506637	0.034689	0.035456	0.041435	0.0363505	0.035456	0.0466858	0.0472849	0.0468232
0.0675002	0.0694418	0.0629192	0.0487439	0.0397133	0.0354449	0.101913	0.0693195	0.0512618	0.0679377	0.078948	0.0681329
0.037841	0.034689	0.0338137	0.0521142	0.0437247	0.0387793	0.0792434	0.0619524	0.0856125	0.150429	0.170727	0.150787
0.0505161	0.0355314	0.0338137	0.037841	0.034689	0.0338137	0.037841	0.034689	0.0338137	0.242835	0.318739	0.243388
0.0878747	0.0489658	0.049231	0.0818454	0.0480636	0.0565395	0.154303	0.144363	0.121204	0.128491	0.108936	0.128771
0.037841	0.0363733	0.0338137	0.068691	0.0579353	0.0504937	0.0596383	0.0617177	0.0583745	0.0396763	0.0363619	0.0397638
0.0591615	0.0506899	0.0586147	0.0394408	0.0371806	0.0339913	0.155367	0.152908	0.139057	0.037841	0.034689	0.037916
0.037841	0.034689	0.0338137	0.037841	0.0500704	0.0370189	0.120522	0.100649	0.135368	0.037841	0.0363505	0.037916
0.0461307	0.034689	0.0362765	0.0387342	0.034689	0.0394541	0.0723785	0.07697	0.0694117	0.037841	0.0413804	0.037916
0.0816408	0.0585627	0.0541549	0.037841	0.034689	0.0338137	0.174466	0.110515	0.0977405	0.037841	0.0413691	0.037916
0.0729357	0.0479169	0.0531364	0.060518	0.04663	0.0388789	0.106416	0.108753	0.104575	0.0749688	0.0665265	0.0750984
0.0441801	0.0363505	0.0338137	0.0433398	0.0372147	0.0370965	0.0896594	0.0799416	0.0711006	0.0428824	0.0363733	0.0429558
0.0558199	0.042083	0.0384141	0.0396763	0.0363619	0.0355669	0.0523968	0.0413464	0.0370411	0.0432904	0.0487178	0.043364
0.079364	0.0793124	0.0763171	1.29636	0.755118	1.059	0.142419	0.126449	0.101962	0.037841	0.034689	0.0379049
0.0398126	0.034689	0.037761	0.045094	0.0363505	0.0387129	0.133992	0.156386	0.140924	0.340622	0.355334	0.341083
0.0415092	0.034689	0.0338137	0.037841	0.0380329	0.0338137	0.0918842	0.0667492	0.0604471	0.122337	0.0870639	0.122499
0.113757	0.102215	0.109304	0.037841	0.034689	0.0338137	0.111165	0.113903	0.0996405	0.435689	0.353573	0.436198
0.037841	0.034689	0.0338137	0.048633	0.034689	0.0338137	0.0515367	0.0524231	0.055479	0.047783	0.0416524	0.0478462
0.0414969	0.0380443	0.0403165	0.0479308	0.0447428	0.0476373	0.0523108	0.0434079	0.0483739	0.0853796	0.0912417	0.085484
0.143319	0.14448	0.126846	0.037841	0.034689	0.0338137	0.100987	0.0781527	0.0679919	0.0451187	0.0459184	0.0451718
0.0662719	0.095844	0.0710248	0.0415464	0.0363619	0.0368084	0.138374	0.130557	0.117227	0.045094	0.0363733	0.0451387
0.293487	0.229024	0.142037	0.0462418	0.0368281	0.0350456	0.0549127	0.0613042	0.0474283	0.401622	0.389785	0.401922
0.063995	0.073305	0.076026	0.037841	0.0355086	0.0338137	0.0451681	0.034689	0.0339136	0.0952388	0.084239	0.0953166
0.162964	0.10991	0.0813752	0.0419424	0.0372033	0.0346129	0.107989	0.0892804	0.101739	0.119514	0.123411	0.119604
0.0647381	0.034689	0.0403718	0.037841	0.034689	0.0435515	0.043896	0.0410857	0.0469003	0.0414969	0.040893	0.0415208
0.0788575	0.0935174	0.0771793	0.0380023	0.0353948	0.0370965	0.0978836	0.0922596	0.0723011	0.0478199	0.0422189	0.0478462
0.171868	0.143931	0.140316	0.0433151	0.034689	0.0338137	0.137899	0.126598	0.11796	0.0747027	0.0748784	0.0747423
0.154371	0.139532	0.0928248	0.0433028	0.0363278	0.0338137	0.170533	0.160254	0.139625	0.141068	0.143033	0.141141
0.639866	0.661021	0.712847	0.04502	0.0414258	0.0354227	0.0442419	0.0546598	0.0468232	0.0403206	0.0363733	0.0403387
0.0433028	0.034689	0.0338137	0.0414845	0.034689	0.0338137	0.037841	0.04036	0.0354338	0.129074	0.1216	0.129124
0.0436117	0.034689	0.0351787	0.037841	0.034689	0.0338137	0.300217	0.229262	0.193239	0.0567264	0.0469575	0.0567363
0.061739	0.037192	0.0412226	0.0442419	0.0363505	0.0434743	0.163726	0.129278	0.137188	0.0442296	0.0380102	0.0442351
0.158372	0.112523	0.100287	0.037841	0.034689	0.0338137	0.0718212	0.0940201	0.0550305	0.543149	0.623846	0.543204
0.23674	0.192101	0.223928	0.0429071	0.0380329	0.0434853	0.0870474	0.0824224	0.0648874	0.0499871	0.0396112	0.0499888
0.0396391	0.034689	0.0387019	0.0531582	0.0397474	0.035456	0.0855956	0.0730279	0.0841765	0.0734079	0.0890721	0.0734034
0.037841	0.034689	0.0338137	0.0487685	0.0477589	0.038724	0.0595894	0.0480636	0.0460198	0.0474009	0.0589659	0.0473953
0.0433275	0.0380556	0.0338137	0.037841	0.0360889	0.0354449	0.0689946	0.0658023	0.0637569	0.0414969	0.0401558	0.0414877
0.0533055	0.038703	0.0370854	0.037841	0.034689	0.0419736	0.0562487	0.0463929	0.0440257	0.0652009	0.0700197	0.0651808
0.0580485	0.0369987	0.0418301	0.0414597	0.035611	0.0338137	0.0414597	0.0411877	0.0447421	0.137482	0.147842	0.137415
0.0490271	0.0363619	0.0338137	0.037841	0.034689	0.0364871	0.349248	0.337009	0.305058	0.037841	0.034689	0.0378164
0.0486946	0.0413804	0.0354449	0.037841	0.034689	0.0338137	0.256953	0.241677	0.315344	0.0500241	0.0446524	0.0499888
0.110894	0.110342	0.0935067	0.0473146	0.0545924	0.0425034	0.124267	0.117198	0.0919825	0.101248	0.102476	0.101167
0.168721	0.253173	0.195544	0.07073	0.0585963	0.0436066	0.124267	0.117198	0.0919825	0.0460937	0.0501042	0.0460308
0.645838	0.535414	0.560509	0.19621	0.184792	0.136112	0.124267	0.117198	0.0919825	0.0735048	0.0569378	0.0734034
0.205972	0.19257	0.142861	0.0553173	0.0455568	0.040847	0.0506022	0.0363619	0.0379935	0.144794	0.160389	0.14459
0.0396639	0.0380556	0.0405928	0.037841	0.034689	0.0338137	0.214319	0.158541	0.183273	0.052974	0.0571508	0.0528844
0.0414226	0.0363733	0.0419736	0.0743519	0.0547496	0.0540454	0.082038	0.0692306	0.071901	0.0984786	0.109953	0.0982927
0.0612385	0.0447089	0.049231	0.0396763	0.0384645	0.0338137	0.0669895	0.0606221	0.0629301	0.0469324	0.0640962	0.0468343
0.234511	0.265103	0.260853	0.170465	0.109391	0.0857411	0.0527775	0.0505885	0.0535417	0.0507498	0.0433173	0.0506364
0.36083	0.362972	0.303613	0.0396639	0.034689	0.0338137	0.27491	0.251244	0.254902	0.195754	0.2233	0.195316
0.0545326	0.0400196	0.0427021	0.0449335	0.034689	0.0338137	0.0411379	0.038544	0.0484618	0.0468954	0.0509827	0.0467792
0.045415	0.0355086	0.0354338	0.0396763	0.034689	0.0338137	0.063995	0.0452516	0.0658868	0.0761051	0.08436	0.0759182
0.041435	0.0363505	0.035456	0.0877428	0.0672169	0.0891751	0.0415092	0.034689	0.0366533	0.0857877	0.0851299	0.0855697
0.101913	0.0693195	0.0512618	0.045847	0.0363391	0.0338137	0.0415092	0.034689	0.0366533	0.0919559	0.11968	0.0917052
0.0792434	0.0619524	0.0856125	0.037841	0.0363733	0.0370411	1.30314	1.20601	1.23784	0.0444025	0.0467317	0.0442792
0.0396639	0.034689	0.0354338	0.0405435	0.0355541	0.0346684	0.128188	0.115422	0.125492	0.0721484	0.0651446	0.0719443
0.037841	0.034689	0.0338137	0.037841	0.034689	0.0338137	0.0526301	0.0499014	0.041808	0.146383	0.178653	0.145936
0.154303	0.144363	0.121204	0.0408903	0.0380556	0.0338137	0.128375	0.127923	0.159697	0.0691524	0.0552099	0.0689133
0.0596383	0.0617177	0.0583745	0.037841	0.034689	0.0338137	0.037841	0.0363619	0.0354449	0.111849	0.0918438	0.111462
0.155367	0.152908	0.139057	0.0770715	0.0447202	0.0530269	0.0396763	0.034689	0.0354449	0.194441	0.188072	0.193776
0.120522	0.100649	0.135368	0.037841	0.034689	0.0354227	0.124641	0.113612	0.0865977	0.0661381	0.0617848	0.0658977
0.0723785	0.07697	0.0694117	0.0542014	0.0413351	0.0370632	0.0995371	0.111228	0.106984	0.0487192	0.0584955	0.0485388
0.174466	0.110515	0.0977405	0.037841	0.034689	0.034624	0.0677797	0.0575543	0.0655393	0.0686059	0.0726397	0.0683497
0.106416	0.108753	0.104575	0.0451434	0.0371124	0.0435405	0.352633	0.403016	0.346234	0.0414473	0.034689	0.0412889
0.0434634	0.0380556	0.0435184	0.037841	0.034689	0.0338137	0.070633	0.050352	0.0515141	0.044106	0.0409043	0.0439375
0.0896594	0.0799416	0.0711006	0.049901	0.0381124	0.0369303	0.0725845	0.0677512	0.0484508	0.0396515	0.034689	0.0394984
0.0523968	0.0413464	0.0370411	0.116756	0.120839	0.0906382	0.037841	0.0363619	0.0354227	0.037841	0.034689	0.0376946
0.142419	0.126449	0.101962	0.0413483	0.0397133	0.0354449	0.0504792	0.0432494	0.040416	0.0396639	0.0448559	0.0394984
0.133992	0.156386	0.140924	0.037841	0.034689	0.0338137	0.245169	0.2059	0.220313	0.0423753	0.0426154	0.0421944
0.0918842	0.0667492	0.0604471	0.154566	0.0818384	0.0661148	0.0555257	0.0489433	0.057217	0.0750293	0.0765497	0.0747099
0.111165	0.113903	0.0996405	0.037841	0.034689	0.0338137	0.116122	0.0938999	0.0964015	0.0465748	0.0397247	0.046372
0.0515367	0.0524231	0.055479	0.0414969	0.034689	0.0338137	0.109289	0.162798	0.144723	0.037841	0.034689	0.0376724
0.0523108	0.0434079	0.0483739	0.037841	0.0363505	0.0338137	0.176497	0.176229	0.181551	0.0415092	0.0466978	0.041322
0.100987	0.0781527	0.0679919	0.037841	0.034689	0.0338137	0.0727783	0.070764	0.0425255	0.0450817	0.0440755	0.0448743
0.138374	0.130557	0.117227	0.0826877	0.0804381	0.0554134	0.0683265	0.0516131	0.0495935	0.0843827	0.0917562	0.0839942
0.0549127	0.0613042	0.0474283	0.0539437	0.0363733	0.0387351	0.0874192	0.0807139	0.0538812	0.0764555	0.074236	0.0761015
0.0451681	0.034689	0.0339136	0.0393416	0.0363619	0.0339802	0.110988	0.082125	0.0625819	0.107575	0.130855	0.107068
0.107989	0.0892804	0.101739	0.037841	0.034689	0.0338137	0.135466	0.140316	0.120409	0.262847	0.292313	0.261669
0.043896	0.0410857	0.0469003	0.037841	0.034689	0.0338137	0.117179	0.120603	0.138097	0.084623	0.101508	0.0842086
0.0978836	0.0922596	0.0723011	0.037841	0.034689	0.0338137	0.038759	0.0363619	0.0338137	0.0881623	0.106468	0.0877212
0.137899	0.126598	0.11796	0.053109	0.042989	0.035456	0.108403	0.0961387	0.115046	0.154612	0.0934846	0.153855
0.170533	0.160254	0.139625	0.037841	0.034689	0.0338137	0.0882102	0.0747123	0.0951677	0.0479062	0.0423096	0.0476593
0.0442419	0.0546598	0.0468232	0.038759	0.034689	0.0338137	0.0666977	0.0786388	0.0564849	0.106428	0.110007	0.105875
0.037841	0.04036	0.0354338	0.0396391	0.0414144	0.0370743	0.04867	0.0422529	0.0362986	0.0396763	0.034689	0.0394652
0.300217	0.229262	0.193239	0.037841	0.034689	0.0338137	0.142465	0.094916	0.0796015	0.14689	0.155863	0.14609
0.163726	0.129278	0.137188	0.0523968	0.039736	0.0402834	0.765176	0.649667	0.905897	0.0816769	0.0735822	0.0812141
0.0718212	0.0940201	0.0550305	0.0844908	0.0513992	0.0500437	0.178513	0.22234	0.251087	0.037841	0.0380556	0.037617
0.0870474	0.0824224	0.0648874	0.037841	0.036396	0.0370743	0.116639	0.173056	0.116053	0.0389697	0.0504872	0.0387351
0.0855956	0.0730279	0.0841765	0.037841	0.034689	0.0338137	0.0575467	0.0763616	0.062571	0.140848	0.147147	0.140007
0.0595894	0.0480636	0.0460198	0.0414845	0.034689	0.0403829	0.037841	0.0371692	0.0357554	0.0398002	0.0396679	0.0395537
0.0689946	0.0658023	0.0637569	0.037841	0.034689	0.0338137	0.0396763	0.0454325	0.0370411	0.676909	0.607847	0.673473
0.0562487	0.0463929	0.0440257	0.0433151	0.034689	0.0371076	0.743641	0.758638	0.702002	0.038759	0.034689	0.0385137
0.0414597	0.0411877	0.0447421	0.0456248	0.034689	0.0354227	0.0987879	0.123721	0.124971	0.0935565	0.113418	0.0929633
0.349248	0.337009	0.305058	0.0668558	0.0589547	0.0581781	0.498836	0.407649	0.379624	0.331702	0.337425	0.32976
0.256953	0.241677	0.315344	0.0523354	0.0783295	0.0715874	0.102933	0.0623434	0.0742025	0.132564	0.121547	0.131731
0.037841	0.034689	0.035456	0.0592838	0.0396225	0.0419405	0.037841	0.034689	0.0338137	0.045378	0.0422076	0.0450837
0.124267	0.117198	0.0919825	0.0396639	0.0363733	0.0338137	0.037841	0.0363619	0.0338137	0.0557096	0.0588651	0.0553477
0.124267	0.117198	0.0919825	0.0666004	0.0499239	0.0520733	0.180987	0.180435	0.149588	0.111259	0.0792241	0.110547
0.124267	0.117198	0.0919825	0.0486946	0.0363505	0.0338137	0.0937237	0.074103	0.070029	0.109454	0.106847	0.108735
0.0506022	0.0363619	0.0379935	0.037841	0.034689	0.0370522	0.0784353	0.057375	0.0686099	0.569594	0.594112	0.566355
0.214319	0.158541	0.183273	0.0871913	0.0396906	0.0370743	0.108863	0.115465	0.105072	0.552863	0.572093	0.549656
0.082038	0.0692306	0.071901	0.0465008	0.034689	0.0468673	0.0806414	0.0680739	0.0760045	0.0465378	0.0446976	0.0462179
0.0528635	0.0429777	0.0364427	0.0426474	0.034689	0.0354338	0.104546	0.126812	0.0875821	0.230977	0.161172	0.229455
0.0669895	0.0606221	0.0629301	0.0902219	0.0521756	0.0642897	0.613449	0.61548	0.574331	0.289428	0.343008	0.287555
0.0527775	0.0505885	0.0535417	0.037841	0.034689	0.0354338	0.613449	0.61548	0.574331	0.0955846	0.0892256	0.0949229
0.27491	0.251244	0.254902	0.0494949	0.0429777	0.0503291	0.0433028	0.0360434	0.0419405	0.0671233	0.0690527	0.0666468
0.0411379	0.038544	0.0484618	0.0433893	0.0377829	0.0338137	0.138478	0.159815	0.133607	0.0574366	0.0520407	0.0570204
0.063995	0.0452516	0.0658868	0.0487685	0.034689	0.0370632	0.037841	0.034689	0.0338137	0.037841	0.034689	0.0375617
0.0415092	0.034689	0.0366533	0.038759	0.0363733	0.035456	0.0635807	0.0679849	0.0558071	0.0511802	0.0430683	0.050801
0.0415092	0.034689	0.0366533	0.0414597	0.034689	0.0338137	0.0886176	0.0941622	0.0782241	0.439649	0.53061	0.436752
1.30314	1.20601	1.23784	0.037841	0.034689	0.0338137	0.0942368	0.0619189	0.0651699	0.428116	0.496076	0.425277
0.128188	0.115422	0.125492	0.0432904	0.0462686	0.0398191	0.0388829	0.0380329	0.035456	0.0675245	0.0721294	0.0670157
0.0526301	0.0499014	0.041808	0.037841	0.034689	0.0338137	0.333988	0.27706	0.232816	0.0746422	0.0694529	0.074073
0.128375	0.127923	0.159697	0.0694438	0.0577561	0.0355558	0.119667	0.0834136	0.108587	0.0455508	0.0455116	0.0451938
0.037841	0.0363619	0.0354449	0.0469694	0.0447089	0.0354338	0.0420166	0.039736	0.0483849	1.30502	1.34217	1.29811
0.0396763	0.034689	0.0354449	0.0728146	0.0380443	0.0338137	0.219689	0.229352	0.264255	0.0436241	0.0382942	0.0432647
0.124641	0.113612	0.0865977	0.0414226	0.0355314	0.0338137	0.109596	0.107216	0.112472	0.088905	0.0974912	0.088181
0.0995371	0.111228	0.106984	0.0451434	0.0363733	0.0338137	0.213913	0.225157	0.229698	0.0577059	0.0580586	0.0572279
0.0677797	0.0575543	0.0655393	0.037841	0.034689	0.0338137	0.22445	0.190507	0.152884	0.0606279	0.0717965	0.0601091
0.352633	0.403016	0.346234	0.0396391	0.034689	0.0338137	0.14912	0.126224	0.133441	0.0456865	0.0612594	0.045293
0.070633	0.050352	0.0515141	0.0431668	0.0431136	0.0403608	0.127943	0.115993	0.0814719	0.322646	0.342227	0.320041
0.0725845	0.0677512	0.0484508	0.037841	0.034689	0.0338137	0.14012	0.164714	0.145278	0.0505038	0.0525019	0.0500547
0.037841	0.0363619	0.0354227	0.0541155	0.0389755	0.0385137	0.0884858	0.0789039	0.0857411	0.0939624	0.108872	0.0931232
0.0504792	0.0432494	0.040416	0.0468954	0.0430909	0.0338137	0.188842	0.185777	0.183233	0.126357	0.114959	0.125138
0.245169	0.2059	0.220313	0.037841	0.034689	0.0338137	0.0594549	0.0531091	0.0484508	0.0897911	0.0838869	0.0889079
0.0555257	0.0489433	0.057217	0.037841	0.0363505	0.0338137	0.0625686	0.0479056	0.0403165	0.0424001	0.034689	0.0419625
0.116122	0.0938999	0.0964015	0.037841	0.034689	0.0338137	0.207573	0.186843	0.248353	0.480219	0.526413	0.475911
0.109289	0.162798	0.144723	0.0414721	0.0363733	0.0403497	0.0604691	0.0558497	0.0595202	0.172117	0.175589	0.170373
0.176497	0.176229	0.181551	0.0429937	0.034689	0.0338137	0.0414845	0.034689	0.035456	0.309045	0.295719	0.306033
0.0727783	0.070764	0.0425255	0.0414721	0.034689	0.0338137	0.0919439	0.130834	0.11642	0.153054	0.159126	0.151473
0.0683265	0.0516131	0.0495935	0.037841	0.034689	0.0338137	0.23701	0.288183	0.295319	0.383202	0.394567	0.37952
0.0874192	0.0807139	0.0538812	0.0850914	0.0992562	0.0744185	0.126696	0.134494	0.139934	0.366572	0.345912	0.362973
0.110988	0.082125	0.0625819	0.037841	0.0463929	0.0485168	0.0672084	0.0776112	0.0548554	0.037841	0.0393955	0.0374177
0.135466	0.140316	0.120409	0.0405807	0.0431362	0.0369414	0.683951	0.559999	0.591021	0.037841	0.0411991	0.0374177
0.0424001	0.0413691	0.0354227	0.037841	0.034689	0.0338137	0.0975741	0.162965	0.0990145	0.162987	0.190916	0.161192
0.117179	0.120603	0.138097	0.0414226	0.0360548	0.0338137	0.0646285	0.050521	0.046251	0.0489901	0.0529967	0.0484289
0.037841	0.034689	0.0338137	0.0521019	0.0377829	0.0366976	0.0818695	0.0704308	0.0748718	0.0808461	0.069464	0.0798919
0.037841	0.034689	0.0338137	0.037841	0.0375216	0.0354449	0.0723785	0.039736	0.0554899	0.0831086	0.0906065	0.0821271
0.038759	0.0363619	0.0338137	0.140409	0.100562	0.115602	0.240184	0.197776	0.200627	0.037841	0.0372033	0.0373845
0.108403	0.0961387	0.115046	0.0396763	0.0380102	0.0338137	0.0600904	0.0509827	0.0567144	0.0486453	0.0397133	0.0480551
0.0882102	0.0747123	0.0951677	0.0437601	0.0387257	0.0427683	0.150061	0.118402	0.0896558	0.0505284	0.0512754	0.0499119
0.0666977	0.0786388	0.0564849	0.047327	0.0463364	0.035456	0.089396	0.0728282	0.0773517	0.0857277	0.107963	0.084691
0.04867	0.0422529	0.0362986	0.0550599	0.0595704	0.0515909	0.102316	0.122104	0.109388	0.237453	0.14113	0.23471
0.142465	0.094916	0.0796015	0.0544344	0.039475	0.0366976	0.0396639	0.0382942	0.0338137	0.063154	0.0513542	0.0623751
0.765176	0.649667	0.905897	0.0550354	0.0414144	0.0371408	0.0396639	0.0382942	0.0338137	0.192993	0.189566	0.190712
0.178513	0.22234	0.251087	0.0433398	0.0389982	0.0338137	0.0396639	0.036487	0.0417638	0.197999	0.169918	0.195643
0.116639	0.173056	0.116053	0.037841	0.034689	0.0338137	0.134573	0.0538172	0.0834901	0.101224	0.131686	0.0999799
0.0575467	0.0763616	0.062571	0.0623125	0.0538172	0.0531255	0.037841	0.034689	0.0338137	0.101877	0.113882	0.100616
0.037841	0.034689	0.0338137	0.037841	0.034689	0.0338137	0.103479	0.102965	0.0888652	0.0438342	0.0388961	0.0432758
0.037841	0.0371692	0.0357554	0.0396515	0.034689	0.0338137	0.088366	0.0826648	0.0810099	0.0507006	0.0436342	0.0500547
0.0396763	0.0454325	0.0370411	0.037841	0.034689	0.0338137	0.0816528	0.0929597	0.0638547	0.148384	0.125658	0.146552
0.743641	0.758638	0.702002	0.037841	0.0363619	0.0338137	0.0863997	0.0492815	0.0438382	0.0421279	0.034689	0.0415871
0.0987879	0.123721	0.124971	0.0641778	0.0472172	0.0435515	0.0546307	0.0518719	0.0381153	0.0383869	0.0355314	0.0378828
0.498836	0.407649	0.379624	0.0408779	0.037101	0.0384252	0.0707179	0.0577897	0.0589421	0.143146	0.150335	0.141316
0.102933	0.0623434	0.0742025	0.0396639	0.034689	0.0338137	0.0874671	0.0721627	0.0757025	0.126509	0.108569	0.124878
0.0529617	0.0507575	0.053005	0.0432286	0.0439171	0.069585	0.199231	0.194355	0.145145	0.0685452	0.0628237	0.0676341
0.037841	0.034689	0.0338137	0.0396763	0.0363619	0.0403387	0.188809	0.146546	0.136919	0.121061	0.135429	0.119468
0.037841	0.0363619	0.0338137	0.0735774	0.0574535	0.0468013	0.164192	0.11795	0.163051	0.648838	0.626561	0.641602
0.180987	0.180435	0.149588	0.715742	0.650567	0.647259	0.0424248	0.0496647	0.0429007	0.0923622	0.0838539	0.0911185
0.0937237	0.074103	0.070029	0.258658	0.151848	0.15553	0.0867596	0.080085	0.0815364	0.0673908	0.084096	0.0664731
0.0784353	0.057375	0.0686099	0.037841	0.034689	0.0338137	0.037841	0.0379761	0.0338137	0.0638	0.0726508	0.0629301
0.0380892	0.034689	0.0341245	0.043278	0.0372147	0.0339247	0.0894679	0.0609576	0.0687833	0.0688974	0.0746016	0.0679594
0.0415092	0.0372147	0.0338137	0.0528021	0.043804	0.0622118	0.0396639	0.034689	0.0338137	0.152974	0.134111	0.15094
0.108863	0.115465	0.105072	0.0455384	0.040462	0.0371519	0.47766	0.297723	0.376651	0.0617756	0.0734935	0.0609266
0.0806414	0.0680739	0.0760045	0.0884738	0.0539633	0.0487805	0.100963	0.0676621	0.0934641	2.0083	1.74702	1.99299
0.104546	0.126812	0.0875821	0.0510695	0.0419017	0.035456	0.0451064	0.0363733	0.0382038	0.0572285	0.0717077	0.0564302
0.613449	0.61548	0.574331	0.0405683	0.034689	0.0352453	0.167463	0.132356	0.11577	0.0409026	0.0413804	0.0403276
0.613449	0.61548	0.574331	0.0643971	0.0473413	0.0387351	0.131878	0.164777	0.135409	0.11491	0.107562	0.113292
0.0433028	0.0360434	0.0419405	0.0468338	0.0425134	0.0662234	0.0414473	0.034689	0.0354449	0.720845	0.626349	0.712459
0.138478	0.159815	0.133607	0.0432904	0.0363619	0.0370743	0.106215	0.0787382	0.0602399	0.413367	0.406549	0.408026
0.0648478	0.043023	0.0434853	0.037841	0.034689	0.0338137	0.11928	0.0863829	0.115056	0.063471	0.0652895	0.0625492
0.037841	0.034689	0.0338137	0.0414597	0.0369191	0.0338137	0.135443	0.114851	0.144404	0.0755975	0.0588203	0.0744832
0.0635807	0.0679849	0.0558071	0.0746543	0.0584843	0.0516238	0.496572	0.504964	0.407957	0.142799	0.148305	0.140739
0.0886176	0.0941622	0.0782241	0.643605	0.748475	1.05648	0.134178	0.133282	0.146398	0.0613362	0.0803609	0.0604252
0.110375	0.0546822	0.0821163	0.539823	0.298283	0.404458	0.141426	0.098374	0.0918439	0.0751502	0.0430456	0.0740298
0.0942368	0.0619189	0.0651699	0.0433398	0.0412784	0.0338137	0.0430802	0.0366348	0.0338137	0.203242	0.217583	0.20033
0.0781699	0.0864269	0.0891537	0.0405435	0.0363733	0.0354449	0.0451434	0.0377034	0.0338137	0.0469571	0.0412217	0.04624
0.0388829	0.0380329	0.035456	0.0405683	0.034689	0.0338137	0.0480541	0.0372033	0.035456	0.83768	0.866781	0.827778
0.333988	0.27706	0.232816	0.037841	0.0353379	0.035456	0.0387465	0.034689	0.037916	0.0647381	0.082819	0.063746
0.119667	0.0834136	0.108587	0.0414721	0.0413578	0.0419957	0.0700506	0.0649774	0.0692275	0.081087	0.0897628	0.0798274
0.0420166	0.039736	0.0483849	0.0446495	0.034689	0.0378053	0.0687517	0.0630247	0.056146	0.114946	0.142991	0.113134
0.0451311	0.0463251	0.0574683	0.162395	0.097404	0.0969224	0.038759	0.034689	0.037916	0.075525	0.0766382	0.0743105
0.219689	0.229352	0.264255	0.0559669	0.0418564	0.0370632	0.102008	0.100878	0.0898695	0.625942	0.764706	0.617437
0.109596	0.107216	0.112472	0.0436983	0.0363733	0.0338137	0.0845389	0.0629242	0.0676449	0.037841	0.0363733	0.0372072
0.213913	0.225157	0.229698	0.141957	0.0634266	0.0792143	0.123671	0.137572	0.133897	0.0424743	0.0410404	0.0417638
0.22445	0.190507	0.152884	0.105659	0.0497211	0.0373512	0.063154	0.0732274	0.057643	0.0934252	0.0908694	0.0918759
0.14912	0.126224	0.133441	0.037841	0.034689	0.0338137	0.107457	0.0877775	0.090019	0.0560159	0.0543116	0.0550742
0.127943	0.115993	0.0814719	0.037841	0.034689	0.0338137	0.0773733	0.0496535	0.0466032	0.037841	0.0380556	0.0371962
0.14012	0.164714	0.145278	0.0451681	0.034689	0.0338137	0.0795207	0.0663148	0.061994	0.041076	0.0413691	0.0403718
0.0884858	0.0789039	0.0857411	0.0396391	0.034689	0.0338137	0.0885098	0.0569714	0.06012	0.157367	0.199189	0.154764
0.188842	0.185777	0.183233	0.044106	0.0397247	0.03703	0.0685209	0.0378625	0.0370965	0.037841	0.0372033	0.0371851
0.0594549	0.0531091	0.0484508	0.0525933	0.0547384	0.0525447	0.0931386	0.0676176	0.0683822	0.0974193	0.13044	0.0957634
0.0625686	0.0479056	0.0403165	0.0396763	0.034689	0.0338137	0.0673421	0.082136	0.0680136	0.165976	0.235399	0.163214
0.207573	0.186843	0.248353	0.037841	0.034689	0.0354449	0.0836737	0.0815298	0.0671568	0.0857037	0.104463	0.0842301
0.0604691	0.0558497	0.0595202	0.0415092	0.0380443	0.0411453	0.157276	0.108417	0.102714	0.426904	0.398758	0.420326
0.0396639	0.0380556	0.0416534	0.0405807	0.0417317	0.0396532	0.202611	0.12615	0.185804	0.103882	0.109791	0.102099
0.037841	0.0363505	0.0338137	0.037841	0.034689	0.03509	0.0985262	0.101432	0.105949	0.119491	0.0967278	0.117447
0.0414845	0.034689	0.035456	0.0396639	0.034689	0.0338137	0.128899	0.123679	0.135606	0.0514629	0.0530304	0.0505596
0.0919439	0.130834	0.11642	0.0878747	0.0459297	0.0713927	0.126567	0.0709417	0.101803	0.0963355	0.0909679	0.0946568
0.23701	0.288183	0.295319	0.0414845	0.034689	0.0338137	0.0912865	0.0940857	0.107205	0.638017	0.606116	0.628677
0.126696	0.134494	0.139934	0.0518316	0.0450594	0.0523584	0.0440813	0.037192	0.0457225	0.0469201	0.0387371	0.0460858
0.0672084	0.0776112	0.0548554	0.111825	0.0669608	0.0597493	0.0816769	0.0987335	0.0759505	0.971647	0.885389	0.958813
0.683951	0.559999	0.591021	0.120171	0.0824555	0.0808165	0.212814	0.22349	0.233512	0.103751	0.086372	0.101941
0.0975741	0.162965	0.0990145	0.0726814	0.0468559	0.0476153	0.124477	0.140157	0.119928	0.0559914	0.0577336	0.0549976
0.0646285	0.050521	0.046251	0.0385977	0.0363619	0.040847	0.0395771	0.0413804	0.0357554	0.0427587	0.038385	0.0419957
0.0818695	0.0704308	0.0748718	0.037841	0.034689	0.0338137	1.35377	1.4019	1.36027	0.0550599	0.0520744	0.0540783
0.0723785	0.039736	0.0554899	0.0839742	0.0551875	0.0557305	0.0411255	0.0380102	0.0338137	0.100524	0.109683	0.0987492
0.240184	0.197776	0.200627	0.0496549	0.0437361	0.0362654	0.0411255	0.0380102	0.0338137	1.97243	1.95686	1.95257
0.0600904	0.0509827	0.0567144	0.0592104	0.0480523	0.0518979	0.148982	0.140189	0.145319	0.10631	0.12947	0.104427
0.150061	0.118402	0.0896558	1.10463	0.697103	0.44297	0.0527529	0.0413804	0.0522049	0.0451434	0.0427173	0.0443123
0.089396	0.0728282	0.0773517	0.0781458	0.0576888	0.0759613	0.0977646	0.092183	0.0625928	0.037841	0.0363733	0.0371408
0.102316	0.122104	0.109388	0.0600904	0.0397587	0.0376613	0.0469694	0.0387825	0.0370522	0.0629711	0.0515905	0.0618089
0.0396639	0.0382942	0.0338137	0.0382752	0.034689	0.0338137	0.0414102	0.0397474	0.0370743	0.112898	0.0999312	0.110831
0.0396639	0.0382942	0.0338137	0.037841	0.034689	0.0338137	0.0414721	0.0442678	0.0386355	0.0511433	0.0535363	0.0501864
0.0396639	0.036487	0.0417638	0.0827358	0.0480523	0.0483409	0.0596138	0.0595144	0.0855161	0.182929	0.15447	0.179625
0.134573	0.0538172	0.0834901	0.0414969	0.039702	0.0338137	0.0897911	0.128296	0.122259	0.127862	0.146009	0.125482
0.0420784	0.0363391	0.0338137	0.037841	0.034689	0.0354227	1.27687	1.36434	1.64844	0.106913	0.098472	0.104903
0.037841	0.034689	0.0338137	0.0752953	0.0525244	0.0722578	0.037841	0.034689	0.0338137	0.0442172	0.0430003	0.043364
0.103479	0.102965	0.0888652	0.0396763	0.034689	0.0370854	0.04502	0.0355314	0.0362765	0.0781699	0.0766492	0.0766729
0.088366	0.0826648	0.0810099	0.037841	0.034689	0.0338137	0.202777	0.193744	0.148748	0.037841	0.0380329	0.0370965
0.0816528	0.0929597	0.0638547	0.0478199	0.0396793	0.0386023	0.0745697	0.0703975	0.069585	0.037841	0.0363733	0.0370965
0.0863997	0.0492815	0.0438382	0.0453039	0.0388733	0.0338137	0.0498026	0.0557599	0.0488575	0.037841	0.0379988	0.0370965
0.0546307	0.0518719	0.0381153	0.0451434	0.034689	0.0338137	0.773844	0.587599	0.732245	0.037841	0.0355314	0.0370965
0.0707179	0.0577897	0.0589421	0.037841	0.034689	0.0338137	0.0767575	0.0592122	0.056463	0.037841	0.0355314	0.0370965
0.0874671	0.0721627	0.0757025	0.0732627	0.0543003	0.0569002	0.0655783	0.0429211	0.0398965	0.037841	0.0380102	0.0370965
0.199231	0.194355	0.145145	0.0625198	0.0494844	0.0452048	0.348958	0.248222	0.288179	0.037841	0.034689	0.0370965
0.188809	0.146546	0.136919	0.0464885	0.0402012	0.046317	0.0437353	0.034689	0.0338137	0.037841	0.034689	0.0370965
0.164192	0.11795	0.163051	0.037841	0.034689	0.0338137	0.05751	0.0629465	0.0530926	0.037841	0.0363733	0.0370965
0.0424248	0.0496647	0.0429007	0.124851	0.121761	0.121622	0.182828	0.162277	0.123282	0.037841	0.0363619	0.0370965
0.0867596	0.080085	0.0815364	0.0472407	0.0452629	0.0477912	0.125622	0.0988533	0.0878495	0.037841	0.0363733	0.0370965
0.037841	0.0379761	0.0338137	0.037841	0.034689	0.0338137	0.203253	0.187079	0.180739	0.037841	0.034689	0.0370965
0.0894679	0.0609576	0.0687833	0.0396763	0.034689	0.03703	1.38833	1.35872	1.46787	0.037841	0.034689	0.0370965
0.0396639	0.034689	0.0338137	0.037841	0.0355314	0.0338137	0.142246	0.130109	0.101104	0.037841	0.039736	0.0370965
0.0396639	0.034689	0.0338137	0.0396763	0.0426154	0.0338137	0.178817	0.190456	0.213261	0.037841	0.0380443	0.0370965
0.47766	0.297723	0.376651	0.037841	0.034689	0.0338137	0.0474009	0.0511966	0.041322	0.037841	0.034689	0.0370965
0.100963	0.0676621	0.0934641	0.037841	0.034689	0.0338914	0.107587	0.134929	0.0928461	0.037841	0.0430456	0.0370965
0.0451064	0.0363733	0.0382038	0.0432657	0.0419924	0.0403165	0.102447	0.0730833	0.0486377	0.037841	0.034689	0.0370965
0.0396639	0.0353037	0.0338137	0.0512908	0.0375102	0.0450726	0.0527775	0.034689	0.0353895	0.037841	0.0396566	0.0370965
0.167463	0.132356	0.11577	0.037841	0.034689	0.0338137	0.037841	0.0363733	0.0383145	0.037841	0.0396452	0.0370965
0.131878	0.164777	0.135409	0.0433275	0.0405301	0.0435625	0.037841	0.034689	0.0338137	0.16055	0.191549	0.157518
0.0414473	0.034689	0.0354449	0.0396515	0.034689	0.0338137	0.427454	0.395188	0.347601	0.122899	0.113246	0.120545
0.037841	0.034689	0.0338137	0.0514383	0.036885	0.0451718	0.0844428	0.0924456	0.0899015	0.0407045	0.0378738	0.0398965
0.106215	0.0787382	0.0602399	0.0396763	0.034689	0.0338137	0.214209	0.279983	0.301715	0.0478939	0.0413351	0.0469443
0.11928	0.0863829	0.115056	0.043105	0.0363733	0.0354449	0.103763	0.08414	0.0649852	0.0597849	0.0608569	0.0586038
0.135443	0.114851	0.144404	0.0540173	0.0463477	0.035456	0.0755733	0.0708751	0.053936	0.037841	0.034689	0.0370854
0.496572	0.504964	0.407957	0.0502578	0.0480297	0.0535198	0.037841	0.034689	0.0338137	0.037841	0.0351785	0.0370854
0.134178	0.133282	0.146398	0.037841	0.034689	0.0338137	0.0414969	0.0380443	0.0354116	0.037841	0.0363733	0.0370854
0.0469571	0.0441547	0.0358996	0.0414845	0.034689	0.0378717	0.0659677	0.0648547	0.065083	0.037841	0.0363619	0.0370854
0.0427093	0.0371351	0.0338137	0.067099	0.0406322	0.0386576	0.038114	0.039702	0.033847	0.0820019	0.0750667	0.0803865
0.141426	0.098374	0.0918439	0.0396515	0.0363733	0.0370965	0.0449706	0.0534351	0.0391776	0.0547779	0.0504196	0.0536841
0.0430802	0.0366348	0.0338137	0.037841	0.034689	0.0338137	0.040593	0.0427059	0.0403718	0.0683022	0.051523	0.0669398
0.0451434	0.0377034	0.0338137	0.313337	0.299032	0.425608	0.147913	0.143096	0.101612	0.037841	0.034689	0.0370743
0.0480541	0.0372033	0.035456	0.038759	0.034689	0.0354338	0.0563467	0.0481764	0.0516786	0.037841	0.034689	0.0370743
0.0387465	0.034689	0.037916	0.0611652	0.0494957	0.03509	0.0817491	0.0623881	0.0551727	0.037841	0.034689	0.0370743
0.0700506	0.0649774	0.0692275	0.0446372	0.0351671	0.0403276	0.0528021	0.0488306	0.0521282	0.037841	0.034689	0.0370743
0.0687517	0.0630247	0.056146	0.037841	0.034689	0.0338137	0.0396639	0.034689	0.0338137	0.037841	0.034689	0.0370743
0.038759	0.034689	0.037916	0.0469941	0.0397814	0.0354449	0.0412245	0.044528	0.0444225	0.037841	0.0372601	0.0370743
0.102008	0.100878	0.0898695	0.037841	0.034689	0.0354338	1.2889	1.30396	1.3712	0.037841	0.0379647	0.0370743
0.0845389	0.0629242	0.0676449	0.037841	0.0363505	0.0338137	0.09327	0.06853	0.0915239	0.037841	0.034689	0.0370743
0.123671	0.137572	0.133897	0.037841	0.034689	0.0338137	0.0884858	0.0883372	0.11244	0.037841	0.034689	0.0370743
0.063154	0.0732274	0.057643	0.037841	0.034689	0.0338137	0.0599438	0.0456246	0.0436508	0.037841	0.034689	0.0370743
0.107457	0.0877775	0.090019	0.0547288	0.0463477	0.0338137	0.037841	0.034689	0.0370743	0.037841	0.034689	0.0370743
0.0773733	0.0496535	0.0466032	0.0593571	0.0479959	0.0411232	0.0540173	0.043555	0.0384252	0.037841	0.0379647	0.0370743
0.0795207	0.0663148	0.061994	0.037841	0.034689	0.0338137	0.10871	0.0920736	0.0959974	0.037841	0.0354858	0.0370743
0.0885098	0.0569714	0.06012	0.0619586	0.0413578	0.0427352	0.0757184	0.051568	0.0479892	0.037841	0.034689	0.0370743
0.0685209	0.0378625	0.0370965	0.148177	0.071741	0.0718686	0.335604	0.219338	0.260578	0.037841	0.034689	0.0370743
0.0931386	0.0676176	0.0683822	0.0414845	0.0363619	0.0338137	0.225867	0.196749	0.179796	0.037841	0.034689	0.0370743
0.0673421	0.082136	0.0680136	0.0421898	0.0419017	0.0435736	0.0671354	0.0724955	0.0669289	0.037841	0.034689	0.0370743
0.0836737	0.0815298	0.0671568	0.0396515	0.034689	0.0338137	0.0840823	0.071075	0.0894101	0.037841	0.034985	0.0370743
0.157276	0.108417	0.102714	0.0780734	0.0572853	0.0578505	0.038238	0.034689	0.0338137	0.037841	0.0396112	0.0370743
0.202611	0.12615	0.185804	0.160026	0.12835	0.112956	0.0414969	0.034689	0.0338137	0.037841	0.034689	0.0370743
0.0985262	0.101432	0.105949	0.0396763	0.0363733	0.0338137	0.133017	0.177416	0.300063	0.037841	0.0362709	0.0370743
0.128899	0.123679	0.135606	0.037841	0.0363278	0.0338137	0.0576569	0.0570162	0.0484948	0.037841	0.034689	0.0370743
0.126567	0.0709417	0.101803	0.0644093	0.0488306	0.0361767	0.0592227	0.0368509	0.0338137	0.037841	0.034689	0.0370743
0.0912865	0.0940857	0.107205	0.0475612	0.0363505	0.0341911	0.0395524	0.037442	0.0354338	0.037841	0.034689	0.0370743
0.037841	0.034689	0.0338137	0.037841	0.0380556	0.0354449	0.0672449	0.0519619	0.0481541	0.037841	0.034689	0.0370743
0.0396763	0.0363733	0.0359217	0.0468831	0.0380556	0.0410569	0.0422022	0.0362823	0.0338137	0.037841	0.034689	0.0370743
0.0440813	0.037192	0.0457225	0.112921	0.0730722	0.0716415	0.306236	0.234021	0.183664	0.037841	0.0363619	0.0370743
0.037841	0.034689	0.0338137	0.0836256	0.0496422	0.0625166	0.0680349	0.0622205	0.050801	0.037841	0.0353037	0.0370743
0.0816769	0.0987335	0.0759505	0.119127	0.0740366	0.112451	0.141922	0.137763	0.124398	0.037841	0.0378738	0.0370743
0.212814	0.22349	0.233512	0.050676	0.0481989	0.0370411	0.0503685	0.0483343	0.051876	0.037841	0.0413691	0.0370743
0.124477	0.140157	0.119928	0.037841	0.034689	0.0338137	0.0396391	0.037192	0.0338137	0.105588	0.108222	0.103497
0.0395771	0.0413804	0.0357554	0.037841	0.034689	0.0338137	0.0695895	0.060801	0.0642244	0.037841	0.0405414	0.0370632
1.35377	1.4019	1.36027	0.0396515	0.034689	0.0388125	0.124874	0.104983	0.0683606	0.037841	0.034689	0.0370632
0.0411255	0.0380102	0.0338137	0.0559792	0.0529067	0.0500656	0.106333	0.0622541	0.0470543	0.037841	0.0396679	0.0370632
0.0411255	0.0380102	0.0338137	0.0469941	0.0372147	0.0425476	0.057816	0.0471607	0.0438382	0.392335	0.371085	0.385153
0.148982	0.140189	0.145319	0.0488054	0.0528617	0.0371186	0.162748	0.189781	0.145669	0.044489	0.0446411	0.0435736
0.0527529	0.0413804	0.0522049	0.0396391	0.034689	0.03703	0.0740978	0.0817282	0.119897	0.082026	0.111217	0.0803543
0.037841	0.036123	0.0346351	0.037841	0.034689	0.0338137	0.0979788	0.11939	0.0996724	0.221613	0.242643	0.217285
0.0977646	0.092183	0.0625928	0.0396763	0.0363733	0.0345241	0.11665	0.0882384	0.117206	0.35371	0.350575	0.347092
0.0469694	0.0387825	0.0370522	0.037841	0.034689	0.0370965	0.0522248	0.0582042	0.045304	0.037841	0.034689	0.0370522
0.0414102	0.0397474	0.0370743	0.0451681	0.034689	0.0338137	0.125785	0.145893	0.143283	0.037841	0.034689	0.0370522
0.0414721	0.0442678	0.0386355	0.037841	0.0363733	0.0346129	0.100072	0.1486	0.101284	0.037841	0.034689	0.0370522
0.0596138	0.0595144	0.0855161	0.0713727	0.0512416	0.0625384	0.0863877	0.117456	0.155254	0.037841	0.034689	0.0370522
0.0897911	0.128296	0.122259	0.0433151	0.0356338	0.0353673	0.253239	0.21667	0.246227	0.037841	0.0421849	0.0370522
1.27687	1.36434	1.64844	0.0379403	0.034689	0.0338137	0.613083	0.750778	0.782022	0.037841	0.0380556	0.0370522
0.037841	0.034689	0.0338137	0.037841	0.034689	0.0338137	0.248325	0.167334	0.26642	0.037841	0.034689	0.0370522
0.04502	0.0355314	0.0362765	0.0454767	0.0363733	0.0354449	0.0957396	0.0944572	0.0684364	0.037841	0.034689	0.0370522
0.0436612	0.040462	0.0386687	0.0515121	0.0393388	0.0409354	0.109962	0.100954	0.121099	0.037841	0.0413464	0.0370522
0.202777	0.193744	0.148748	0.0414845	0.034689	0.0338137	0.0568611	0.048323	0.0657565	0.037841	0.034689	0.0370522
0.0745697	0.0703975	0.069585	0.0830966	0.0812211	0.0719767	0.226324	0.243806	0.418124	0.037841	0.0363619	0.0370522
0.0498026	0.0557599	0.0488575	0.0473763	0.0534576	0.0648222	0.455109	0.479573	0.476916	0.037841	0.034689	0.0370522
0.773844	0.587599	0.732245	0.037841	0.0349281	0.0346351	0.0948572	0.0936376	0.0612099	0.655922	0.604521	0.644702
0.0767575	0.0592122	0.056463	0.0478076	0.0413237	0.035456	0.345703	0.229829	0.284348	0.08833	0.112879	0.086512
0.102969	0.0596375	0.0890362	0.0501102	0.0429437	0.0407365	0.202899	0.151764	0.138128	0.0432904	0.0392934	0.042382
0.0429071	0.0380556	0.0354338	0.037841	0.034689	0.0338137	0.135594	0.124235	0.122927	0.0541032	0.0480523	0.0529721
0.0396639	0.034689	0.0387351	0.0396267	0.0368281	0.0354449	0.0797256	0.0813424	0.068057	0.037841	0.0363619	0.03703
0.0655783	0.0429211	0.0398965	0.0396515	0.0352696	0.0357887	0.037841	0.0372147	0.0338137	0.037841	0.034689	0.03703
0.348958	0.248222	0.288179	0.037841	0.034689	0.0338137	0.214099	0.197543	0.229465	0.037841	0.0380329	0.03703
0.0437353	0.034689	0.0338137	0.0498149	0.0435776	0.0386133	0.100155	0.0860423	0.0603054	0.037841	0.0363733	0.03703
0.05751	0.0629465	0.0530926	0.0684966	0.039736	0.0524132	0.0811833	0.0760076	0.0850983	0.037841	0.034689	0.03703
0.182828	0.162277	0.123282	0.0467475	0.0447089	0.0435184	0.120909	0.131856	0.0667119	0.037841	0.0381465	0.03703
0.125622	0.0988533	0.0878495	0.0396515	0.034689	0.0338137	0.0656878	0.0509939	0.0419625	0.037841	0.039736	0.03703
0.203253	0.187079	0.180739	0.0396143	0.034689	0.0338137	0.174895	0.101215	0.12158	0.145577	0.14298	0.142552
1.38833	1.35872	1.46787	0.041435	0.0380329	0.035456	0.174895	0.101215	0.12158	0.038759	0.034689	0.037916
0.142246	0.130109	0.101104	0.0411998	0.0380329	0.0382592	0.0594916	0.0541992	0.0370854	0.03954	0.0363733	0.0386797
0.178817	0.190456	0.213261	0.0405559	0.0520856	0.0580798	0.0475488	0.0507913	0.038547	0.0486577	0.0446976	0.0475933
0.0474009	0.0511966	0.041322	0.037841	0.0380329	0.0370522	0.078556	0.0559956	0.0586365	0.037841	0.03552	0.0370078
0.107587	0.134929	0.0928461	0.0379279	0.034689	0.0338137	0.0765642	0.0685967	0.0619831	0.0909875	0.0767377	0.0890148
0.102447	0.0730833	0.0486377	0.0519545	0.042083	0.0370965	0.188607	0.163694	0.146942	0.037841	0.034689	0.0369968
0.0527775	0.034689	0.0353895	0.0796533	0.0670944	0.0762093	0.09987	0.0677178	0.0672219	0.138848	0.145809	0.135833
0.037841	0.0363733	0.0383145	0.0396391	0.034689	0.0419957	0.299969	0.247643	0.241658	0.0396639	0.0397247	0.0387683
0.037841	0.034689	0.0338137	0.0406302	0.0355314	0.0370854	0.212671	0.148031	0.168786	0.395834	0.484801	0.387857
0.427454	0.395188	0.347601	0.037841	0.037817	0.0370522	0.211087	0.16777	0.144075	0.0655052	0.0652338	0.0639961
0.0844428	0.0924456	0.0899015	0.037841	0.0363619	0.0338137	0.126474	0.116348	0.109304	0.63373	0.654551	0.621588
0.214209	0.279983	0.301715	0.0869515	0.0554008	0.0428897	0.037841	0.034689	0.0338137	0.143272	0.146662	0.140048
0.103763	0.08414	0.0649852	0.0505038	0.0510277	0.0496923	0.1802	0.131121	0.112535	0.037841	0.034689	0.0369524
0.0755733	0.0708751	0.053936	0.037841	0.0447315	0.0443013	0.0561752	0.0422076	0.044676	0.0624954	0.0661031	0.0610355
0.0401967	0.034689	0.0338137	0.037841	0.034689	0.0370854	0.316419	0.176714	0.241206	0.0578527	0.0414031	0.0564958
0.037841	0.034689	0.0338137	0.165794	0.0743579	0.119531	0.860485	0.772757	0.786649	0.0396515	0.0363505	0.0387129
0.0435994	0.0524456	0.0350789	0.0596016	0.0430909	0.0354338	0.171642	0.114086	0.133213	0.0396639	0.0381806	0.038724
0.0414969	0.0380443	0.0354116	0.0810147	0.0678068	0.0564412	0.037841	0.034689	0.0370965	0.0396763	0.036123	0.0387351
0.0659677	0.0648547	0.065083	0.037841	0.034689	0.0338137	0.0594794	0.0422189	0.0380378	0.0396763	0.0380556	0.0387351
0.038114	0.039702	0.033847	0.0598338	0.0546373	0.0451608	0.0558199	0.0482102	0.0468563	0.037841	0.034689	0.0369414
0.0414473	0.037192	0.0338137	0.0871314	0.0735489	0.0719227	0.0988236	0.0516693	0.0828892	0.0584889	0.0627902	0.0571078
0.0449706	0.0534351	0.0391776	0.0396763	0.0387257	0.0338137	0.0586479	0.0474091	0.0591275	0.0494703	0.0504309	0.048297
0.040593	0.0427059	0.0403718	0.0532441	0.0372374	0.0418742	0.153513	0.114658	0.123876	0.0396515	0.0380556	0.0387019
0.147913	0.143096	0.101612	0.087587	0.0743136	0.084691	0.0492118	0.046901	0.0467902	0.0396639	0.0363619	0.0387129
0.0563467	0.0481764	0.0516786	0.0721241	0.0534801	0.0509327	0.0415092	0.0380329	0.0348237	0.666458	0.653692	0.653371
0.0817491	0.0623881	0.0551727	0.0541155	0.0479846	0.0472963	0.0648478	0.061483	0.0637569	0.0637513	0.0668049	0.0622227
0.0528021	0.0488306	0.0521282	0.0586112	0.0425927	0.035456	0.144483	0.116423	0.115696	0.123928	0.127752	0.121015
0.0396639	0.034689	0.0338137	0.037841	0.034689	0.0346129	0.0572407	0.0377829	0.0501315	0.0396763	0.034689	0.0387129
0.0412245	0.044528	0.0444225	0.0487439	0.0358386	0.0395426	0.0773492	0.0772685	0.0637895	0.0396763	0.0363505	0.0387129
1.2889	1.30396	1.3712	0.188484	0.138674	0.18827	0.0699657	0.0489433	0.0562991	0.0546061	0.0505097	0.0532679
0.09327	0.06853	0.0915239	0.0487192	0.034689	0.0354116	0.0645311	0.0554345	0.0531693	0.358944	0.339279	0.350983
0.0884858	0.0883372	0.11244	0.0396515	0.034689	0.0354227	0.048904	0.0531878	0.0572826	0.0598094	0.0589771	0.0583418
0.0599438	0.0456246	0.0436508	0.037841	0.034689	0.0338137	0.0756459	0.0701753	0.0605996	0.0631174	0.0472172	0.0615693
0.037841	0.034689	0.0370743	0.045378	0.0372033	0.0406592	0.0756096	0.0873055	0.061896	0.0396391	0.0363278	0.0386576
0.0540173	0.043555	0.0384252	0.0396763	0.0363733	0.0338137	0.127314	0.0989186	0.0961038	0.0901022	0.0963351	0.0878816
0.10871	0.0920736	0.0959974	0.0396763	0.034689	0.0338137	0.0602004	0.0445506	0.0499558	0.037841	0.034689	0.036886
0.0757184	0.051568	0.0479892	0.0396763	0.0363733	0.0338137	0.0802197	0.0494506	0.0499778	0.0861117	0.102552	0.0839727
0.335604	0.219338	0.260578	0.037841	0.034689	0.0338137	0.0802197	0.0494506	0.0499778	0.0761172	0.0724955	0.0742133
0.225867	0.196749	0.179796	0.0532195	0.0380102	0.0434633	0.28029	0.244446	0.299288	0.0559424	0.0538734	0.0545271
0.0671354	0.0724955	0.0669289	0.0442419	0.0434418	0.0400623	0.446666	0.597392	0.453126	0.0766488	0.0766935	0.0747099
0.0840823	0.071075	0.0894101	0.0688731	0.0422189	0.0418411	0.037841	0.034689	0.0338137	0.0396639	0.034689	0.0386466
0.0858117	0.0628237	0.0669832	0.0578894	0.0363619	0.0403608	0.0396763	0.034689	0.0338137	0.0396887	0.0363733	0.0386687
0.037841	0.034689	0.0338137	0.0396639	0.0374875	0.0338137	0.545638	0.504281	0.448386	0.0633491	0.0529967	0.0617327
0.038238	0.034689	0.0338137	0.0458346	0.0456133	0.0461959	0.156613	0.2214	0.200647	0.287666	0.33962	0.280816
0.0414969	0.034689	0.0338137	0.038759	0.036976	0.0338137	0.208223	0.197949	0.212712	0.037841	0.0355314	0.0368527
0.133017	0.177416	0.300063	0.037841	0.0372147	0.0338137	0.0393416	0.0471043	0.035456	0.142234	0.162246	0.138644
0.0576569	0.0570162	0.0484948	0.0454273	0.0435097	0.0370965	0.0617146	0.0604655	0.053235	0.102827	0.0753213	0.100192
0.0592227	0.0368509	0.0338137	0.108344	0.0815078	0.0844445	0.0563345	0.0561414	0.0523803	0.037841	0.0396906	0.0368417
0.0395524	0.037442	0.0354338	0.056653	0.0513767	0.0414988	0.0847191	0.0484922	0.0455353	0.0396515	0.0363733	0.0386023
0.0672449	0.0519619	0.0481541	0.037841	0.034689	0.0338137	0.297162	0.379914	0.44444	0.0445754	0.0405074	0.0433971
0.0422022	0.0362823	0.0338137	0.0423506	0.0397247	0.0414767	0.201404	0.187089	0.154784	0.0414473	0.0380443	0.0403497
0.306236	0.234021	0.183664	0.037841	0.034689	0.0370522	0.102862	0.115702	0.108281	0.0436859	0.037692	0.0425255
0.0680349	0.0622205	0.050801	0.0855716	0.0497324	0.051536	0.196065	0.197156	0.23297	0.0491625	0.0476686	0.0478572
0.141922	0.137763	0.124398	0.0556851	0.0533002	0.0516348	0.251935	0.246827	0.259125	0.0703904	0.102541	0.068534
0.0503685	0.0483343	0.051876	0.0542504	0.0592458	0.0419405	0.037841	0.034689	0.0338137	0.037841	0.0379193	0.0368306
0.0396391	0.037192	0.0338137	0.0409026	0.0358727	0.0362765	0.163146	0.191805	0.149025	0.169231	0.18171	0.164888
0.0695895	0.060801	0.0642244	0.0863997	0.0493942	0.0596729	0.0396639	0.0380443	0.035456	0.0634832	0.0734381	0.0617871
0.124874	0.104983	0.0683606	0.037841	0.0363391	0.0419625	0.149683	0.121504	0.0967842	0.043105	0.0428305	0.0419294
0.106333	0.0622541	0.0470543	0.064933	0.0349053	0.0338137	0.469799	0.285659	0.246562	0.0414845	0.034689	0.0403497
0.057816	0.0471607	0.0438382	0.177161	0.0825656	0.136216	0.104391	0.090486	0.0963164	0.0889649	0.084833	0.0865655
0.162748	0.189781	0.145669	0.0581219	0.034689	0.043011	0.187377	0.21661	0.147035	0.0603836	0.048041	0.0587238
0.0740978	0.0817282	0.119897	0.0423506	0.0356907	0.037916	0.155527	0.135599	0.0985263	0.131181	0.119895	0.127648
0.0979788	0.11939	0.0996724	0.037841	0.034689	0.0346018	0.0441678	0.0455116	0.0383145	0.0415092	0.0376011	0.0403497
0.11665	0.0882384	0.117206	0.0451681	0.0413464	0.0370854	0.087539	0.0933424	0.0714143	0.217795	0.255061	0.212016
0.0522248	0.0582042	0.045304	0.0451311	0.0363619	0.035456	0.257401	0.252155	0.191757	0.0466488	0.059145	0.045337
0.125785	0.145893	0.143283	0.0651887	0.0459071	0.0514044	0.130192	0.120538	0.115455	0.10528	0.101737	0.102375
0.100072	0.1486	0.101284	0.0478323	0.034689	0.0370854	2.29767	2.61946	2.54087	0.0415092	0.0387371	0.0403387
0.0863877	0.117456	0.155254	0.0414721	0.034689	0.035456	0.0860637	0.0913512	0.0922918	0.0414597	0.0363733	0.0402834
0.253239	0.21667	0.246227	0.229642	0.246345	0.392523	0.171551	0.153107	0.19115	0.0414721	0.0388733	0.0402944
0.613083	0.750778	0.782022	0.0568244	0.0380329	0.0346351	0.0576202	0.0732607	0.0557743	0.037841	0.034689	0.0367641
0.494358	0.333283	0.327144	0.0675123	0.0661254	0.0420619	0.0705723	0.0765276	0.0779872	0.108308	0.123861	0.105284
0.248325	0.167334	0.26642	0.0574978	0.0430796	0.0383145	0.0849833	0.079213	0.0910438	0.0414969	0.0363733	0.0403055
0.0957396	0.0944572	0.0684364	0.0860637	0.0526256	0.0489014	0.045094	0.0353493	0.0386908	0.037841	0.0380215	0.036753
0.109962	0.100954	0.121099	0.0432657	0.034689	0.0338137	0.117754	0.0939109	0.0764681	0.037841	0.034689	0.036753
0.0568611	0.048323	0.0657565	0.0460814	0.0355314	0.0377278	0.330781	0.336428	0.267771	0.037841	0.034689	0.036753
0.226324	0.243806	0.418124	0.0486453	0.0380329	0.0370854	0.0487562	0.0370442	0.0460088	0.247692	0.274304	0.240985
0.455109	0.479573	0.476916	0.0603103	0.0593241	0.0565286	0.0684966	0.0790695	0.0574683	0.171438	0.181844	0.166661
0.0948572	0.0936376	0.0612099	0.0415092	0.034689	0.0385802	0.0542014	0.0430909	0.0451167	0.0816288	0.0572741	0.0792788
0.345703	0.229829	0.284348	0.0850914	0.0518494	0.0469553	0.0736985	0.0687636	0.0561788	0.0394904	0.034689	0.0383367
0.202899	0.151764	0.138128	0.0552561	0.0566238	0.052457	0.288719	0.303367	0.276609	0.209997	0.226414	0.204193
0.135594	0.124235	0.122927	0.0451558	0.0380443	0.0354449	0.0511556	0.0488418	0.0451608	0.0688367	0.0729391	0.0668421
0.0797256	0.0813424	0.068057	0.037841	0.034689	0.035456	0.151347	0.148063	0.117814	0.0695166	0.0619971	0.0674931
0.037841	0.0372147	0.0338137	0.0448471	0.0355314	0.0384031	0.14101	0.105851	0.116944	0.0396515	0.0363619	0.0384806
0.214099	0.197543	0.229465	0.184253	0.133027	0.218468	0.122349	0.110072	0.0821056	0.037841	0.0379988	0.0367198
0.100155	0.0860423	0.0603054	0.0389945	0.034689	0.035456	0.179177	0.170685	0.142181	0.037841	0.0396679	0.0367198
0.0811833	0.0760076	0.0850983	0.037841	0.034689	0.0386355	0.0824952	0.0759854	0.0629737	0.037841	0.034689	0.0367198
0.120909	0.131856	0.0667119	0.037841	0.034689	0.0338137	0.0655417	0.064364	0.0513167	0.0523845	0.0441773	0.0508339
0.0656878	0.0509939	0.0419625	0.0785077	0.0624328	0.0654307	0.0845629	0.0668272	0.0714684	0.395795	0.386862	0.385179
0.174895	0.101215	0.12158	0.0851874	0.0725843	0.061395	0.0668801	0.0780312	0.0439816	0.0465748	0.0437247	0.0451718
0.174895	0.101215	0.12158	0.182817	0.126128	0.133348	0.109785	0.108796	0.109114	0.0398993	0.034689	0.0386908
0.0594916	0.0541992	0.0370854	0.0519422	0.0380556	0.0353118	0.300796	0.184669	0.156254	0.0626296	0.044528	0.0607413
0.0475488	0.0507913	0.038547	0.0414102	0.034689	0.0338137	0.0640438	0.0479959	0.0562663	0.0874551	0.070653	0.0848304
0.078556	0.0559956	0.0586365	0.037841	0.034689	0.0353562	0.195142	0.163413	0.193776	0.125505	0.105168	0.121768
0.0765642	0.0685967	0.0619831	0.0387465	0.034689	0.034624	0.187657	0.150219	0.159647	0.043278	0.0413464	0.0419515
0.188607	0.163694	0.146942	0.210085	0.0838429	0.0553915	0.0914897	0.0773791	0.0524241	0.0805811	0.0699753	0.0781272
0.09987	0.0677178	0.0672219	0.0752953	0.0616842	0.0702456	0.236988	0.213887	0.19109	0.0780975	0.0724733	0.0757133
0.299969	0.247643	0.241658	0.037841	0.034689	0.0354338	0.0528144	0.049676	0.0563647	0.231097	0.186115	0.224376
0.212671	0.148031	0.168786	0.134816	0.109542	0.0944865	0.037841	0.034689	0.0338137	0.127232	0.0855477	0.123397
0.211087	0.16777	0.144075	0.0686059	0.055412	0.0558836	0.037841	0.034689	0.0338137	0.150555	0.113871	0.146049
0.126474	0.116348	0.109304	0.0541768	0.0439171	0.0338137	0.045094	0.034689	0.0381817	0.0475365	0.0377147	0.0460638
0.037841	0.034689	0.0338137	0.037841	0.034689	0.0338137	1.70298	1.7301	1.70295	0.0939624	0.0792682	0.0910651
0.1802	0.131121	0.112535	0.0414969	0.0364301	0.0452489	0.154795	0.195537	0.152731	0.643173	0.669046	0.626566
0.0561752	0.0422076	0.044676	0.0460197	0.0380443	0.0399296	0.504145	0.408545	0.443078	0.0818214	0.0804491	0.0792681
0.316419	0.176714	0.241206	0.037841	0.0413011	0.035456	0.317799	0.281999	0.291405	0.0526793	0.0501492	0.0510095
0.860485	0.772757	0.786649	0.0695652	0.052783	0.0629192	0.56834	0.538324	0.486277	0.267479	0.339547	0.259562
0.171642	0.114086	0.133213	0.0541768	0.0378057	0.045304	0.551404	0.616934	0.495288	0.0782182	0.0689193	0.0757349
0.0464268	0.034689	0.0403718	0.0483867	0.0371692	0.0387019	0.574315	0.575823	0.54101	0.271484	0.266849	0.263374
0.0396763	0.0363733	0.0338137	0.0448841	0.0394409	0.0338137	0.274815	0.268767	0.236593	0.0396639	0.034689	0.0383809
0.037841	0.034689	0.0370965	0.037841	0.034689	0.0338137	0.210889	0.202305	0.157579	0.506541	0.420535	0.492463
0.0594794	0.0422189	0.0380378	0.037841	0.034689	0.0338137	0.170703	0.198122	0.186164	0.671937	0.755374	0.654195
0.0558199	0.0482102	0.0468563	0.05414	0.0447202	0.0422716	0.137343	0.179755	0.136878	0.0650426	0.0759854	0.0629519
0.0988236	0.0516693	0.0828892	0.0880425	0.0463138	0.0596511	0.450465	0.33245	0.275407	0.037841	0.034689	0.036609
0.0586479	0.0474091	0.0591275	0.0720514	0.0595704	0.0733926	0.347637	0.348076	0.342707	0.197688	0.198071	0.191548
0.153513	0.114658	0.123876	0.0396763	0.034689	0.0338137	0.0962759	0.0634824	0.0728956	0.184948	0.164714	0.179173
0.0492118	0.046901	0.0467902	0.037841	0.034689	0.0338137	0.0740373	0.0658803	0.0698124	0.0382877	0.0349508	0.03703
0.0415092	0.0380329	0.0348237	0.037841	0.034689	0.0338137	0.0793037	0.0722293	0.0910438	0.0600782	0.0628125	0.0581125
0.0648478	0.061483	0.0637569	0.045094	0.0406889	0.0459647	0.159467	0.132867	0.128157	0.0396763	0.034689	0.0383588
0.144483	0.116423	0.115696	0.037841	0.034689	0.0354449	0.0673908	0.0933862	0.0667553	0.043414	0.0381238	0.0419736
0.0572407	0.0377829	0.0501315	0.0450447	0.0452403	0.0417196	0.037841	0.0363733	0.0370743	0.0966691	0.101922	0.0935174
0.0773492	0.0772685	0.0637895	0.037841	0.034689	0.0338137	0.069116	0.0891379	0.0673629	0.0416577	0.0405301	0.0402723
0.0699657	0.0489433	0.0562991	0.0541032	0.0380329	0.0579706	0.0861597	0.0655571	0.0666033	0.0839982	0.0858995	0.0812356
0.0645311	0.0554345	0.0531693	0.0978241	0.0995937	0.148461	0.244406	0.228944	0.278372	0.0581831	0.0594585	0.0562444
0.048904	0.0531878	0.0572826	0.0396763	0.034689	0.0338137	0.113345	0.137052	0.108555	0.0509711	0.042638	0.049264
0.0756459	0.0701753	0.0605996	0.0395028	0.034689	0.0338137	0.147706	0.199027	0.13788	0.037841	0.0363619	0.0365646
0.0756096	0.0873055	0.061896	0.061861	0.0404394	0.0370522	0.0442296	0.0410404	0.0361435	0.0409026	0.034689	0.0395205
0.127314	0.0989186	0.0961038	0.0496057	0.0413578	0.0436066	0.0598827	0.058025	0.0566379	0.0436241	0.0442678	0.0421502
0.0602004	0.0445506	0.0499558	0.0415092	0.034689	0.0354227	0.0602492	0.0488869	0.0409354	0.0690553	0.0766824	0.0667336
0.0487192	0.039702	0.0370632	0.0450447	0.034689	0.0403165	0.0452792	0.0375329	0.0354338	0.037841	0.034689	0.0365535
0.0935088	0.0589771	0.083136	0.247166	0.145387	0.158333	0.0687031	0.072795	0.0719659	0.0715545	0.0914716	0.0691409
0.0802197	0.0494506	0.0499778	0.037841	0.034689	0.0355336	0.0951196	0.128574	0.147897	0.0433893	0.0429437	0.0419073
0.0802197	0.0494506	0.0499778	0.037841	0.034689	0.0338137	0.0956919	0.0948723	0.0602181	0.124921	0.148052	0.120765
0.28029	0.244446	0.299288	0.037841	0.034689	0.0346351	0.195799	0.145397	0.134125	0.171054	0.143223	0.165435
0.446666	0.597392	0.453126	0.037841	0.034689	0.0338137	0.0711059	0.0572853	0.0533665	0.321943	0.346462	0.31186
0.0656756	0.0446524	0.0564302	0.0969906	0.0677957	0.0435736	0.0887853	0.0657354	0.0679594	0.0450076	0.0399175	0.0434633
0.037841	0.034689	0.0338137	0.037841	0.034689	0.0338137	0.258999	0.20688	0.160348	0.197788	0.133803	0.1913
0.0396763	0.034689	0.0338137	0.037841	0.0372033	0.0370965	0.122045	0.112922	0.10616	0.0666612	0.0513542	0.0643766
0.545638	0.504281	0.448386	0.037841	0.034689	0.0338137	0.0903057	0.0910008	0.0714035	0.0859797	0.068352	0.0830502
0.156613	0.2214	0.200647	0.0518685	0.0413578	0.0403608	0.493092	0.591111	0.480203	0.0839381	0.0871408	0.0810637
0.208223	0.197949	0.212712	0.0387465	0.034689	0.0338137	0.100084	0.0957349	0.0899656	0.0573631	0.0641966	0.0553805
0.0393416	0.0471043	0.035456	0.043278	0.0480072	0.0431875	0.0487439	0.0613489	0.0435295	0.0450694	0.046246	0.0434964
0.0617146	0.0604655	0.053235	0.0552683	0.0363733	0.0356556	0.107079	0.0689081	0.0770393	0.0468338	0.0389982	0.0451938
0.0563345	0.0561414	0.0523803	0.139172	0.132527	0.194343	0.254724	0.24833	0.271232	0.037841	0.0393388	0.0365092
0.0847191	0.0484922	0.0455353	0.09987	0.0533002	0.081676	0.467737	0.436344	0.565503	0.0677433	0.0469349	0.0653763
0.297162	0.379914	0.44444	0.0388457	0.0380329	0.0338137	0.0806534	0.06193	0.0756378	0.0443407	0.0451951	0.0427793
0.201404	0.187089	0.154784	0.037841	0.034689	0.0338137	0.0806534	0.06193	0.0756378	0.0451434	0.038101	0.0435515
0.102862	0.115702	0.108281	0.0415092	0.0460992	0.0347571	0.0513769	0.0377261	0.0364871	0.051893	0.0479959	0.0500656
0.196065	0.197156	0.23297	0.037841	0.034689	0.0338137	0.0527407	0.0537723	0.054921	0.0384117	0.034689	0.0370522
0.251935	0.246827	0.259125	0.037841	0.034689	0.0338137	0.0538701	0.0605438	0.0381596	0.622422	0.585362	0.604144
0.037841	0.034689	0.0338137	0.111554	0.0916358	0.079225	0.462404	0.477522	0.484791	0.147591	0.129598	0.142542
0.163146	0.191805	0.149025	0.0451434	0.0363733	0.0338137	0.363367	0.38354	0.413225	0.037841	0.0397133	0.0364981
0.0396639	0.0380443	0.035456	0.037841	0.034689	0.0338137	0.402798	0.461771	0.639414	0.037841	0.034689	0.0364981
0.149683	0.121504	0.0967842	0.037841	0.034689	0.0338137	0.0596749	0.0564555	0.0560476	0.037841	0.034689	0.0364981
0.469799	0.285659	0.246562	0.0498026	0.0447994	0.041819	0.038759	0.0475219	0.0425145	0.037841	0.034689	0.0364981
0.104391	0.090486	0.0963164	0.0456865	0.0376693	0.0394763	0.131483	0.107118	0.0812356	0.0384613	0.0429551	0.0370965
0.187377	0.21661	0.147035	0.062776	0.0460314	0.058058	0.037841	0.034689	0.0338137	0.0468461	0.0417771	0.0451828
0.155527	0.135599	0.0985263	0.0657487	0.0791799	0.0983776	0.239861	0.177746	0.172865	0.0422887	0.034689	0.0407807
0.0441678	0.0455116	0.0383145	0.810411	0.609751	0.755242	0.0445631	0.034689	0.0354116	0.0480541	0.0437813	0.046339
0.087539	0.0933424	0.0714143	1.29708	1.17493	1.36988	0.0445631	0.034689	0.0354116	0.20532	0.166877	0.19835
0.257401	0.252155	0.191757	0.0682415	0.046359	0.0637134	0.0516964	0.0686746	0.0638547	0.409411	0.382789	0.396354
0.130192	0.120538	0.115455	0.0444272	0.0430456	0.0354449	0.0613606	0.0550752	0.0538703	0.109005	0.109488	0.105167
0.037841	0.034689	0.0338137	0.0552193	0.0437926	0.0416092	0.0613606	0.0550752	0.0538703	0.037841	0.034689	0.0364649
2.29767	2.61946	2.54087	0.037841	0.034689	0.0338137	0.0858717	0.0540307	0.0571078	0.343135	0.35884	0.33182
0.0860637	0.0913512	0.0922918	0.0396639	0.0363733	0.0338137	0.0514998	0.0493604	0.0435625	0.0451434	0.0427173	0.0434964
0.171551	0.153107	0.19115	0.0396763	0.0363619	0.0338137	0.0629101	0.0429551	0.0513276	0.415937	0.470443	0.402472
0.0576202	0.0732607	0.0557743	0.037841	0.0401671	0.035456	0.0432533	0.0412784	0.0497802	0.0393045	0.0461331	0.0378606
0.0705723	0.0765276	0.0779872	0.0469448	0.0413691	0.035456	0.0863997	0.0760961	0.0891964	0.0912028	0.138017	0.087903
0.0849833	0.079213	0.0910438	0.0387093	0.0363619	0.0338137	0.398185	0.298605	0.206923	0.037841	0.034689	0.0364427
0.045094	0.0353493	0.0386908	0.037841	0.034689	0.0338137	0.132761	0.176394	0.129748	0.0658095	0.0493717	0.0633979
0.117754	0.0939109	0.0764681	0.0396763	0.0370555	0.0374066	0.0469078	0.0452177	0.0403497	0.250115	0.228167	0.241485
0.330781	0.336428	0.267771	0.0490517	0.034689	0.0401286	0.0469078	0.0452177	0.0403497	0.0468954	0.0457941	0.0451608
0.0487562	0.0370442	0.0460088	0.0396639	0.0363733	0.0338137	0.0469078	0.0452177	0.0403497	1.63676	1.6913	1.59949
0.0684966	0.0790695	0.0574683	0.0553296	0.0447202	0.0532679	0.0623125	0.0438153	0.0564084	0.274878	0.298178	0.265428
0.0542014	0.0430909	0.0451167	0.045057	0.0394863	0.0504718	0.0817371	0.0718742	0.0953379	0.143457	0.14149	0.138283
0.0736985	0.0687636	0.0561788	0.0450447	0.034689	0.0338137	0.26308	0.200459	0.186873	0.043278	0.0414031	0.0416644
0.288719	0.303367	0.276609	0.0445507	0.038385	0.0351233	0.26308	0.200459	0.186873	0.0468708	0.0443809	0.0451057
0.0511556	0.0488418	0.0451608	0.0433275	0.0434079	0.0416755	0.26308	0.200459	0.186873	0.0434016	0.0433626	0.0417638
0.151347	0.148063	0.117814	0.0533055	0.0430796	0.0426028	0.139045	0.101693	0.0763279	0.0395152	0.0412331	0.0380156
0.14101	0.105851	0.116944	0.124243	0.155224	0.144949	0.0950242	0.0830282	0.0655936	0.419894	0.42279	0.405745
0.122349	0.110072	0.0821056	0.103716	0.064509	0.0628322	0.250864	0.276126	0.263384	0.0596383	0.0527268	0.05737
0.179177	0.170685	0.142181	0.046032	0.0429324	0.0372737	0.290751	0.301958	0.322361	0.177263	0.144859	0.170726
0.0824952	0.0759854	0.0629737	0.0452175	0.0435437	0.0361545	0.037841	0.034689	0.0338137	0.04867	0.0496647	0.0467902
0.0739284	0.0380556	0.0413552	0.0442543	0.0459297	0.0541878	0.0485099	0.0455003	0.0459317	0.114616	0.114065	0.110283
0.037841	0.034689	0.0338137	0.0489655	0.034689	0.0346129	0.0646285	0.0822462	0.0936239	0.0399861	0.0396793	0.0384363
0.0396763	0.034689	0.0338137	0.0447483	0.0380783	0.0341134	0.0811954	0.0947194	0.116588	0.0453533	0.0536599	0.0435956
0.0778441	0.0493379	0.0625819	0.037841	0.0363733	0.0338137	1.69467	1.76251	1.66993	0.0740857	0.0893023	0.0712412
0.0655417	0.064364	0.0513167	0.037841	0.034689	0.035456	0.274394	0.256721	0.328294	0.037841	0.0373511	0.0363651
0.0845629	0.0668272	0.0714684	0.037841	0.0363619	0.0338137	0.0666977	0.0729059	0.0760476	0.189524	0.219207	0.182472
0.0668801	0.0780312	0.0439816	0.0432533	0.0408703	0.0338137	0.124442	0.0868333	0.0913532	0.126801	0.11427	0.121966
0.043105	0.0371692	0.040416	0.0463775	0.0365211	0.0338137	0.233796	0.164329	0.249176	0.0526179	0.0485486	0.0505596
0.109785	0.108796	0.109114	0.037841	0.034689	0.0338137	0.14469	0.131547	0.0895811	0.267796	0.297334	0.258023
0.300796	0.184669	0.156254	0.0798341	0.0479846	0.054341	0.0716394	0.0621982	0.0542206	0.451388	0.411749	0.435845
0.0640438	0.0479959	0.0562663	0.0505407	0.034689	0.0362432	0.0469818	0.034689	0.0355669	0.067257	0.0723069	0.0646266
0.195142	0.163413	0.193776	0.0451434	0.034689	0.0338137	0.113793	0.0677957	0.0715982	0.154818	0.179158	0.148932
0.0952388	0.0740255	0.0992056	0.0551457	0.0384305	0.0354449	0.135083	0.162809	0.14214	0.129516	0.109283	0.124544
0.187657	0.150219	0.159647	0.0558811	0.0413578	0.0452159	0.0505653	0.0380329	0.0338137	0.0469078	0.0438718	0.0450506
0.0914897	0.0773791	0.0524241	0.0605058	0.039736	0.0403718	0.0466735	0.0363278	0.0370965	0.257998	0.279945	0.248458
0.236988	0.213887	0.19109	0.037841	0.034689	0.0338137	0.090186	0.063382	0.0562116	0.0816769	0.0747566	0.0784609
0.0414969	0.0403032	0.0390559	0.037841	0.034689	0.0338137	0.090186	0.063382	0.0562116	0.0386473	0.034689	0.0370965
0.0528144	0.049676	0.0563647	0.0507498	0.0476912	0.0360215	0.117261	0.12647	0.113208	0.0621417	0.0468559	0.059662
0.037841	0.034689	0.0338137	0.0501225	0.0400764	0.0403497	0.0588436	0.0716744	0.0614931	0.157424	0.136395	0.151309
0.037841	0.034689	0.035456	0.046032	0.034689	0.0370743	0.113592	0.110039	0.110399	0.0954892	0.10178	0.0916946
0.037841	0.034689	0.0338137	0.037841	0.034689	0.0338137	0.101806	0.0695085	0.0708842	0.0386597	0.0430569	0.0370854
0.045094	0.034689	0.0381817	0.0671111	0.0459071	0.0535089	0.0916571	0.071408	0.0817619	0.211769	0.18316	0.203611
1.70298	1.7301	1.70295	0.0569224	0.0531766	0.0640179	0.173428	0.136151	0.0996193	0.0815927	0.0710416	0.0783102
0.154795	0.195537	0.152731	0.0415092	0.0370669	0.0338137	0.371238	0.460365	0.415962	0.0421279	0.038862	0.040405
0.504145	0.408545	0.443078	0.0472283	0.0376125	0.0338137	0.22409	0.238259	0.209609	0.114205	0.131569	0.10963
0.317799	0.281999	0.291405	0.0469448	0.0373852	0.0338137	0.127943	0.0783516	0.11556	0.0912267	0.10675	0.0875393
0.56834	0.538324	0.486277	0.130331	0.0646205	0.0732629	0.112968	0.0710194	0.0737058	0.037841	0.034689	0.0362765
0.551404	0.616934	0.495288	0.0424124	0.0380102	0.0378939	0.214538	0.152414	0.149927	0.037841	0.034689	0.0362765
0.574315	0.575823	0.54101	0.0418681	0.034689	0.0370743	0.043278	0.045116	0.0338137	0.037841	0.0396452	0.0362765
0.274815	0.268767	0.236593	0.0486207	0.0395658	0.0338137	0.674038	0.811329	0.705024	0.102055	0.0980362	0.097921
0.210889	0.202305	0.157579	0.037841	0.034689	0.0338137	0.290335	0.248389	0.202238	0.323175	0.352998	0.310989
0.170703	0.198122	0.186164	0.0431791	0.0363505	0.0386797	0.233461	0.128083	0.155611	0.0451311	0.0434305	0.0432647
0.137343	0.179755	0.136878	0.037841	0.0363619	0.035456	0.163601	0.165744	0.169847	0.205122	0.20681	0.197052
0.450465	0.33245	0.275407	0.0392797	0.0405074	0.0405155	0.0487808	0.0413464	0.0370632	0.114581	0.104734	0.109936
0.347637	0.348076	0.342707	0.155847	0.097284	0.139811	0.0823749	0.0483005	0.0594984	0.0383745	0.034689	0.0367752
0.0962759	0.0634824	0.0728956	0.037841	0.0363846	0.0338137	0.190618	0.145903	0.107617	0.0719666	0.0710861	0.0689892
0.0740373	0.0658803	0.0698124	0.037841	0.034689	0.0338137	0.0612751	0.046359	0.0541768	0.161963	0.120109	0.155448
0.0793037	0.0722293	0.0910438	0.0396763	0.034689	0.0338137	0.0638366	0.0572405	0.0636699	0.128538	0.1636	0.123282
0.159467	0.132867	0.128157	0.0396763	0.034689	0.0338137	0.037841	0.034689	0.0338137	0.037841	0.0396793	0.0362321
0.0673908	0.0933862	0.0667553	0.0548146	0.0408023	0.0340801	0.055158	0.0395204	0.0529063	0.346976	0.405836	0.333625
0.037841	0.0363733	0.0370743	0.0451558	0.034689	0.0420067	0.0633612	0.0564892	0.0387019	0.144448	0.125401	0.1385
0.069116	0.0891379	0.0673629	0.0569713	0.0467994	0.0548663	0.0497533	0.0528392	0.038724	0.037841	0.034689	0.036221
0.0861597	0.0655571	0.0666033	0.037841	0.034689	0.0338137	0.0510695	0.0599061	0.0541002	0.159456	0.0968042	0.152894
0.244406	0.228944	0.278372	0.0469818	0.0363733	0.0358996	0.0680714	0.0560853	0.0540345	0.0404692	0.0350419	0.0387351
0.113345	0.137052	0.108555	0.0434264	0.0380897	0.0355558	0.450008	0.533481	0.442543	0.152974	0.187867	0.146655
0.147706	0.199027	0.13788	0.038759	0.0363733	0.0338137	0.0899706	0.0737595	0.0538484	0.038759	0.0353151	0.0370965
0.0442296	0.0410404	0.0361435	0.0396639	0.034689	0.0338137	0.741174	0.701879	0.599133	0.137239	0.135768	0.131523
0.0598827	0.058025	0.0566379	0.0396515	0.034689	0.0354227	0.0968716	0.0657577	0.0625166	0.0950003	0.0670387	0.0909797
0.0414845	0.034689	0.0338137	0.0485099	0.0432268	0.0360215	0.0732142	0.077567	0.0748178	0.440757	0.459932	0.424075
0.0602492	0.0488869	0.0409354	0.0585378	0.0430343	0.0395205	0.0414721	0.034689	0.0370854	0.138848	0.1659	0.133048
0.0452792	0.0375329	0.0354338	0.0892404	0.0480974	0.0600219	0.172252	0.163236	0.128511	0.038759	0.035372	0.0370854
0.0687031	0.072795	0.0719659	0.0647747	0.0411991	0.0428234	0.0441678	0.0471946	0.0395316	0.038759	0.0447428	0.0370854
0.0951196	0.128574	0.147897	0.037841	0.034689	0.0338137	0.037841	0.034689	0.0387351	0.0396267	0.034689	0.037916
0.0956919	0.0948723	0.0602181	0.037841	0.034689	0.0401507	0.166805	0.15993	0.162574	0.0573876	0.0621088	0.054921
0.195799	0.145397	0.134125	0.037841	0.0363733	0.035456	0.105765	0.0477363	0.0532241	0.038759	0.034689	0.0370743
0.0711059	0.0572853	0.0533665	0.037841	0.034689	0.0338137	0.105765	0.0477363	0.0532241	0.18469	0.189024	0.177023
0.0887853	0.0657354	0.0679594	0.0556238	0.0430343	0.0339247	0.0608722	0.0558048	0.0544395	0.0383249	0.0408703	0.0366533
0.037841	0.0376011	0.0370965	0.0662232	0.0534351	0.051887	0.197688	0.198071	0.191548	0.0505161	0.0430569	0.0483189
0.258999	0.20688	0.160348	0.037841	0.034689	0.0338137	0.112898	0.0941294	0.0827175	0.0396515	0.0397247	0.037916
0.122045	0.112922	0.10616	0.0488054	0.0363505	0.035456	0.037841	0.034689	0.0338137	0.258903	0.240542	0.248324
0.0903057	0.0910008	0.0714035	0.0506145	0.038067	0.0338137	0.108863	0.101182	0.0692167	0.213484	0.204696	0.204607
0.493092	0.591111	0.480203	0.0451187	0.0372033	0.0354227	0.0604691	0.0430343	0.0436066	0.038759	0.034689	0.0370522
0.100084	0.0957349	0.0899656	0.037841	0.034689	0.035456	0.0839261	0.0795884	0.0904247	0.16326	0.168798	0.156356
0.0487439	0.0613489	0.0435295	0.075525	0.0495971	0.0450065	0.186415	0.14564	0.16104	0.0433275	0.0380443	0.0414214
0.107079	0.0689081	0.0770393	0.0959422	0.0519619	0.0419405	0.037841	0.034689	0.0338137	0.172139	0.189587	0.164867
0.254724	0.24833	0.271232	0.037841	0.034689	0.035456	0.192614	0.111562	0.183464	0.0396391	0.0380329	0.0378828
0.467737	0.436344	0.565503	0.520302	0.307435	0.231054	0.0715788	0.0682742	0.0583964	0.0396763	0.034689	0.037916
0.0806534	0.06193	0.0756378	0.0396639	0.034689	0.0338137	0.0877428	0.0991691	0.0852376	0.0473023	0.0355314	0.0452048
0.0806534	0.06193	0.0756378	0.0558689	0.0363505	0.0402392	0.0807016	0.0513542	0.0687508	0.037841	0.034689	0.0361545
0.0513769	0.0377261	0.0364871	0.0510203	0.0380556	0.0370743	0.339757	0.370661	0.284292	0.0484976	0.0545587	0.046339
0.0527407	0.0537723	0.054921	0.131692	0.0673393	0.0911398	0.0547901	0.0453081	0.0606541	0.037841	0.039736	0.0361435
0.0538701	0.0605438	0.0381596	0.0941891	0.042151	0.0604143	0.16702	0.241144	0.191767	0.0405187	0.0380102	0.0387019
0.462404	0.477522	0.484791	0.0396639	0.0363733	0.0435956	0.166021	0.141395	0.151851	0.0669166	0.074812	0.0639417
0.363367	0.38354	0.413225	0.0418186	0.034689	0.0354227	0.198787	0.174287	0.156601	0.0396515	0.0380215	0.0378717
0.402798	0.461771	0.639414	0.0944516	0.0969896	0.10943	0.109914	0.091165	0.0764896	0.0396763	0.03552	0.0378939
0.0596749	0.0564555	0.0560476	0.0451064	0.0380329	0.0359772	0.0735411	0.0562873	0.0626798	0.124909	0.151774	0.119447
0.0596749	0.0564555	0.0560476	0.0540173	0.0363733	0.0338137	0.248368	0.213273	0.234034	0.488877	0.425268	0.469834
0.038759	0.0475219	0.0425145	0.0451187	0.0367258	0.035456	0.354508	0.192315	0.178249	0.0624345	0.0578905	0.0596402
0.131483	0.107118	0.0812356	0.0523354	0.0492477	0.0435956	0.0973003	0.133367	0.119604	0.124489	0.126791	0.119028
0.037841	0.034689	0.0338137	0.037841	0.034689	0.0351233	0.0505653	0.0402125	0.0462179	0.0405435	0.0380215	0.0387019
0.239861	0.177746	0.172865	0.127978	0.165546	0.159748	0.271632	0.153851	0.121266	0.108816	0.111843	0.103962
0.0442172	0.034689	0.0338137	0.045921	0.0434984	0.0452048	0.142153	0.115476	0.122802	0.124267	0.11113	0.118735
0.0445631	0.034689	0.0354116	0.0396763	0.0351785	0.0358552	0.179177	0.176033	0.12372	0.040593	0.0403826	0.0387351
0.0445631	0.034689	0.0354116	0.0405683	0.039702	0.035456	0.147005	0.0923143	0.123616	0.0663449	0.0626227	0.0633327
0.0516964	0.0686746	0.0638547	0.0447607	0.0396679	0.0386576	0.062532	0.0533677	0.0513167	0.0488301	0.0524006	0.0465922
0.0613606	0.0550752	0.0538703	0.0442419	0.0380556	0.0435074	0.0661989	0.0480184	0.0699099	0.037841	0.034689	0.0360991
0.0613606	0.0550752	0.0538703	0.118118	0.0948941	0.0869188	0.266738	0.295748	0.218741	0.0474502	0.0441434	0.0452709
0.0858717	0.0540307	0.0571078	0.0422887	0.03552	0.0370743	0.0792675	0.0692528	0.0766729	0.0890248	0.090716	0.0849911
0.0514998	0.0493604	0.0435625	0.0790143	0.0658691	0.0729712	0.0475488	0.0430343	0.0379935	0.267447	0.229163	0.255997
0.0629101	0.0429551	0.0513276	0.0396515	0.0367372	0.0359661	0.0396143	0.034689	0.0338137	0.13448	0.120442	0.128459
0.0432533	0.0412784	0.0497802	0.0424124	0.0360548	0.0352453	0.037841	0.0354631	0.0387129	0.628235	0.688168	0.604091
0.0863997	0.0760961	0.0891964	0.0403206	0.0363505	0.0338137	0.0586479	0.0528168	0.0578177	0.0405807	0.0354858	0.0386908
0.398185	0.298605	0.206923	0.0451928	0.034689	0.0338137	0.037841	0.034689	0.0338137	0.0396763	0.0380443	0.0378274
0.132761	0.176394	0.129748	0.0487192	0.0396225	0.035456	0.0535878	0.0399062	0.0338137	0.0457606	0.0480861	0.0436287
0.0469078	0.0452177	0.0403497	0.057559	0.0640739	0.0679919	0.128783	0.135025	0.0945717	0.0397754	0.0384191	0.037916
0.0469078	0.0452177	0.0403497	0.0396639	0.034689	0.0338137	0.058917	0.0478153	0.0606868	0.0414845	0.0505773	0.0395426
0.0469078	0.0452177	0.0403497	0.0596016	0.0380443	0.0370854	0.0463158	0.0410063	0.0457115	0.0457853	0.0447541	0.0436397
0.0623125	0.0438153	0.0564084	0.044279	0.0396566	0.0358441	0.0706694	0.0463138	0.0467902	0.0481896	0.0480072	0.0459317
0.0817371	0.0718742	0.0953379	0.0431544	0.034689	0.0352009	0.0469571	0.0391004	0.0387129	0.0519299	0.0431249	0.0494946
0.26308	0.200459	0.186873	0.0733353	0.0595592	0.0447972	0.580615	0.614726	0.626919	0.0601882	0.066248	0.05737
0.26308	0.200459	0.186873	0.0406302	0.0413691	0.0386355	0.109135	0.104745	0.090051	0.043105	0.0472059	0.041068
0.26308	0.200459	0.186873	0.037841	0.034689	0.0338137	0.0393541	0.0363505	0.0370522	0.0651035	0.0685745	0.0620485
0.0755612	0.0444488	0.062473	0.0506268	0.0463929	0.0387129	0.190037	0.122897	0.11839	0.0627394	0.0751553	0.0597929
0.139045	0.101693	0.0763279	0.037841	0.034689	0.0338137	0.0405683	0.034689	0.0338137	0.0390565	0.0363733	0.0372072
0.0460074	0.0523444	0.0460088	0.037841	0.034689	0.0338137	0.101426	0.0918985	0.0804295	0.037841	0.034689	0.0360437
0.0950242	0.0830282	0.0655936	0.037841	0.034689	0.0338137	0.0932819	0.0526256	0.0546037	0.334281	0.31339	0.319841
0.250864	0.276126	0.263384	0.037841	0.034689	0.0338137	0.119643	0.102997	0.116577	0.0723543	0.0624551	0.0689458
0.290751	0.301958	0.322361	0.0396639	0.0363619	0.035456	0.0465748	0.034689	0.0388457	0.0572652	0.0690972	0.054549
0.037841	0.034689	0.0338137	0.0749446	0.0822792	0.0577304	0.0734564	0.056848	0.0438823	0.0947737	0.119529	0.0903286
0.037841	0.0373624	0.0338137	0.037841	0.034689	0.0338137	0.233125	0.243254	0.303061	0.0405683	0.034689	0.0386244
0.0485099	0.0455003	0.0459317	0.037841	0.034689	0.0338137	0.0614094	0.0500478	0.0443343	0.0396515	0.0449011	0.0377499
0.0646285	0.0822462	0.0936239	0.0487069	0.0446524	0.0486267	0.190283	0.207567	0.214418	0.113204	0.116961	0.10787
0.0811954	0.0947194	0.116588	0.046032	0.0447202	0.0386908	0.105161	0.0948832	0.0912358	0.0812074	0.0762953	0.0773194
1.69467	1.76251	1.66993	0.089408	0.0466075	0.0621029	0.161427	0.170125	0.145114	0.0387465	0.0363733	0.0368638
0.274394	0.256721	0.328294	0.0713484	0.0569153	0.0552821	0.101082	0.0782632	0.0609375	0.439508	0.414561	0.420708
0.0666977	0.0729059	0.0760476	0.037841	0.034689	0.0338137	0.136532	0.112803	0.144044	0.137332	0.117703	0.130849
0.0992399	0.0912088	0.104745	0.0433028	0.0414144	0.0370632	0.18581	0.215977	0.170948	0.057559	0.0380443	0.0547679
0.037841	0.0411084	0.0343576	0.043278	0.034689	0.0338137	0.193951	0.153726	0.157559	0.0396515	0.034689	0.0377167
0.124442	0.0868333	0.0913532	0.037841	0.034689	0.0338137	0.283936	0.280435	0.266297	0.0433028	0.0480636	0.0411895
0.233796	0.164329	0.249176	0.037841	0.034689	0.0346351	0.10741	0.0714635	0.0790852	0.0710453	0.0567023	0.0676015
0.14469	0.131547	0.0895811	0.0396267	0.0368736	0.0381485	0.10741	0.0714635	0.0790852	0.0396143	0.0413578	0.0376724
0.0716394	0.0621982	0.0542206	0.0399241	0.0363619	0.0338137	0.0414969	0.0438266	0.0419405	0.0560527	0.0436795	0.0533117
0.0469818	0.034689	0.0355669	0.0393541	0.034689	0.0338137	0.112096	0.0714857	0.0692817	0.104711	0.0766714	0.0996617
0.113793	0.0677957	0.0715982	0.037841	0.034689	0.0338137	0.0595649	0.0390209	0.062756	0.276025	0.225586	0.263412
0.135083	0.162809	0.14214	0.0558934	0.0446524	0.0370743	0.0880664	0.0878324	0.0963271	0.0750776	0.0627902	0.0714143
0.0505653	0.0380329	0.0338137	0.0396763	0.034689	0.0370522	0.0523354	0.0447315	0.0391112	0.0504054	0.0434871	0.0479232
0.0466735	0.0363278	0.0370965	0.037841	0.034689	0.0338137	0.052888	0.0363733	0.0367419	0.156624	0.143656	0.149158
0.090186	0.063382	0.0562116	0.037841	0.034689	0.0338137	0.120194	0.084272	0.0806768	0.0854156	0.0948832	0.0812463
0.090186	0.063382	0.0562116	0.0500364	0.0355314	0.0370522	0.0437106	0.0359524	0.0338137	0.100167	0.0783958	0.0952847
0.117261	0.12647	0.113208	0.0409522	0.0350761	0.0411453	0.104214	0.07356	0.0600219	0.0441925	0.0416411	0.0419957
0.0588436	0.0716744	0.0614931	0.0477214	0.0372147	0.0454141	0.219372	0.247643	0.247721	0.0390193	0.034689	0.0370743
0.037841	0.034689	0.0338137	0.0629589	0.0426493	0.0528406	0.194975	0.161036	0.20839	0.0619098	0.0527605	0.0588439
0.113592	0.110039	0.110399	0.0502824	0.0461556	0.0386576	0.09855	0.150913	0.120169	0.121658	0.150545	0.115749
0.101806	0.0695085	0.0708842	0.043142	0.0502844	0.0433309	0.116333	0.116391	0.118254	0.037841	0.034689	0.0359439
0.0916571	0.071408	0.0817619	0.0398374	0.0363505	0.0338137	0.125073	0.084888	0.0803113	0.0432904	0.0370214	0.0411232
0.173428	0.136151	0.0996193	0.0414473	0.0424115	0.0354338	0.0515121	0.0588987	0.0487586	0.0390317	0.0361116	0.0370743
0.371238	0.460365	0.415962	0.0507006	0.039997	0.040626	0.0770835	0.0601523	0.0574901	0.038759	0.0405074	0.0368084
0.22409	0.238259	0.209609	0.0527775	0.0464719	0.0471533	0.140721	0.142188	0.128459	0.140802	0.122693	0.133939
0.127943	0.0783516	0.11556	0.037841	0.034689	0.0354449	0.0782302	0.0709972	0.085559	0.0396391	0.0388847	0.0376281
0.0843947	0.0405528	0.0338137	0.0487562	0.0401785	0.0383145	0.314781	0.284673	0.272578	0.0578038	0.0413691	0.0548882
0.112968	0.0710194	0.0737058	0.0432409	0.0363733	0.0338137	0.20229	0.199098	0.199469	0.105967	0.101813	0.100701
0.214538	0.152414	0.149927	0.0515367	0.0453759	0.0464601	0.185172	0.229043	0.210396	0.0400976	0.0511403	0.0380599
0.043278	0.045116	0.0338137	0.0396639	0.034689	0.0354227	0.15184	0.0790916	0.0933682	0.0785801	0.0781085	0.0746344
0.674038	0.811329	0.705024	0.0400976	0.034689	0.0346351	0.0607379	0.0625445	0.0643005	0.0424124	0.0389528	0.0402502
0.290335	0.248389	0.202238	0.037841	0.0363619	0.0338137	0.054275	0.0451386	0.0443123	0.119819	0.116208	0.113859
0.233461	0.128083	0.155611	0.037841	0.0355314	0.035456	0.037841	0.0363619	0.0375727	0.236675	0.215877	0.2253
0.0451681	0.0479508	0.0411453	0.0396391	0.0363733	0.0351565	0.0602981	0.0704197	0.062473	0.0442172	0.046359	0.0419515
0.0431915	0.0363391	0.0338137	0.0749083	0.075908	0.0859338	0.151599	0.143867	0.136443	0.0723301	0.0623658	0.0686532
0.0414969	0.034689	0.0338137	0.0986928	0.0611141	0.067211	0.122466	0.128968	0.113166	0.0923383	0.090727	0.0876677
0.0414473	0.034689	0.0349457	0.0423753	0.0380329	0.0346351	0.0815325	0.0606333	0.0457445	0.10515	0.109996	0.0998527
0.163601	0.165744	0.169847	0.0461184	0.0377602	0.0352896	0.134782	0.0833805	0.0738138	0.207606	0.151753	0.197478
0.0487808	0.0413464	0.0370632	0.037841	0.034689	0.0346129	0.117649	0.0936157	0.101559	0.0396391	0.0363619	0.0375949
0.0823749	0.0483005	0.0594984	0.037841	0.034689	0.0338137	0.101106	0.08164	0.0829751	0.0414969	0.0396906	0.0393546
0.190618	0.145903	0.107617	0.0440937	0.0430683	0.0374509	0.85099	0.808594	0.732949	0.0433028	0.0478943	0.041068
0.0612751	0.046359	0.0541768	0.0477337	0.0422869	0.0370522	0.0927684	0.0725953	0.0553587	0.0461307	0.0489095	0.04375
0.0638366	0.0572405	0.0636699	0.0414969	0.0363733	0.0338137	0.168052	0.146652	0.112892	0.725659	0.669904	0.695363
0.037841	0.034689	0.0338137	0.0469201	0.0363619	0.0338137	0.205066	0.184915	0.160379	0.540148	0.567873	0.516246
0.055158	0.0395204	0.0529063	0.0414721	0.0363733	0.0366422	0.110398	0.123754	0.127065	0.296291	0.276713	0.282116
0.0633612	0.0564892	0.0387019	0.0488054	0.0382714	0.0358996	0.0386225	0.034689	0.035456	1.28391	1.33632	1.2384
0.0497533	0.0528392	0.038724	0.0468954	0.0396566	0.0338137	0.084623	0.0837658	0.055293	0.216689	0.236468	0.206007
0.0510695	0.0599061	0.0541002	0.037841	0.034689	0.0338137	0.162065	0.135312	0.118955	0.119631	0.121225	0.113523
0.0680714	0.0560853	0.0540345	0.0568244	0.0363733	0.0362543	0.037841	0.034689	0.0338137	0.0407912	0.0380556	0.0386466
0.450008	0.533481	0.442543	0.0969906	0.0582491	0.0866405	0.0680592	0.0579802	0.0497692	0.287008	0.324256	0.273058
0.0899706	0.0737595	0.0538484	0.037841	0.034689	0.0338137	0.0680592	0.0579802	0.0497692	0.0390069	0.034689	0.0369524
0.741174	0.701879	0.599133	0.0423877	0.0355314	0.035456	0.150417	0.119959	0.139635	0.0391557	0.0351216	0.0370854
0.0968716	0.0657577	0.0625166	0.101759	0.0487854	0.0501315	0.0885337	0.070653	0.0651917	0.0559057	0.0644197	0.0529611
0.0732142	0.077567	0.0748178	0.037841	0.0348711	0.0338137	0.431011	0.319188	0.314668	0.0396639	0.034689	0.0375617
0.0414721	0.034689	0.0370854	0.0396887	0.034689	0.0338137	0.0451187	0.034689	0.0338137	0.0674759	0.0615836	0.0638982
0.172252	0.163236	0.128511	0.040593	0.034689	0.0338137	0.171687	0.181494	0.114174	0.160949	0.185572	0.152659
0.0441678	0.0471946	0.0395316	0.0396267	0.0363619	0.0338137	0.310063	0.317149	0.302323	0.0391557	0.037192	0.0370522
0.037841	0.034689	0.0387351	0.0446001	0.0380329	0.0346351	0.0414845	0.034689	0.035456	0.502168	0.480677	0.478874
0.166805	0.15993	0.162574	0.0872633	0.122661	0.137901	0.0947618	0.0874372	0.099789	0.0409026	0.0422189	0.0387019
0.105765	0.0477363	0.0532241	0.037841	0.034689	0.0381817	0.253196	0.240097	0.280872	0.101248	0.0918657	0.0958911
0.105765	0.0477363	0.0532241	0.0872153	0.0667715	0.0633109	0.037841	0.034689	0.0338137	0.045094	0.0428758	0.0426579
0.0608722	0.0558048	0.0544395	0.0431297	0.0363733	0.0372405	0.0718333	0.0836007	0.0618634	0.059626	0.0622764	0.0564193
0.197688	0.198071	0.191548	0.0575223	0.0440189	0.0833292	0.0959303	0.0935392	0.0778364	0.0513646	0.0560966	0.0485937
0.112898	0.0941294	0.0827175	0.070827	0.045941	0.0486926	0.0879945	0.098058	0.0612099	0.0469818	0.0459862	0.0444335
0.037841	0.034689	0.0338137	0.0441801	0.0447994	0.0349457	0.0897791	0.112501	0.14725	0.0947976	0.0723402	0.0897306
0.108863	0.101182	0.0692167	0.037841	0.034689	0.0338137	0.0442296	0.0363505	0.0413662	0.214011	0.175806	0.202979
0.0604691	0.0430343	0.0436066	0.037841	0.0395544	0.0370854	0.0570081	0.049676	0.0530378	0.0387342	0.0424568	0.03662
0.0839261	0.0795884	0.0904247	0.0946544	0.0500253	0.0451938	0.0683873	0.0562087	0.0690108	0.105008	0.0974367	0.0993647
0.186415	0.14564	0.16104	0.0462294	0.0446863	0.0387351	0.358259	0.33688	0.320587	0.0407912	0.0412104	0.038547
0.037841	0.034689	0.0338137	0.0859677	0.0665822	0.0696717	0.0729115	0.0621647	0.0673954	0.0539682	0.0448898	0.0510095
0.192614	0.111562	0.183464	0.0808702	0.0546261	0.0836402	0.0729115	0.0621647	0.0673954	0.102637	0.130759	0.0970818
0.0436365	0.034689	0.0338137	0.0433151	0.0397247	0.0419625	0.0699657	0.0610247	0.045348	0.082808	0.0968696	0.0782887
0.0715788	0.0682742	0.0583964	0.0536983	0.0564892	0.0421833	0.408097	0.471041	0.444716	0.0673057	0.0703419	0.0636046
0.0877428	0.0991691	0.0852376	0.043278	0.0363619	0.0345352	0.831731	0.799871	0.730376	0.0581097	0.0430456	0.0548992
0.0807016	0.0513542	0.0687508	0.037841	0.034689	0.0338137	1.30712	1.22197	1.02019	0.0827117	0.104495	0.0781702
0.339757	0.370661	0.284292	0.0402339	0.034689	0.0354006	0.10464	0.0953965	0.0990145	0.229881	0.244102	0.217813
0.0547901	0.0453081	0.0606541	0.0396763	0.0377261	0.0419294	0.0499871	0.0401671	0.0468563	0.0489532	0.0579802	0.0462179
0.16702	0.241144	0.191767	0.0396515	0.034689	0.0370632	0.037841	0.034689	0.0338137	0.146245	0.147157	0.138324
0.166021	0.141395	0.151851	0.0412245	0.034689	0.0338137	0.140074	0.186156	0.185504	0.527398	0.67074	0.502038
0.198787	0.174287	0.156601	0.0412493	0.0363619	0.0338137	0.106582	0.118767	0.0998951	0.88582	0.875009	0.847602
0.109914	0.091165	0.0764896	0.0414845	0.034689	0.0338137	0.0385233	0.034689	0.0338137	0.037841	0.034689	0.0357111
0.0567387	0.0399629	0.040836	0.037841	0.034689	0.0338137	0.194519	0.224518	0.212712	0.570349	0.554108	0.543227
0.0665882	0.0500816	0.0443233	0.037841	0.034689	0.0338137	0.357821	0.328628	0.304782	0.0548637	0.0423096	0.0517883
0.0735411	0.0562873	0.0626798	0.0433151	0.0380556	0.0338137	0.135941	0.143962	0.106393	0.0571305	0.0569826	0.053925
0.248368	0.213273	0.234034	0.0458716	0.0355883	0.0354338	0.135941	0.143962	0.106393	0.135698	0.168279	0.128261
0.354508	0.192315	0.178249	0.0487931	0.0464268	0.0384363	0.196788	0.162673	0.168988	1.0107	0.97748	0.96836
0.0973003	0.133367	0.119604	0.0418929	0.0363733	0.035456	0.0630565	0.0579129	0.0370743	0.037841	0.042117	0.0356889
0.0505653	0.0402125	0.0462179	0.0507006	0.0371692	0.0522049	0.0832168	0.0856027	0.0897199	0.037841	0.0362368	0.0356889
0.271632	0.153851	0.121266	0.037841	0.034689	0.0338137	0.0396515	0.0397247	0.0354449	0.0778079	0.0581146	0.0734358
0.142153	0.115476	0.122802	0.0556115	0.0503858	0.0338137	0.238846	0.157736	0.124096	0.050799	0.0486501	0.0479122
0.179177	0.176033	0.12372	0.0830004	0.0744465	0.0853769	0.0627272	0.0414144	0.0403608	0.0644093	0.0629354	0.0607522
0.147005	0.0923143	0.123616	0.0469694	0.0439171	0.0420398	0.0502209	0.0588539	0.044169	0.166657	0.1675	0.157498
0.062532	0.0533677	0.0513167	0.0589659	0.0397247	0.0378717	0.0721726	0.0611588	0.0650613	0.0605424	0.0455003	0.0570968
0.0661989	0.0480184	0.0699099	0.037841	0.0363391	0.0338137	0.785442	0.873285	0.899464	0.0513277	0.0506899	0.0483959
0.266738	0.295748	0.218741	0.037841	0.034689	0.0338137	0.0896235	0.0856686	0.0963696	0.037841	0.034689	0.0356667
0.0792675	0.0692528	0.0766729	0.0422887	0.034689	0.0338137	0.0896235	0.0856686	0.0963696	0.0383373	0.0363505	0.0361324
0.0475488	0.0430343	0.0379935	0.037841	0.034689	0.0338137	0.0596016	0.0430909	0.0524241	0.0931147	0.0815519	0.0878495
0.0419424	0.0390209	0.0420398	0.0450817	0.034689	0.0368971	0.0988712	0.0816951	0.077384	0.134004	0.178632	0.126524
0.178783	0.103225	0.154008	0.0476721	0.0355314	0.0354116	0.0478569	0.0363619	0.035456	0.037841	0.039736	0.0356556
0.0396143	0.034689	0.0338137	0.037841	0.034689	0.0338137	0.066649	0.0463364	0.0619723	0.0632881	0.0710861	0.0596511
0.037841	0.0354631	0.0387129	0.0392177	0.034689	0.0346351	0.0712029	0.0372033	0.0370632	0.0550844	0.0464945	0.0518979
0.0586479	0.0528168	0.0578177	0.0554767	0.0382714	0.0419957	0.037841	0.034689	0.0354449	0.0656878	0.101563	0.061896
0.037841	0.034689	0.0338137	0.0396515	0.034689	0.035456	0.0787851	0.103692	0.0669072	0.0393664	0.0363505	0.0370743
0.0535878	0.0399062	0.0338137	0.0646773	0.034689	0.0452159	0.0670746	0.0946757	0.0876035	0.037841	0.034689	0.0356334
0.128783	0.135025	0.0945717	0.051426	0.034689	0.0346351	0.0627028	0.0449124	0.0479672	0.0426722	0.0440189	0.0401839
0.058917	0.0478153	0.0606868	0.0690553	0.0520856	0.0541768	0.0627028	0.0449124	0.0479672	0.0426722	0.0440189	0.0401839
0.0463158	0.0410063	0.0457115	0.0956681	0.064732	0.0562007	0.0759722	0.101672	0.116577	0.163362	0.185264	0.154182
0.0706694	0.0463138	0.0467902	0.0433151	0.0381806	0.0351898	0.037841	0.034689	0.0338137	0.396599	0.300538	0.375854
0.0469571	0.0391004	0.0387129	0.0477953	0.0436568	0.0393435	0.104154	0.0480072	0.0532679	0.0557954	0.0560404	0.0525337
0.580615	0.614726	0.626919	0.037841	0.039736	0.0359439	0.0451805	0.0388506	0.0338137	0.0405807	0.0402238	0.0381928
0.109135	0.104745	0.090051	0.0700992	0.0692862	0.0474173	0.235669	0.254631	0.186473	0.0503193	0.054188	0.0473623
0.0393541	0.0363505	0.0370522	0.0591493	0.0492364	0.0432096	0.037841	0.034689	0.0338137	0.0503193	0.054188	0.0473623
0.0414845	0.034689	0.0354227	0.0474625	0.034689	0.0370522	0.0630199	0.0544014	0.0516567	0.0399985	0.0363505	0.0376392
0.066503	0.040428	0.0478242	0.0414721	0.039736	0.0354449	0.0630199	0.0544014	0.0516567	0.439686	0.406109	0.416856
0.0396763	0.0363391	0.0403165	0.037841	0.034689	0.0338137	0.0772526	0.0750113	0.080881	0.0582198	0.0519844	0.0548007
0.190037	0.122897	0.11839	0.0672813	0.0421736	0.0560039	0.140663	0.111951	0.0906382	0.0822305	0.0802285	0.0774271
0.0783147	0.0622652	0.0502523	0.128573	0.110817	0.182743	0.0507252	0.0418677	0.0410348	0.526222	0.55298	0.499459
0.0405683	0.034689	0.0338137	0.125166	0.0704419	0.0666902	0.0603714	0.0632703	0.0706677	0.144402	0.164517	0.136102
0.0446989	0.034689	0.0386797	0.0676582	0.0618965	0.0437059	0.0476844	0.0360093	0.0375727	0.037841	0.0354289	0.0355891
0.101426	0.0918985	0.0804295	0.0414473	0.0363733	0.0370854	0.039763	0.0392934	0.0420177	0.0742067	0.0689193	0.0698341
0.0932819	0.0526256	0.0546037	0.0944755	0.0683186	0.0881169	0.0666368	0.0530754	0.0564302	0.0742067	0.0689193	0.0698341
0.119643	0.102997	0.116577	0.037841	0.034689	0.0338137	0.0663936	0.0620194	0.0513167	0.0995966	0.117811	0.093773
0.047216	0.034689	0.035456	0.0495318	0.039475	0.0386133	0.037841	0.034689	0.0338137	1.88029	1.79982	1.81537
0.0465748	0.034689	0.0388457	0.049064	0.040995	0.0430552	0.045094	0.0363846	0.0338137	0.0480418	0.0464268	0.0451828
0.0465748	0.034689	0.0388457	0.0629955	0.0472059	0.0416313	0.0553909	0.0433965	0.0378274	0.0431544	0.0401671	0.0405818
0.0734564	0.056848	0.0438823	0.0584889	0.03552	0.0467462	0.0486207	0.0357362	0.0485168	0.126917	0.147568	0.119551
0.233125	0.243254	0.303061	0.0396763	0.034689	0.0370632	0.0387465	0.034689	0.035456	0.0451187	0.0446976	0.0424262
0.0614094	0.0500478	0.0443343	0.037841	0.034689	0.0370965	0.037841	0.034689	0.0338137	0.0402586	0.0363391	0.0378496
0.190283	0.207567	0.214418	0.0597483	0.0496197	0.0619614	0.037841	0.034689	0.0354338	0.187198	0.191753	0.176501
0.105161	0.0948832	0.0912358	0.0414721	0.034689	0.0338137	0.559828	0.40012	0.44961	0.147396	0.155915	0.138861
0.161427	0.170125	0.145114	0.0845629	0.081177	0.123324	0.328166	0.279137	0.296051	0.163749	0.173191	0.154305
0.101082	0.0782632	0.0609375	0.0465625	0.041063	0.0368306	0.243168	0.178478	0.149322	0.0393416	0.034689	0.0369746
0.136532	0.112803	0.144044	0.0414597	0.034689	0.0338137	0.110634	0.0689971	0.0660171	0.704874	0.506886	0.670355
0.18581	0.215977	0.170948	0.037841	0.034689	0.0338137	0.0396639	0.034689	0.0370965	0.0773371	0.0812762	0.0727118
0.193951	0.153726	0.157559	0.0396763	0.034689	0.0387019	0.0396267	0.0368964	0.0350567	0.119139	0.124503	0.112083
0.283936	0.280435	0.266297	0.0414969	0.034689	0.0338137	0.0842265	0.0477589	0.0467792	0.0718939	0.0619189	0.067569
0.10741	0.0714635	0.0790852	0.0547288	0.056848	0.0470653	0.037841	0.034689	0.0338137	0.0725118	0.0689637	0.0681112
0.10741	0.0714635	0.0790852	0.037841	0.034689	0.0338137	0.0877308	0.0582491	0.0678943	0.0395028	0.034689	0.0370743
0.0414969	0.0438266	0.0419405	0.037841	0.0363505	0.0370743	0.0570081	0.0620753	0.0545599	0.0395152	0.0386235	0.0370854
0.112096	0.0714857	0.0692817	0.0396639	0.034689	0.0338137	0.0979312	0.0939327	0.0769423	0.105836	0.11766	0.0994602
0.062715	0.0418337	0.040847	0.051426	0.034689	0.0402723	0.0979312	0.0939327	0.0769423	0.0810388	0.0890392	0.0761015
0.0396763	0.0363619	0.0338137	0.0433151	0.034689	0.0338137	0.281894	0.212428	0.245729	0.0639341	0.0525581	0.060011
0.0391557	0.034689	0.0338137	0.0414721	0.034689	0.0354449	0.341568	0.29703	0.266449	0.0435129	0.0452742	0.0408249
0.0595649	0.0390209	0.062756	0.119315	0.0759633	0.0723984	0.19701	0.13143	0.147927	0.190785	0.197441	0.179535
0.037841	0.034689	0.0338137	0.0469448	0.034689	0.0338137	1.96496	1.66772	2.05415	0.0379279	0.034689	0.035578
0.0880664	0.0878324	0.0963271	0.045057	0.0397133	0.0495166	0.0695288	0.0537835	0.0450616	0.343778	0.444475	0.324387
0.0523354	0.0447315	0.0391112	0.037841	0.034689	0.0338137	0.102969	0.066493	0.0544067	0.0435747	0.039702	0.0408691
0.0822425	0.055412	0.04236	0.0602248	0.0503182	0.0435405	0.149889	0.0957567	0.100075	0.0470311	0.0398041	0.0441139
0.0461431	0.0363733	0.0370965	0.0423877	0.042049	0.0338137	0.0797859	0.0618071	0.0494727	0.0639585	0.0610358	0.060011
0.052888	0.0363733	0.0367419	0.037841	0.034689	0.0348459	0.0614704	0.0476686	0.0416755	0.0483867	0.0491688	0.0453811
0.0396267	0.034689	0.0338137	0.0411874	0.034689	0.0338137	0.202877	0.176704	0.154223	0.0395648	0.0397247	0.0370965
0.120194	0.084272	0.0806768	0.0909277	0.0652115	0.0553149	0.0898629	0.0871188	0.0623968	0.037841	0.034689	0.0354782
0.0437106	0.0359524	0.0338137	0.0467105	0.0363505	0.0444225	0.159148	0.104799	0.102322	0.037841	0.034689	0.0354782
0.104214	0.07356	0.0600219	0.0496057	0.0398949	0.045359	0.115087	0.084998	0.115612	0.0413236	0.0380329	0.0387351
0.219372	0.247643	0.247721	0.0396763	0.034689	0.0338137	0.0702205	0.0608681	0.0402834	0.172411	0.162652	0.162056
0.194975	0.161036	0.20839	0.0396267	0.034689	0.0338137	0.0768058	0.0446637	0.0452159	0.037841	0.0380443	0.0354671
0.037841	0.034689	0.0338137	0.0433275	0.0363619	0.0338137	0.254831	0.245214	0.185714	0.0578282	0.045082	0.0542206
0.09855	0.150913	0.120169	0.037841	0.034689	0.0338137	0.160926	0.158572	0.15458	0.385379	0.381464	0.363715
0.116333	0.116391	0.118254	0.037841	0.034689	0.0338137	0.263155	0.282738	0.219415	0.0456742	0.0432268	0.0428124
0.125073	0.084888	0.0803113	0.0405683	0.0396906	0.0357998	0.0706451	0.0651892	0.0407034	0.037841	0.0363733	0.035456
0.0515121	0.0588987	0.0487586	0.0522985	0.0465736	0.0378939	0.0668193	0.0649216	0.0699749	0.037841	0.039702	0.035456
0.0770835	0.0601523	0.0574901	0.037841	0.034689	0.0338137	0.112037	0.0989622	0.0958485	0.037841	0.034689	0.035456
0.0467351	0.0372033	0.0434964	0.101438	0.118112	0.100415	0.0771318	0.0640292	0.0516677	0.037841	0.034689	0.035456
0.140721	0.142188	0.128459	0.0437477	0.0363733	0.0387129	0.0542014	0.0455003	0.0548773	0.037841	0.034689	0.035456
0.0782302	0.0709972	0.085559	0.118059	0.0859874	0.104892	0.0462048	0.0507237	0.0513386	0.037841	0.034689	0.035456
0.190718	0.125904	0.161701	0.0441801	0.0383396	0.0494727	0.458553	0.566661	0.462049	0.037841	0.034689	0.035456
0.314781	0.284673	0.272578	0.0468461	0.0413578	0.0419846	0.0934849	0.0642636	0.0767591	0.037841	0.034689	0.035456
0.20229	0.199098	0.199469	0.037841	0.034689	0.0338137	0.190283	0.239732	0.175243	0.037841	0.034689	0.035456
0.0489778	0.03552	0.0403387	0.0648112	0.034689	0.0418411	0.0577181	0.0599509	0.0392108	0.037841	0.034689	0.035456
0.185172	0.229043	0.210396	0.043278	0.037101	0.0389121	0.0425485	0.0348256	0.0338137	0.037841	0.034689	0.035456
0.15184	0.0790916	0.0933682	0.047746	0.0347345	0.0338137	0.0433151	0.0362027	0.0367419	0.037841	0.034689	0.035456
0.0607379	0.0625445	0.0643005	0.0518685	0.034689	0.0338137	0.0396515	0.0469914	0.0484948	0.037841	0.034689	0.035456
0.054275	0.0451386	0.0443123	0.0400232	0.0363733	0.0338137	0.0469818	0.0396906	0.0386687	0.037841	0.0361571	0.035456
0.037841	0.0363619	0.0375727	0.037841	0.0352354	0.0354116	0.0617634	0.066014	0.0419405	0.037841	0.034689	0.035456
0.0602981	0.0704197	0.062473	0.0396391	0.034689	0.0338137	0.101972	0.0699975	0.0580907	0.037841	0.0355314	0.035456
0.151599	0.143867	0.136443	0.0415092	0.034689	0.0400291	0.101972	0.0699975	0.0580907	0.037841	0.034689	0.035456
0.122466	0.128968	0.113166	0.037841	0.0363733	0.0354338	0.0759238	0.0647209	0.0616565	0.037841	0.034689	0.035456
0.0815325	0.0606333	0.0457445	0.0411131	0.0361799	0.0387351	0.0840943	0.0682742	0.0759398	0.037841	0.034689	0.035456
0.134782	0.0833805	0.0738138	0.037841	0.034689	0.0338137	0.0396763	0.0382033	0.0338137	0.037841	0.034689	0.035456
0.117649	0.0936157	0.101559	0.0396515	0.0363619	0.0338137	0.0918005	0.0807249	0.0906916	0.037841	0.0363391	0.035456
0.101106	0.08164	0.0829751	0.040593	0.034689	0.0338137	0.0550108	0.0506448	0.0390559	0.037841	0.034689	0.035456
0.85099	0.808594	0.732949	0.037841	0.034689	0.0338137	0.0637025	0.0414031	0.0511631	0.037841	0.034689	0.035456
0.0927684	0.0725953	0.0553587	0.037841	0.034689	0.0354449	0.0435623	0.0366689	0.0338137	0.037841	0.0363733	0.035456
0.168052	0.146652	0.112892	0.0415092	0.0363619	0.0338137	0.37738	0.24288	0.260957	0.037841	0.0363619	0.035456
0.205066	0.184915	0.160379	0.037841	0.034689	0.0354449	0.113416	0.0563209	0.0645723	0.037841	0.0413691	0.035456
0.110398	0.123754	0.127065	0.037841	0.034689	0.0338137	0.0419176	0.0589771	0.0411343	0.037841	0.034689	0.035456
0.0386225	0.034689	0.035456	0.0491256	0.0569938	0.0563209	0.0386721	0.0364756	0.0388015	0.037841	0.034689	0.035456
0.084623	0.0837658	0.055293	0.0497164	0.0406435	0.0381928	0.131099	0.074967	0.0727983	0.037841	0.03585	0.035456
0.162065	0.135312	0.118955	0.037841	0.034689	0.0338137	0.0483867	0.0479959	0.0492749	0.037841	0.034689	0.035456
0.0415092	0.0363733	0.0354671	0.037841	0.034689	0.0338137	0.0483867	0.0479959	0.0492749	0.037841	0.0413464	0.035456
0.0433275	0.0363505	0.0338137	0.037841	0.034689	0.0338137	0.0483867	0.0479959	0.0492749	0.037841	0.0354517	0.035456
0.037841	0.034689	0.0338137	0.0468461	0.0396906	0.038724	0.0562487	0.0584283	0.0732413	0.037841	0.0371806	0.035456
0.0680592	0.0579802	0.0497692	0.0396515	0.0366689	0.0403608	0.0690917	0.0478943	0.0636699	0.037841	0.034689	0.035456
0.0680592	0.0579802	0.0497692	0.137888	0.10845	0.115098	0.037841	0.034689	0.035456	0.037841	0.034689	0.035456
0.150417	0.119959	0.139635	0.0411626	0.0382942	0.0390559	0.194274	0.12947	0.159168	0.037841	0.034689	0.035456
0.0885337	0.070653	0.0651917	0.0487069	0.034689	0.0338137	0.181178	0.195252	0.131222	0.037841	0.034689	0.035456
0.431011	0.319188	0.314668	0.216941	0.167916	0.171534	0.0414473	0.034689	0.0338137	0.037841	0.034689	0.035456
0.0451187	0.034689	0.0338137	0.037841	0.034689	0.0338137	0.156647	0.133984	0.122019	0.037841	0.0363733	0.035456
0.171687	0.181494	0.114174	0.0505407	0.0405414	0.0403165	0.110622	0.084921	0.0769746	0.037841	0.0363733	0.035456
0.310063	0.317149	0.302323	0.0854996	0.0603201	0.051536	0.0698807	0.0512979	0.0618851	0.037841	0.0363505	0.035456
0.0414845	0.034689	0.035456	0.037841	0.034689	0.0338137	0.0507867	0.0415051	0.0418411	0.037841	0.034689	0.035456
0.0947618	0.0874372	0.099789	0.037841	0.0358841	0.0338137	0.0863397	0.103279	0.0643114	0.037841	0.034689	0.035456
0.253196	0.240097	0.280872	0.0423506	0.0372033	0.0338137	0.179177	0.170944	0.158842	0.037841	0.0413804	0.035456
0.037841	0.034689	0.0338137	0.037841	0.034689	0.0338137	0.0752953	0.0794339	0.0791174	0.037841	0.0363619	0.035456
0.0718333	0.0836007	0.0618634	0.0568979	0.0413691	0.0418852	0.0506145	0.0479169	0.0502523	0.037841	0.0363733	0.035456
0.0959303	0.0935392	0.0778364	0.037841	0.034689	0.0338137	0.0886176	0.0861522	0.0613841	0.037841	0.0380443	0.035456
0.0879945	0.098058	0.0612099	0.0430555	0.0403486	0.0434743	0.21322	0.241381	0.176782	0.037841	0.03552	0.035456
0.0897791	0.112501	0.14725	0.0396515	0.0363733	0.0354449	0.136556	0.0605662	0.0690217	0.037841	0.034689	0.035456
0.0442296	0.0363505	0.0413662	0.109962	0.0578457	0.0546694	0.295181	0.258029	0.252509	0.037841	0.0350874	0.035456
0.0570081	0.049676	0.0530378	0.0415092	0.04377	0.0419405	0.162498	0.139638	0.127096	0.037841	0.034689	0.035456
0.0683873	0.0562087	0.0690108	0.037841	0.034689	0.0338137	0.204702	0.213314	0.175132	0.037841	0.0363733	0.035456
0.358259	0.33688	0.320587	0.0396639	0.0363733	0.0370522	0.234251	0.184412	0.149014	0.037841	0.034689	0.035456
0.0729115	0.0621647	0.0673954	0.037841	0.034689	0.0338137	0.161131	0.133909	0.124659	0.037841	0.034689	0.035456
0.0729115	0.0621647	0.0673954	0.0576814	0.0397133	0.0435625	0.158771	0.159533	0.14425	0.037841	0.034689	0.035456
0.0699657	0.0610247	0.045348	0.120592	0.0880299	0.0756486	0.0740736	0.0492364	0.0627016	0.037841	0.034689	0.035456
0.408097	0.471041	0.444716	0.037841	0.034689	0.0338137	0.0414969	0.0363733	0.0370965	0.037841	0.0380102	0.035456
0.831731	0.799871	0.730376	0.261296	0.136405	0.208311	0.141634	0.109823	0.157702	0.037841	0.034689	0.035456
1.30712	1.22197	1.02019	0.893657	0.739162	0.918021	0.103989	0.0887979	0.0890041	0.037841	0.034689	0.035456
0.10464	0.0953965	0.0990145	0.102091	0.0562648	0.0725173	0.0651035	0.0584507	0.0704188	0.037841	0.0363505	0.035456
0.0499871	0.0401671	0.0468563	0.037841	0.0360775	0.0338137	0.0797979	0.076981	0.103602	0.037841	0.034689	0.035456
0.037841	0.034689	0.0338137	0.120089	0.0497098	0.0639744	0.12408	0.0942387	0.107311	0.037841	0.034689	0.035456
0.140074	0.186156	0.185504	0.0596505	0.0430796	0.0516786	0.084683	0.0626115	0.0673846	0.037841	0.034689	0.035456
0.106582	0.118767	0.0998951	0.585471	0.378614	0.414018	0.193684	0.171069	0.135843	0.037841	0.0363619	0.035456
0.0385233	0.034689	0.0338137	0.0459827	0.0366689	0.0398965	0.0641169	0.0678958	0.0548773	0.143503	0.167708	0.134757
0.194519	0.224518	0.212712	0.0657	0.0430569	0.0359217	0.0607867	0.0395544	0.0392882	0.0765642	0.0894558	0.0717821
0.357821	0.328628	0.304782	0.0423506	0.034689	0.0338137	0.037841	0.034689	0.0338137	0.037841	0.0363733	0.0354449
0.135941	0.143962	0.106393	0.151954	0.0825216	0.104533	0.0800028	0.0655682	0.0689133	0.037841	0.039736	0.0354449
0.135941	0.143962	0.106393	0.0551335	0.0363619	0.0399628	0.0975027	0.0764944	0.0653763	0.037841	0.034689	0.0354449
0.196788	0.162673	0.168988	0.0396763	0.0388733	0.035456	0.0499748	0.0461105	0.0499888	0.037841	0.034689	0.0354449
0.0630565	0.0579129	0.0370743	0.037841	0.034689	0.0338137	0.133482	0.105276	0.0801285	0.037841	0.034689	0.0354449
0.0832168	0.0856027	0.0897199	0.0469448	0.0357817	0.035456	0.0931267	0.0788155	0.0638874	0.037841	0.034689	0.0354449
0.0396515	0.0397247	0.0354449	0.037841	0.034689	0.0338137	0.0564815	0.0563546	0.0547569	0.037841	0.0395204	0.0354449
0.238846	0.157736	0.124096	0.038759	0.034689	0.0386687	0.0978598	0.067139	0.0760584	0.037841	0.034689	0.0354449
0.0627272	0.0414144	0.0403608	0.037841	0.034689	0.038558	0.0433151	0.0379079	0.0390449	0.037841	0.0408249	0.0354449
0.0569469	0.0476235	0.0467682	0.037841	0.034689	0.0338137	0.104012	0.0793897	0.070278	0.037841	0.034689	0.0354449
0.0502209	0.0588539	0.044169	0.0641534	0.046438	0.0401176	0.0631906	0.0446976	0.0508998	0.037841	0.0356907	0.0354449
0.0721726	0.0611588	0.0650613	0.0523599	0.0395885	0.048242	0.0824711	0.0515005	0.0562007	0.037841	0.0379988	0.0354449
0.785442	0.873285	0.899464	0.037841	0.034689	0.0338137	0.0531459	0.0463703	0.0354338	0.037841	0.034689	0.0354449
0.110563	0.0466865	0.0508669	0.0451064	0.0458506	0.0446099	0.0674515	0.0968369	0.0643875	0.037841	0.0430003	0.0354449
0.0447607	0.0363619	0.0338137	0.0396763	0.0356452	0.0416644	0.3865	0.39088	0.373662	0.037841	0.0480072	0.0354449
0.0396639	0.034689	0.035456	0.0396639	0.034689	0.0338137	0.116122	0.0967278	0.0716307	0.037841	0.034689	0.0354449
0.0560404	0.0430117	0.038724	0.037841	0.034689	0.0338137	0.0473886	0.051129	0.0485827	0.037841	0.034689	0.0354449
0.054459	0.048041	0.0541659	0.039478	0.034689	0.0395868	0.0799426	0.0610917	0.0756917	0.037841	0.0378397	0.0354449
0.0896235	0.0856686	0.0963696	0.0419176	0.0403713	0.035456	0.0611408	0.0495971	0.039808	0.037841	0.034689	0.0354449
0.0896235	0.0856686	0.0963696	0.0405435	0.034689	0.035456	0.0396639	0.0363619	0.0338137	0.037841	0.034689	0.0354449
0.0596016	0.0430909	0.0524241	0.0396639	0.034689	0.0338137	0.0396763	0.0363733	0.0338137	0.037841	0.0363733	0.0354449
0.0988712	0.0816951	0.077384	0.0525687	0.0469236	0.0419736	0.0613728	0.0563546	0.0403055	0.037841	0.0380215	0.0354449
0.0478569	0.0363619	0.035456	0.037841	0.0363619	0.0338137	0.112945	0.0900039	0.0633327	0.037841	0.0396793	0.0354449
0.066649	0.0463364	0.0619723	0.0414845	0.034689	0.0370854	0.0738921	0.0523556	0.0403718	0.037841	0.0382147	0.0354449
0.0712029	0.0372033	0.0370632	0.038759	0.0370328	0.0338137	0.0649086	0.0643863	0.0558071	0.037841	0.0396793	0.0354449
0.037841	0.034689	0.0354449	0.037841	0.034689	0.0338137	0.0534405	0.0512304	0.0447531	0.037841	0.034689	0.0354449
0.0787851	0.103692	0.0669072	0.051635	0.0542329	0.0480441	0.106984	0.0986572	0.0824062	0.037841	0.0358955	0.0354449
0.0670746	0.0946757	0.0876035	0.0458223	0.0455116	0.0405376	0.0560037	0.0447315	0.0435956	0.037841	0.034689	0.0354449
0.0627028	0.0449124	0.0479672	0.0590515	0.0383623	0.0483299	0.037841	0.034689	0.0338137	0.037841	0.034689	0.0354449
0.0627028	0.0449124	0.0479672	0.150314	0.150734	0.153191	0.0451064	0.0379761	0.0434964	0.037841	0.0363619	0.0354449
0.0759722	0.101672	0.116577	0.0425361	0.0446184	0.0451277	0.0871074	0.0864049	0.0817082	0.037841	0.0363619	0.0354449
0.037841	0.034689	0.0338137	0.0385357	0.034689	0.0344353	0.0534528	0.0486952	0.0423931	0.037841	0.034689	0.0354449
0.104154	0.0480072	0.0532679	0.0604569	0.050014	0.0483299	0.0923502	0.07244	0.0571733	0.037841	0.034689	0.0354449
0.0451805	0.0388506	0.0338137	0.0383497	0.034689	0.0338137	0.129982	0.176631	0.120796	0.037841	0.034689	0.0354449
0.235669	0.254631	0.186473	0.0478323	0.0427512	0.035456	0.0875031	0.101106	0.0780087	0.037841	0.0380556	0.0354449
0.037841	0.034689	0.0338137	0.037841	0.034689	0.0338137	0.0611408	0.0530079	0.035456	0.037841	0.034689	0.0354449
0.0630199	0.0544014	0.0516567	0.069286	0.0534801	0.0559492	0.0409645	0.0363619	0.0354449	0.037841	0.034689	0.0354449
0.0630199	0.0544014	0.0516567	0.0396515	0.034689	0.035456	0.037841	0.0363733	0.0338137	0.037841	0.034689	0.0354449
0.0772526	0.0750113	0.080881	0.037841	0.034689	0.0338137	0.363545	0.347049	0.400889	0.037841	0.034689	0.0354449
0.140663	0.111951	0.0906382	0.0741099	0.0427512	0.0469003	0.159969	0.117348	0.170585	0.037841	0.034689	0.0354449
0.0507252	0.0418677	0.0410348	0.0519545	0.0363733	0.0355669	0.0881503	0.0800298	0.0560914	0.037841	0.034689	0.0354449
0.0603714	0.0632703	0.0706677	0.0396763	0.034689	0.0338137	0.173665	0.0976983	0.150971	0.037841	0.034689	0.0354449
0.0476844	0.0360093	0.0375727	0.0414969	0.034689	0.0367198	0.0396639	0.034689	0.0338137	0.037841	0.034689	0.0354449
0.0836857	0.0509939	0.052457	0.0396763	0.034689	0.0338137	0.0568489	0.0530529	0.0625819	0.037841	0.034689	0.0354449
0.039763	0.0392934	0.0420177	0.0396639	0.0380329	0.0338137	0.306369	0.260056	0.282873	0.037841	0.0363733	0.0354449
0.0478076	0.0430569	0.035955	0.0396639	0.034689	0.0338137	0.12933	0.114679	0.112525	0.037841	0.0363391	0.0354449
0.0666368	0.0530754	0.0564302	0.0431915	0.0363733	0.0338137	0.0900544	0.0746237	0.0749797	0.037841	0.034689	0.0354449
0.0663936	0.0620194	0.0513167	0.037841	0.0430909	0.0338137	0.100868	0.08425	0.0960931	0.037841	0.0363505	0.0354449
0.037841	0.034689	0.0338137	0.0414721	0.034689	0.0370078	0.0827478	0.108493	0.0817405	0.037841	0.0425248	0.0354449
0.045094	0.0363846	0.0338137	0.0414102	0.034689	0.0338137	0.0879346	0.0644086	0.075778	0.037841	0.0388847	0.0354449
0.0467721	0.0362936	0.0370854	0.0523231	0.0363733	0.0370743	0.0598827	0.0621758	0.0618089	0.037841	0.0354972	0.0354449
0.0396143	0.034689	0.0338137	0.107138	0.0602977	0.0627669	0.0726814	0.0660808	0.0648657	0.037841	0.034689	0.0354449
0.0587213	0.0484358	0.0544286	0.0558444	0.0380215	0.035456	0.0645311	0.046551	0.063833	0.037841	0.034689	0.0354449
0.0415092	0.034689	0.0338137	0.0523108	0.0380783	0.0378606	0.0719545	0.0690638	0.055293	0.037841	0.034689	0.0354449
0.0430308	0.034689	0.0354449	0.0479555	0.0440076	0.0451387	0.037841	0.0363619	0.0338137	0.037841	0.034689	0.0354449
0.0553909	0.0433965	0.0378274	0.037841	0.034689	0.0354449	0.0414597	0.034689	0.0338137	0.0441925	0.0391004	0.0413994
0.0405559	0.034689	0.0338137	0.0469201	0.0349281	0.0338137	0.106653	0.084943	0.0630825	0.0419424	0.0431702	0.0392882
0.0486207	0.0357362	0.0485168	0.0387342	0.034689	0.035456	0.037841	0.0380556	0.0371962	0.470195	0.480995	0.444198
0.0387465	0.034689	0.035456	0.0429813	0.0408476	0.0428124	0.672808	0.67279	0.755363	1.04568	1.10183	0.997084
0.037841	0.034689	0.0338137	0.0430184	0.034689	0.0338137	0.0523599	0.0451612	0.0471643	0.0412864	0.0363619	0.0386687
0.037841	0.034689	0.0354338	0.0396639	0.0380102	0.0338137	0.11638	0.148716	0.104565	0.173326	0.192264	0.162787
0.0428453	0.0350988	0.0338137	0.0396763	0.034689	0.0338137	0.508208	0.454188	0.536519	0.0605669	0.0546373	0.0567472
0.559828	0.40012	0.44961	0.0451187	0.0363733	0.0419294	0.0648599	0.059492	0.0612752	0.037841	0.034689	0.0354338
0.328166	0.279137	0.296051	0.124991	0.0905955	0.0855054	0.530232	0.245903	0.334464	0.037841	0.0363391	0.0354338
0.243168	0.178478	0.149322	0.0469448	0.034689	0.0354449	0.444852	0.181021	0.124617	0.037841	0.034689	0.0354338
0.110634	0.0689971	0.0660171	0.0396763	0.0366462	0.0338137	0.732851	0.738205	0.637114	0.037841	0.034689	0.0354338
0.0505776	0.0388961	0.0403165	0.0425361	0.0363505	0.0338137	0.0917647	0.084118	0.0785793	0.037841	0.0363733	0.0354338
0.0396639	0.034689	0.0370965	0.547391	0.6643	0.682545	0.0812556	0.0861632	0.0858589	0.037841	0.034689	0.0354338
0.0396267	0.0368964	0.0350567	0.0456248	0.0363505	0.038724	0.0969311	0.0817833	0.0676341	0.037841	0.034689	0.0354338
0.0432904	0.0374193	0.0419405	0.0380768	0.0355314	0.0351454	0.0675852	0.0588875	0.0567691	0.037841	0.0428192	0.0354338
0.0693467	0.0462347	0.0402613	0.0560649	0.069853	0.0590403	0.169559	0.126064	0.116944	0.037841	0.034689	0.0354338
0.0842265	0.0477589	0.0467792	0.0681929	0.0423096	0.054746	0.648936	0.606989	0.567613	0.037841	0.034689	0.0354338
0.0396763	0.034689	0.0338137	0.0396763	0.0411424	0.0338137	0.447769	0.403343	0.397657	0.037841	0.034689	0.0354338
0.037841	0.034689	0.0338137	0.0450447	0.0363619	0.0338137	0.257316	0.260524	0.250055	0.037841	0.0380329	0.0354338
0.0877308	0.0582491	0.0678943	0.0396763	0.034689	0.0338137	0.319556	0.372527	0.230221	0.037841	0.034689	0.0354338
0.0570081	0.0620753	0.0545599	0.037841	0.034689	0.034624	0.0844548	0.105699	0.0847446	0.037841	0.0348256	0.0354338
0.0378783	0.034689	0.0338137	0.044069	0.0365439	0.0362543	0.130285	0.101835	0.079494	0.037841	0.034689	0.0354338
0.0979312	0.0939327	0.0769423	0.043278	0.034689	0.0338137	0.0792193	0.0502732	0.0434412	0.037841	0.034689	0.0354338
0.0979312	0.0939327	0.0769423	0.0598094	0.0473188	0.0389121	0.0463775	0.0351102	0.0354449	0.037841	0.034689	0.0354338
0.281894	0.212428	0.245729	0.050553	0.0396906	0.0387129	0.117308	0.0623099	0.0819767	0.037841	0.0379761	0.0354338
0.341568	0.29703	0.266449	0.037841	0.0380215	0.0338137	0.0681564	0.0648659	0.0586365	0.037841	0.034689	0.0354338
0.19701	0.13143	0.147927	0.0574978	0.0555018	0.0495276	0.989502	1.07139	1.01439	0.037841	0.034689	0.0354338
0.037841	0.034689	0.0338137	0.053821	0.0434305	0.0378717	0.383339	0.335642	0.309174	0.037841	0.034689	0.0354338
1.96496	1.66772	2.05415	0.0443407	0.034689	0.0361324	0.427974	0.421728	0.416839	0.037841	0.0355314	0.0354338
0.0695288	0.0537835	0.0450616	0.037841	0.034689	0.0338137	0.0432533	0.0420603	0.0403718	0.037841	0.034689	0.0354338
0.102969	0.066493	0.0544067	0.0401224	0.0370669	0.0348126	0.226194	0.19623	0.274543	0.037841	0.034689	0.0354338
0.0599927	0.0608793	0.0499119	0.037841	0.034689	0.0338137	0.369375	0.313812	0.30766	0.037841	0.034689	0.0354338
0.0815686	0.0664151	0.0614495	0.0405807	0.034689	0.0338137	0.037841	0.034689	0.0338137	0.037841	0.034689	0.0354338
0.0654322	0.0524006	0.0561023	0.041175	0.0380102	0.0381485	0.830621	0.981143	1.00384	0.037841	0.0363619	0.0354338
0.0854516	0.0464154	0.0677534	0.0414845	0.034689	0.0338137	0.0432904	0.0379306	0.0338137	0.037841	0.0348028	0.0354338
0.149889	0.0957567	0.100075	0.0383373	0.034689	0.0338137	0.0535878	0.040961	0.0422275	0.037841	0.034689	0.0354338
0.0414845	0.034689	0.0338137	0.0716151	0.057162	0.054144	0.0396639	0.0372033	0.037606	0.037841	0.034689	0.0354338
0.0396391	0.0380102	0.0401507	0.0396763	0.034689	0.0338137	0.0784836	0.0527718	0.051196	0.037841	0.034689	0.0354338
0.0797859	0.0618071	0.0494727	0.0393788	0.034689	0.0338137	0.0396639	0.0363619	0.0354449	0.037841	0.034689	0.0354338
0.0614704	0.0476686	0.0416755	0.0396763	0.036032	0.035456	0.157047	0.139998	0.202357	0.037841	0.034689	0.0354338
0.202877	0.176704	0.154223	0.038759	0.0361571	0.0370965	0.465377	0.473059	0.400941	0.0772164	0.0955711	0.0723551
0.0898629	0.0871188	0.0623968	0.0432904	0.0363619	0.0354449	0.037841	0.034689	0.0338137	0.078363	0.0833475	0.073425
0.159148	0.104799	0.102322	0.0739405	0.0363733	0.0386687	0.190093	0.195385	0.19725	0.037841	0.034689	0.0354227
0.115087	0.084998	0.115612	0.0469324	0.034689	0.0408139	0.0707543	0.0800409	0.0577413	0.037841	0.0363505	0.0354227
0.0702205	0.0608681	0.0402834	0.0423382	0.0401558	0.0399739	0.208686	0.13563	0.15455	0.037841	0.0352696	0.0354227
0.0768058	0.0446637	0.0452159	0.137992	0.0708862	0.0611772	0.112037	0.106512	0.0842086	0.037841	0.034689	0.0354227
0.254831	0.245214	0.185714	0.0396639	0.0363619	0.0370743	0.0622515	0.0516018	0.0478462	0.037841	0.034689	0.0354227
0.160926	0.158572	0.15458	0.037841	0.034689	0.0338137	0.166986	0.205708	0.155162	0.037841	0.034689	0.0354227
0.263155	0.282738	0.219415	0.0595772	0.062846	0.0571078	1.01396	1.365	1.68085	0.037841	0.0363619	0.0354227
0.0706451	0.0651892	0.0407034	0.0595527	0.0403826	0.0354227	1.01396	1.365	1.68085	0.037841	0.0379988	0.0354227
0.0379155	0.03552	0.0338137	0.0396763	0.034689	0.0338137	0.557726	0.329018	0.392003	0.037841	0.034689	0.0354227
0.0668193	0.0649216	0.0699749	0.0466242	0.050138	0.0374288	0.0781699	0.0830392	0.0941884	0.037841	0.034689	0.0354227
0.112037	0.0989622	0.0958485	0.038759	0.034689	0.0338137	0.763722	0.843498	0.761042	0.037841	0.0395431	0.0354227
0.0771318	0.0640292	0.0516677	0.0386473	0.034689	0.0354338	0.226303	0.173098	0.150981	0.037841	0.0357134	0.0354227
0.0542014	0.0455003	0.0548773	0.0409522	0.0363619	0.0355004	0.0690067	0.0563882	0.0492749	0.0915375	0.0775228	0.0857732
0.0462048	0.0507237	0.0513386	0.0440195	0.0470027	0.041322	0.116932	0.0872835	0.0730252	0.0396267	0.0380215	0.0370854
0.458553	0.566661	0.462049	0.101307	0.064877	0.0771901	0.0577793	0.0421623	0.0405818	0.037841	0.0380556	0.0354116
0.0934849	0.0642636	0.0767591	0.0444148	0.0388733	0.048286	0.0433028	0.034689	0.0338137	0.037841	0.0355314	0.0354116
0.190283	0.239732	0.175243	0.0507006	0.0570947	0.0554352	0.144633	0.121161	0.137374	0.037841	0.0380329	0.0354116
0.037841	0.034689	0.0338137	0.101153	0.0591786	0.0506035	0.176452	0.144501	0.140491	0.037841	0.034689	0.0354116
0.0560404	0.0454438	0.0451608	0.037841	0.034689	0.0338137	0.123027	0.117929	0.0878495	0.037841	0.034689	0.0354116
0.0577181	0.0599509	0.0392108	0.041076	0.037226	0.0338137	0.151691	0.064297	0.064094	0.037841	0.034689	0.0354116
0.115498	0.0885347	0.0925796	0.0502947	0.0397133	0.035578	0.963217	0.273223	0.368116	0.0414969	0.0415958	0.0388347
0.0425485	0.0348256	0.0338137	0.267796	0.143075	0.188968	0.121026	0.094348	0.059433	0.0560037	0.0574086	0.0524241
0.0676339	0.0413804	0.0467352	0.12764	0.0662814	0.0691517	0.117355	0.156554	0.126419	0.145796	0.111973	0.136733
0.0433151	0.0362027	0.0367419	0.0420784	0.0380329	0.0354449	0.185262	0.290312	0.330718	0.116756	0.100323	0.10942
0.0396515	0.0469914	0.0484948	0.0522125	0.0377375	0.038547	0.281653	0.279243	0.272493	0.0396391	0.034689	0.0370854
0.0638122	0.0488869	0.0403276	0.037841	0.034689	0.0338137	0.51711	0.497134	0.474406	0.0396391	0.0363733	0.0370854
0.0469818	0.0396906	0.0386687	0.0958945	0.0694752	0.0595202	0.382206	0.322382	0.295347	0.037841	0.034689	0.0354006
0.0617634	0.066014	0.0419405	0.0685573	0.0463477	0.0756486	0.0766488	0.0556477	0.0530707	0.037841	0.0382828	0.0354006
0.101972	0.0699975	0.0580907	0.0459704	0.0363733	0.0396421	0.21568	0.355789	0.327606	0.037841	0.034689	0.0354006
0.101972	0.0699975	0.0580907	0.0478446	0.0417884	0.0439044	0.0430926	0.0473978	0.0387351	0.038759	0.034689	0.0362543
0.0759238	0.0647209	0.0616565	0.131227	0.133112	0.142717	0.429933	0.389064	0.300737	0.0396515	0.0399175	0.0370854
0.0840943	0.0682742	0.0759398	0.055158	0.0463477	0.0436287	0.112839	0.0628349	0.059553	0.0396515	0.0430117	0.0370854
0.0396763	0.0382033	0.0338137	0.0621539	0.0426493	0.0436508	0.213231	0.146789	0.123657	0.0396639	0.0363733	0.0370965
0.0918005	0.0807249	0.0906916	0.0395895	0.034689	0.0338137	0.037841	0.034689	0.0358441	0.0396639	0.0396906	0.0370965
0.0550108	0.0506448	0.0390559	0.037841	0.034689	0.0338137	0.043278	0.0363733	0.0338137	0.037841	0.034689	0.0353895
0.0637025	0.0414031	0.0511631	0.0415092	0.0363619	0.0338137	0.0996085	0.0658691	0.0577085	0.319576	0.307549	0.300645
0.0435623	0.0366689	0.0338137	0.0414597	0.0380329	0.035456	0.394071	0.344001	0.330347	0.0378907	0.0383737	0.0354338
0.37738	0.24288	0.260957	0.0535264	0.0363619	0.0452379	0.316746	0.426266	0.613171	0.0585501	0.0434079	0.0547788
0.113416	0.0563209	0.0645723	0.0424124	0.0397133	0.0354338	0.196455	0.234655	0.180548	0.213122	0.189126	0.200033
0.0419176	0.0589771	0.0411343	0.048633	0.0348256	0.0373845	0.165204	0.207002	0.222331	0.0396515	0.0380329	0.0370743
0.0602859	0.0614495	0.0466252	0.0415092	0.034689	0.0338137	0.201792	0.180311	0.154774	0.0396515	0.034689	0.0370743
0.0386721	0.0364756	0.0388015	0.04287	0.0392026	0.0340135	0.0414845	0.034689	0.0370743	0.0396763	0.0380102	0.0370965
0.131099	0.074967	0.0727983	0.0505161	0.043023	0.0378828	0.100013	0.100932	0.118159	0.0396763	0.0363733	0.0370965
0.037841	0.034689	0.0346129	0.0744124	0.0677067	0.0604252	0.114946	0.0904641	0.0963802	0.0396763	0.034689	0.0370965
0.0483867	0.0479959	0.0492749	0.0429937	0.034689	0.0338137	0.0596749	0.0453307	0.0530707	0.0396763	0.0410404	0.0370965
0.0483867	0.0479959	0.0492749	0.037841	0.034689	0.0357776	0.0656391	0.045082	0.0727118	0.037841	0.034689	0.0353784
0.0483867	0.0479959	0.0492749	0.0396639	0.0356565	0.0370078	0.21322	0.117585	0.212114	0.23281	0.248203	0.218575
0.0415092	0.0386008	0.0388236	0.0707664	0.051039	0.0420509	1.04013	1.06013	1.09142	1.61005	1.82405	1.54455
0.0562487	0.0584283	0.0732413	0.037841	0.034689	0.0338137	0.0684723	0.0695752	0.065485	0.083854	0.095462	0.0784609
0.0690917	0.0478943	0.0636699	0.0698807	0.0478943	0.0451828	0.143215	0.0637168	0.0627778	0.0396639	0.034689	0.0370743
0.110894	0.109801	0.0876998	0.0396763	0.0363733	0.0338137	0.0921113	0.105168	0.0953486	0.0396639	0.0380329	0.0370743
0.037841	0.034689	0.0338137	0.0421898	0.0379193	0.0370743	0.0717727	0.0730611	0.0753465	0.0396639	0.034689	0.0370743
0.037841	0.034689	0.035456	0.0429319	0.0363733	0.0338137	0.264025	0.2223	0.193269	0.0396763	0.038067	0.0370854
0.0728752	0.0445845	0.0461078	0.043006	0.0380556	0.0338137	0.182256	0.176353	0.209767	0.0396763	0.0388506	0.0370854
0.0659069	0.0446637	0.0484069	0.0825433	0.0804822	0.0607195	0.199142	0.229531	0.206165	0.037841	0.0395544	0.0353673
0.194274	0.12947	0.159168	0.037841	0.034689	0.0338137	0.099549	0.084514	0.0671242	0.037841	0.0355314	0.0353673
0.181178	0.195252	0.131222	0.0396763	0.0409723	0.0403165	0.0822425	0.0933534	0.0697583	0.0450323	0.0380556	0.042095
0.0414473	0.034689	0.0338137	0.0379775	0.034689	0.0338137	0.0433028	0.034689	0.0403387	0.365485	0.376396	0.343934
0.156647	0.133984	0.122019	0.0530108	0.0447202	0.0370965	0.0679863	0.0585179	0.0459097	0.0409893	0.039736	0.0383035
0.110622	0.084921	0.0769746	0.119854	0.0806035	0.0775025	0.186337	0.217663	0.170968	0.0396515	0.034689	0.0370522
0.0698807	0.0512979	0.0618851	0.122946	0.0623546	0.0589748	0.350787	0.395933	0.347824	0.0396763	0.034689	0.0370743
0.0507867	0.0415051	0.0418411	0.037841	0.034689	0.0338137	0.0769386	0.0532328	0.0631695	0.0396763	0.0488869	0.0370743
0.0863397	0.103279	0.0643114	0.0980383	0.0827749	0.0638656	0.616759	0.391565	0.353663	0.0396763	0.0359182	0.0370743
0.131785	0.0483794	0.0802145	0.0410017	0.034689	0.0338137	0.202091	0.202042	0.202564	0.0396763	0.034689	0.0370743
0.037841	0.0397133	0.0338137	0.13879	0.0958549	0.114962	0.0454397	0.063114	0.0605561	0.0396763	0.0371237	0.0370743
0.0415587	0.034689	0.0376946	0.0415092	0.034689	0.0338137	0.070451	0.0422416	0.0387019	0.037841	0.034689	0.0353562
0.179177	0.170944	0.158842	0.0474872	0.0399856	0.0399518	0.0589414	0.0513542	0.0617327	0.0723785	0.0719741	0.0676775
0.0739163	0.08996	0.102481	0.0396391	0.0354403	0.0338137	0.0836016	0.0920298	0.0832648	0.0411007	0.0386917	0.0384031
0.0752953	0.0794339	0.0791174	0.0616657	0.0429324	0.0449735	0.0766608	0.0694974	0.0776533	0.110493	0.112404	0.103391
0.0506145	0.0479169	0.0502523	0.0408407	0.0363505	0.0447751	0.108155	0.0696641	0.065083	0.0973717	0.10468	0.0910865
0.0886176	0.0861522	0.0613841	0.037841	0.0363505	0.0338137	0.0891206	0.0701308	0.0734034	0.0396143	0.0348142	0.0370078
0.21322	0.241381	0.176782	0.037841	0.039702	0.0338137	0.0548024	0.0552099	0.068935	0.0396763	0.034689	0.0370632
0.136556	0.0605662	0.0690217	0.0408779	0.034689	0.0338137	2.14092	1.73087	1.96926	0.0405683	0.039702	0.0378939
0.295181	0.258029	0.252509	0.0396763	0.0413918	0.0338137	0.540778	0.467392	0.359203	0.0498026	0.0520632	0.0465261
0.162498	0.139638	0.127096	0.043006	0.0374988	0.0360991	0.037841	0.034689	0.0338137	0.0414721	0.0363733	0.0387351
0.204702	0.213314	0.175132	0.037841	0.0364756	0.0338137	0.0678526	0.0573974	0.0760799
0.0739163	0.0459862	0.0442682	0.0433398	0.039736	0.0354449	0.0936162	0.0922487	0.0897199
0.234251	0.184412	0.149014	0.037841	0.034689	0.0338137	0.110835	0.0854378	0.0783102
0.161131	0.133909	0.124659	0.0558321	0.0439624	0.0425807	0.090832	0.0987226	0.0713602
0.158771	0.159533	0.14425	0.0451064	0.0380556	0.0338137	0.53453	0.459194	0.427772
0.0451187	0.0388847	0.035456	0.037841	0.034689	0.0338137	0.131797	0.102726	0.100966
0.0740736	0.0492364	0.0627016	0.0595405	0.0545924	0.0494836	0.158086	0.193274	0.134332
0.0414969	0.0363733	0.0370965	0.0433028	0.034689	0.0338137	0.037841	0.034689	0.0338137
0.141634	0.109823	0.157702	0.0423382	0.0372147	0.037916	0.0396763	0.0363733	0.0338137
0.103989	0.0887979	0.0890041	0.0449953	0.034689	0.0338137	0.0396763	0.0363733	0.0338137
0.0651035	0.0584507	0.0704188	0.037841	0.034689	0.0338137	0.192046	0.157276	0.203167
0.0797979	0.076981	0.103602	0.0432533	0.0363733	0.0370965	0.131204	0.0883591	0.106857
0.12408	0.0942387	0.107311	0.0386349	0.0363733	0.0338137	0.100405	0.0686635	0.0818801
0.084683	0.0626115	0.0673846	0.0382132	0.034689	0.0346462	0.0396019	0.0363391	0.0338137
0.193684	0.171069	0.135843	0.0396639	0.0363733	0.0338137	1.0009	0.941237	1.08397
0.0641169	0.0678958	0.0548773	0.037841	0.034689	0.0338137	0.0770715	0.0814526	0.0934428
0.0607867	0.0395544	0.0392882	0.0433522	0.034689	0.0370743	0.104344	0.15945	0.14843
0.037841	0.034689	0.0338137	0.0451434	0.034689	0.0338137	0.140698	0.176353	0.223179
0.0800028	0.0655682	0.0689133	0.043105	0.0413691	0.0364206	0.0602981	0.0389188	0.0338137
0.0975027	0.0764944	0.0653763	0.047327	0.0372147	0.0387129	0.088917	0.084349	0.0749042
0.0499748	0.0461105	0.0499888	0.0432286	0.034689	0.0338137	0.179435	0.146009	0.167552
0.133482	0.105276	0.0801285	0.054275	0.0547945	0.0595421	0.0743156	0.0593353	0.055293
0.0931267	0.0788155	0.0638874	0.037841	0.0363733	0.0338137	0.119584	0.0940311	0.0970286
0.0564815	0.0563546	0.0547569	0.0423382	0.04334	0.0354227	0.164249	0.112954	0.110989
0.0978598	0.067139	0.0760584	0.0383373	0.034689	0.035456	0.119678	0.118821	0.111452
0.0433151	0.0379079	0.0390449	0.0413731	0.0414144	0.0414767	0.111943	0.129971	0.126544
0.104012	0.0793897	0.070278	0.037841	0.0384873	0.0338137	0.052409	0.034689	0.0338137
0.0631906	0.0446976	0.0508998	0.0640681	0.0791578	0.073857	0.125774	0.0961169	0.0813967
0.0824711	0.0515005	0.0562007	0.049618	0.0477589	0.0456124	0.0494333	0.048041	0.0457555
0.0531459	0.0463703	0.0354338	0.0825193	0.0446863	0.0466472	0.0669774	0.0743357	0.0632457
0.0674515	0.0968369	0.0643875	0.037841	0.034689	0.0338137	0.0687881	0.0525806	0.0488025
0.3865	0.39088	0.373662	0.0396639	0.0363733	0.0354449	0.0424248	0.0426267	0.0354449
0.116122	0.0967278	0.0716307	0.04502	0.0422982	0.0352342	0.0757909	0.063181	0.0596947
0.0473886	0.051129	0.0485827	0.037841	0.034689	0.0354227	0.0863157	0.0641073	0.0605779
0.0879825	0.0555804	0.0606868	0.0594794	0.0403826	0.0452599	0.0664544	0.0442678	0.0385137
0.0799426	0.0610917	0.0756917	0.0598949	0.0524906	0.0477583	0.111389	0.127869	0.108387
0.0611408	0.0495971	0.039808	0.037841	0.034689	0.0338137	0.121834	0.0657688	0.0596293
0.0396639	0.0363619	0.0338137	0.0441925	0.0405414	0.0457335	0.0595649	0.0430456	0.0403608
0.0396763	0.0363733	0.0338137	0.0395152	0.0371806	0.0354449	0.0788816	0.0905188	0.0794832
0.0613728	0.0563546	0.0403055	0.0734079	0.0465736	0.0409575	0.419875	0.50243	0.54912
0.0433398	0.0430343	0.035456	0.0398498	0.0380443	0.035456	0.276046	0.265161	0.203502
0.112945	0.0900039	0.0633327	0.0830004	0.0715523	0.0733494	0.0876589	0.0892037	0.0942629
0.0738921	0.0523556	0.0403718	0.0601882	0.046359	0.0400291	0.0827238	0.0651335	0.0480221
0.0649086	0.0643863	0.0558071	0.0396639	0.0363733	0.0338137	0.122992	0.11896	0.144014
0.0534405	0.0512304	0.0447531	0.0451311	0.034689	0.0338137	0.0635807	0.0659806	0.0816438
0.106984	0.0986572	0.0824062				0.111601	0.0951562	0.0992798
0.0573019	0.0449577	0.0443123				0.13082	0.11262	0.124283
0.0560037	0.0447315	0.0435956				0.0770231	0.0529629	0.0614277
0.037841	0.034689	0.0338137				0.0851514	0.100051	0.0839513
0.0451064	0.0379761	0.0434964				0.0851514	0.100051	0.0839513
0.0871074	0.0864049	0.0817082				0.0678648	0.0568256	0.0505815
0.0534528	0.0486952	0.0423931				0.0759843	0.0683631	0.0717496
0.0923502	0.07244	0.0571733				0.0398869	0.0446298	0.0443343
0.129982	0.176631	0.120796				0.0666125	0.0729946	0.0637677
0.0875031	0.101106	0.0780087				0.0700142	0.0550528	0.0488355
0.0611408	0.0530079	0.035456				0.0663571	0.0631922	0.0622444
0.0409645	0.0363619	0.0354449				0.113169	0.110309	0.0752063
0.037841	0.0363733	0.0338137				0.132436	0.101378	0.103084
0.363545	0.347049	0.400889				0.0396515	0.0363505	0.03703
0.159969	0.117348	0.170585				0.273614	0.23291	0.15709
0.0881503	0.0800298	0.0560914				0.037841	0.0363505	0.0338137
0.173665	0.0976983	0.150971				0.037841	0.0363505	0.0338137
0.0396639	0.034689	0.0338137				0.037841	0.0363505	0.0338137
0.0568489	0.0530529	0.0625819				0.0684723	0.0832374	0.076813
0.306369	0.260056	0.282873				0.037841	0.034689	0.0348348
0.12933	0.114679	0.112525				0.061324	0.0483569	0.0439595
0.0900544	0.0746237	0.0749797				0.061324	0.0483569	0.0439595
0.100868	0.08425	0.0960931				0.0433398	0.0380443	0.036609
0.0827478	0.108493	0.0817405				0.0556238	0.0465171	0.0387129
0.0879346	0.0644086	0.075778				0.074243	0.034689	0.0458987
0.0598827	0.0621758	0.0618089				0.0801956	0.0718964	0.053925
0.0726814	0.0660808	0.0648657				0.226379	0.217593	0.238598
0.0645311	0.046551	0.063833				1.39904	1.51498	1.55678
0.0719545	0.0690638	0.055293				0.556696	0.573818	0.510592
0.037841	0.0363619	0.0338137				0.0684359	0.062053	0.0595748
0.0396763	0.0363733	0.0370965				0.037841	0.034689	0.0338137
0.0414597	0.034689	0.0338137				0.464131	0.498868	0.513907
0.106653	0.084943	0.0630825				0.0711423	0.0389642	0.0346351
0.037841	0.0380556	0.0371962				0.0463158	0.0363733	0.0443123
0.672808	0.67279	0.755363				0.0557341	0.0520407	0.0445878
0.0523599	0.0451612	0.0471643				0.0478816	0.0411651	0.0347682
0.11638	0.148716	0.104565				0.0527652	0.0414031	0.0434081
0.508208	0.454188	0.536519				0.193038	0.0950252	0.0857518
0.157378	0.116767	0.130869				0.333806	0.115713	0.122739
0.0648599	0.059492	0.0612752				0.165669	0.172425	0.142717
0.530232	0.245903	0.334464				0.0506145	0.0380556	0.0434192
0.444852	0.181021	0.124617				0.287196	0.296223	0.288654
0.732851	0.738205	0.637114				0.215921	0.15715	0.195117
0.0917647	0.084118	0.0785793				0.25803	0.335356	0.311328
0.0812556	0.0861632	0.0858589				0.0511679	0.0485373	0.0404934
0.0969311	0.0817833	0.0676341				0.153398	0.0900477	0.0910971
0.0675852	0.0588875	0.0567691				0.185978	0.136373	0.138283
0.169559	0.126064	0.116944				0.0700385	0.058025	0.0508778
0.648936	0.606989	0.567613				0.0447854	0.0424228	0.0466362
0.447769	0.403343	0.397657				0.0395276	0.0379761	0.0461299
0.199719	0.0950798	0.110052				0.0842866	0.078683	0.0518979
0.257316	0.260524	0.250055				0.0907363	0.0725066	0.0622444
0.319556	0.372527	0.230221				0.416415	0.408941	0.341272
0.0844548	0.105699	0.0847446				0.0959541	0.123111	0.0638439
0.130285	0.101835	0.079494				0.037841	0.0463138	0.0338137
0.0792193	0.0502732	0.0434412				0.231672	0.191651	0.209993
0.0463775	0.0351102	0.0354449				0.362466	0.325243	0.309541
0.117308	0.0623099	0.0819767				0.037841	0.0363733	0.0338137
0.0681564	0.0648659	0.0586365				0.0692253	0.065936	0.0520076
0.989502	1.07139	1.01439				0.115863	0.0801843	0.0838011
0.383339	0.335642	0.309174				0.214571	0.198803	0.136712
0.427974	0.421728	0.416839				0.196999	0.177333	0.211554
0.0432533	0.0420603	0.0403718				0.224657	0.183961	0.248171
0.057816	0.0379988	0.0459317				0.419885	0.549661	0.48083
0.226194	0.19623	0.274543				0.0782785	0.0748342	0.076716
0.369375	0.313812	0.30766				0.11962	0.0877885	0.0930486
0.0526547	0.0389982	0.0443564				0.0427711	0.0363733	0.0402944
0.158383	0.069264	0.076522				0.149476	0.144163	0.167855
0.037841	0.034689	0.0338137				0.0539805	0.0469236	0.049253
0.830621	0.981143	1.00384				0.0477583	0.0373284	0.0386797
0.0396143	0.0363391	0.0370854				0.037841	0.034689	0.0338137
0.0441678	0.0387144	0.0387351				0.0887493	0.0974149	0.0807305
0.037841	0.0363733	0.0338137				0.454496	0.224139	0.299121
0.0432904	0.0379306	0.0338137				0.0692738	0.0480184	0.0564412
0.0535878	0.040961	0.0422275				0.189624	0.223989	0.199519
0.0396639	0.0372033	0.037606				0.037841	0.034689	0.0338137
0.0784836	0.0527718	0.051196				0.037841	0.0363733	0.0338137
0.0396639	0.0363619	0.0354449				0.037841	0.034689	0.0338137
0.157047	0.139998	0.202357				0.0684845	0.0480523	0.0575556
0.0396763	0.034689	0.0338137				0.0396763	0.0380556	0.0338137
0.465377	0.473059	0.400941				0.0488054	0.0525806	0.0480991
0.037841	0.034689	0.0338137				0.0494826	0.0422189	0.037916
0.041435	0.0362823	0.0338137				0.037841	0.0396679	0.0370522
0.190093	0.195385	0.19725				0.0756096	0.0775007	0.0760152
0.0707543	0.0800409	0.0577413				0.0636904	0.060499	0.0514922
0.208686	0.13563	0.15455				0.038759	0.034689	0.0338137
0.112037	0.106512	0.0842086				0.0792072	0.0660474	0.0738462
0.0622515	0.0516018	0.0478462				0.0451558	0.0452403	0.0403608
0.0748237	0.0594696	0.0648548				0.037841	0.034689	0.0338137
0.166986	0.205708	0.155162				0.144667	0.137689	0.119572
1.01396	1.365	1.68085				0.0769748	0.105395	0.0749581
1.01396	1.365	1.68085				0.23581	0.216901	0.214829
0.557726	0.329018	0.392003				0.23581	0.216901	0.214829
0.0781699	0.0830392	0.0941884				0.202633	0.226294	0.171655
0.763722	0.843498	0.761042				0.121916	0.173294	0.169322
0.226303	0.173098	0.150981				0.0653835	0.0621982	0.065952
0.0690067	0.0563882	0.0492749				0.037841	0.034689	0.0338137
0.116932	0.0872835	0.0730252				0.0971812	0.0552773	0.0589857
0.0577793	0.0421623	0.0405818				0.138223	0.084613	0.0863086
0.0433028	0.034689	0.0338137				0.138709	0.104755	0.0845731
0.0701234	0.060197	0.0777395				0.122688	0.059033	0.0805585
0.144633	0.121161	0.137374				0.122688	0.059033	0.0805585
0.176452	0.144501	0.140491				0.0827358	0.0761514	0.0885659
0.123027	0.117929	0.0878495				0.708496	0.616713	0.948572
0.151691	0.064297	0.064094				0.0673786	0.0709972	0.0799457
0.963217	0.273223	0.368116				0.19054	0.22153	0.20511
0.121026	0.094348	0.059433				0.130715	0.12042	0.11326
0.117355	0.156554	0.126419				0.088342	0.0897847	0.0679052
0.185262	0.290312	0.330718				0.798757	0.677706	0.886365
0.281653	0.279243	0.272493				0.0661137	0.0589882	0.0486377
0.51711	0.497134	0.474406				0.0619098	0.0706752	0.0547897
0.382206	0.322382	0.295347				0.358835	0.549892	0.535437
0.0766488	0.0556477	0.0530707				0.140398	0.0813203	0.0863514
0.21568	0.355789	0.327606				0.0835054	0.092183	0.0706569
0.0430926	0.0473978	0.0387351				0.149855	0.132176	0.0927821
0.429933	0.389064	0.300737				0.149855	0.132176	0.0927821
0.037841	0.034689	0.0338137				0.144068	0.112954	0.111936
0.0433275	0.0382147	0.0345463				0.129784	0.125637	0.128376
0.0582075	0.0363733	0.035456				0.0709725	0.0494393	0.049253
0.037841	0.034689	0.035456				0.0441554	0.0549405	0.0481101
0.037841	0.034689	0.0338137				0.0987641	0.0951235	0.0664839
0.112839	0.0628349	0.059553				0.0414845	0.034689	0.0338137
0.213231	0.146789	0.123657				0.037841	0.034689	0.0338137
0.0544958	0.0412671	0.0437941				0.100464	0.0758969	0.0704512
0.037841	0.034689	0.0338137				0.037841	0.0444375	0.0403165
0.037841	0.0363733	0.0338137				1.25738	1.66056	1.72626
0.037841	0.034689	0.0358441				0.475665	0.363897	0.315865
0.043278	0.0363733	0.0338137				0.117214	0.126064	0.117803
0.0996085	0.0658691	0.0577085				0.0396391	0.034689	0.0338137
0.394071	0.344001	0.330347				0.0454397	0.0421283	0.0382038
0.316746	0.426266	0.613171				0.186381	0.115347	0.147394
0.196455	0.234655	0.180548				0.289449	0.152582	0.186373
0.165204	0.207002	0.222331				0.126661	0.17408	0.115077
0.201792	0.180311	0.154774				0.0437848	0.0369191	0.04375
0.0469571	0.039475	0.0378939				0.0589292	0.0454551	0.0475603
0.0414845	0.034689	0.0370743				0.929545	0.957798	0.887066
0.100013	0.100932	0.118159				0.128188	0.0839749	0.102216
0.114946	0.0904641	0.0963802				0.185665	0.136299	0.119813
0.0596749	0.0453307	0.0530707				0.0478816	0.0357362	0.0370965
0.0656391	0.045082	0.0727118				0.0414969	0.0376579	0.0338137
0.21322	0.117585	0.212114				0.119549	0.110309	0.126232
1.04013	1.06013	1.09142				0.122583	0.114227	0.077244
0.0684723	0.0695752	0.065485				0.101438	0.0916468	0.0961038
0.143215	0.0637168	0.0627778				0.154646	0.1118	0.133359
0.0825433	0.0413804	0.0484728				0.0444396	0.0657577	0.0478352
0.0921113	0.105168	0.0953486				0.280951	0.257902	0.225387
0.0717727	0.0730611	0.0753465				0.338498	0.30785	0.358015
0.264025	0.2223	0.193269				0.132134	0.101802	0.0868331
0.182256	0.176353	0.209767				0.18525	0.230585	0.19471
0.199142	0.229531	0.206165				0.069638	0.0702197	0.0615149
0.099549	0.084514	0.0671242				0.132355	0.0933643	0.0735546
0.0822425	0.0933534	0.0697583				0.0635685	0.0693418	0.0448853
0.037841	0.034689	0.0338137				0.0682779	0.0531428	0.0523364
0.0433028	0.034689	0.0403387				0.201548	0.209324	0.178631
0.0679863	0.0585179	0.0459097				0.0505776	0.0366462	0.0389342
0.186337	0.217663	0.170968				0.177803	0.13061	0.168523
0.350787	0.395933	0.347824				0.037841	0.0363391	0.0338137
0.333129	0.138982	0.123564				0.0661867	0.0543565	0.0562335
0.0769386	0.0532328	0.0631695				0.0587947	0.0600404	0.0431434
0.616759	0.391565	0.353663				0.182009	0.194936	0.151053
0.202091	0.202042	0.202564				0.037841	0.0356907	0.0422275
0.0523845	0.034689	0.0370743				0.0854876	0.0583499	0.0699532
0.0454397	0.063114	0.0605561				0.0415092	0.0363278	0.0411011
0.070451	0.0422416	0.0387019				0.0936401	0.13308	0.10484
0.0589414	0.0513542	0.0617327				0.0609699	0.0449351	0.0401065
0.0836016	0.0920298	0.0832648				0.158474	0.130248	0.114647
0.0766608	0.0694974	0.0776533				0.0987284	0.0669497	0.0763171
0.108155	0.0696641	0.065083				0.146774	0.140993	0.151278
0.0520282	0.0495746	0.0354449				0.133749	0.136437	0.127211
0.0891206	0.0701308	0.0734034				0.0603836	0.0582491	0.0539579
0.0548024	0.0552099	0.068935				0.0414969	0.0392139	0.0338137
2.14092	1.73087	1.96926				0.0824952	0.0607451	0.0568565
0.540778	0.467392	0.359203				0.617523	0.662797	0.51958
0.0586357	0.0388393	0.0579597				0.0948214	0.096706	0.100044
0.0414845	0.0363391	0.035456				0.137332	0.178879	0.16662
0.037841	0.034689	0.0338137				0.0396763	0.0405528	0.0338137
0.0678526	0.0573974	0.0760799				0.147833	0.151281	0.120681
0.0980383	0.0530192	0.0737598				0.0808582	0.0636387	0.0478462
0.0936162	0.0922487	0.0897199				0.145992	0.153012	0.124179
0.110835	0.0854378	0.0783102				0.16376	0.117821	0.116567
0.090832	0.0987226	0.0713602				0.0433398	0.034689	0.0362765
0.53453	0.459194	0.427772				0.110009	0.111206	0.13914
0.131797	0.102726	0.100966				0.507043	0.49777	0.440844
0.158086	0.193274	0.134332				0.301086	0.358339	0.392601
0.037841	0.034689	0.0338137				0.309138	0.273561	0.193836
0.037841	0.034689	0.0338137				0.339425	0.332394	0.341236
0.0396763	0.0363733	0.0338137				0.0923502	0.0937688	0.078041
0.0396763	0.0363733	0.0338137				0.271463	0.249292	0.222896
0.192046	0.157276	0.203167				0.0965857	0.13241	0.0896986
0.131204	0.0883591	0.106857				0.12827	0.164621	0.131046
0.100405	0.0686635	0.0818801				0.0523722	0.059492	0.0552821
0.0396019	0.0363391	0.0338137				0.114487	0.0831273	0.102724
0.0396019	0.0363391	0.0338137				0.360443	0.279426	0.230182
1.0009	0.941237	1.08397				0.283004	0.259452	0.167663
0.0770715	0.0814526	0.0934428				0.037841	0.034689	0.0338137
0.104344	0.15945	0.14843				0.0599194	0.0524906	0.0512179
0.140698	0.176353	0.223179				0.0433275	0.0430683	0.0494836
0.0602981	0.0389188	0.0338137				0.0542382	0.0407229	0.035456
0.088917	0.084349	0.0749042				0.0396639	0.0363733	0.0338137
0.179435	0.146009	0.167552				0.0523845	0.0396793	0.0370411
0.0743156	0.0593353	0.055293				0.037841	0.034689	0.0338137
0.119584	0.0940311	0.0970286				0.0450694	0.0376125	0.0338137
0.164249	0.112954	0.110989				0.037841	0.034689	0.0338137
0.119678	0.118821	0.111452				0.037841	0.034689	0.0338137
0.111943	0.129971	0.126544				0.074993	0.0616842	0.0514483
0.052409	0.034689	0.0338137				0.107753	0.0904969	0.102004
0.125774	0.0961169	0.0813967				0.297566	0.250469	0.267157
0.0494333	0.048041	0.0457555				0.152115	0.147168	0.116525
0.0669774	0.0743357	0.0632457				0.0750414	0.0502056	0.0592694
0.0687881	0.0525806	0.0488025				0.265382	0.23523	0.198192
0.0424248	0.0426267	0.0354449				0.0633491	0.0500253	0.0475053
0.0757909	0.063181	0.0596947				0.0729236	0.0545924	0.0764573
0.0863157	0.0641073	0.0605779				0.336664	0.312018	0.277491
0.0664544	0.0442678	0.0385137				0.037841	0.034689	0.0338137
0.111389	0.127869	0.108387				0.167757	0.137296	0.148738
0.121834	0.0657688	0.0596293				0.037841	0.034689	0.0354338
0.0595649	0.0430456	0.0403608				0.0414845	0.034689	0.0338137
0.0788816	0.0905188	0.0794832				0.0649695	0.0455907	0.044687
0.419875	0.50243	0.54912				0.0533177	0.0372147	0.0395205
0.276046	0.265161	0.203502				0.037841	0.034689	0.0338137
0.0876589	0.0892037	0.0942629				0.111566	0.0883372	0.0819123
0.0827238	0.0651335	0.0480221				0.037841	0.034689	0.0338137
0.122992	0.11896	0.144014				0.037841	0.034689	0.0338137
0.0635807	0.0659806	0.0816438				0.042499	0.0446637	0.0511082
0.111601	0.0951562	0.0992798				0.0396763	0.0363733	0.0338137
0.13082	0.11262	0.124283				0.0396763	0.0363733	0.0338137
0.0770231	0.0529629	0.0614277				0.198854	0.19922	0.158537
0.0851514	0.100051	0.0839513				0.088929	0.111541	0.0818264
0.0851514	0.100051	0.0839513				0.0895995	0.107898	0.0928674
0.0678648	0.0568256	0.0505815				0.13908	0.147579	0.184304
0.0759843	0.0683631	0.0717496				0.173665	0.118455	0.0999481
0.0398869	0.0446298	0.0443343				0.208499	0.24779	0.238097
0.0666125	0.0729946	0.0637677				0.0991447	0.113051	0.103264
0.0700142	0.0550528	0.0488355				0.0551702	0.0487742	0.0455132
0.0663571	0.0631922	0.0622444				0.132169	0.122083	0.0630825
0.113169	0.110309	0.0752063				0.0535632	0.0688637	0.044158
0.132436	0.101378	0.103084				0.0575712	0.0405755	0.0354449
0.0396515	0.0363505	0.03703				0.247252	0.258185	0.223403
0.273614	0.23291	0.15709				0.247252	0.258185	0.223403
0.037841	0.0363505	0.0338137				0.0598827	0.0641185	0.0703646
0.037841	0.0363505	0.0338137				0.203541	0.173118	0.194422
0.037841	0.0363505	0.0338137				0.14537	0.0871627	0.0985687
0.0684723	0.0832374	0.076813				0.118048	0.134164	0.106414
0.037841	0.034689	0.0348348				0.261721	0.262081	0.229533
0.061324	0.0483569	0.0439595				0.446021	0.384907	0.37722
0.061324	0.0483569	0.0439595				0.388263	0.439624	0.390556
0.0433398	0.0380443	0.036609				0.27986	0.27522	0.25353
0.0556238	0.0465171	0.0387129				0.164954	0.161391	0.174407
0.074243	0.034689	0.0458987				0.0854996	0.0803167	0.0589639
0.0801956	0.0718964	0.053925				0.121049	0.084206	0.052194
0.226379	0.217593	0.238598				0.120147	0.120431	0.110168
1.39904	1.51498	1.55678				0.0649086	0.069553	0.0566379
0.556696	0.573818	0.510592				0.101331	0.0822792	0.0786331
0.0684359	0.062053	0.0595748				0.042363	0.0462234	0.0454692
0.037841	0.034689	0.0338137				0.148258	0.109672	0.113639
0.464131	0.498868	0.513907				0.101117	0.104799	0.0786547
0.0711423	0.0389642	0.0346351				0.077325	0.0396452	0.0500876
0.0463158	0.0363733	0.0443123				0.0586724	0.0389528	0.0459867
0.0557341	0.0520407	0.0445878				0.0648721	0.0413691	0.0403718
0.0478816	0.0411651	0.0347682				0.106972	0.0746237	0.0764573
0.0396515	0.034689	0.0338137				0.0850193	0.0835787	0.0733602
0.0527652	0.0414031	0.0434081				0.193773	0.188605	0.176651
0.193038	0.0950252	0.0857518				0.0598827	0.0801512	0.0500766
0.333806	0.115713	0.122739				0.192079	0.153422	0.142336
0.165669	0.172425	0.142717				0.145566	0.150188	0.141234
0.0506145	0.0380556	0.0434192				0.770495	0.87562	0.703008
0.287196	0.296223	0.288654				0.65841	0.579129	0.51789
0.215921	0.15715	0.195117				0.196733	0.142135	0.122029
0.25803	0.335356	0.311328				0.589675	0.542791	0.509562
0.0511679	0.0485373	0.0404934				0.364792	0.329427	0.341254
0.153398	0.0900477	0.0910971				0.212517	0.189689	0.176591
0.185978	0.136373	0.138283				0.175414	0.239959	0.178973
0.0700385	0.058025	0.0508778				0.81532	0.856124	0.891319
0.0447854	0.0424228	0.0466362				0.037841	0.034689	0.0338137
0.0395276	0.0379761	0.0461299				0.0648721	0.0515568	0.043375
0.0842866	0.078683	0.0518979				0.0460074	0.034689	0.0382813
0.0907363	0.0725066	0.0622444				0.129877	0.125947	0.104216
0.416415	0.408941	0.341272				0.0674759	0.0615836	0.0638982
0.0959541	0.123111	0.0638439				0.0505653	0.0373397	0.0347017
0.037841	0.0463138	0.0338137				0.037841	0.034689	0.0338137
0.231672	0.191651	0.209993				0.037841	0.034689	0.0338137
0.362466	0.325243	0.309541				0.0414845	0.0363733	0.0370632
0.037841	0.0363733	0.0338137				0.0762138	0.0660251	0.0435956
0.0692253	0.065936	0.0520076				0.0441801	0.0377375	0.0338137
0.115863	0.0801843	0.0838011				0.149292	0.131995	0.124648
0.214571	0.198803	0.136712				0.0683994	0.0724955	0.0742349
0.196999	0.177333	0.211554				0.0379155	0.0352354	0.0338137
0.037841	0.034689	0.0338137				0.101569	0.144722	0.116818
0.224657	0.183961	0.248171				0.132552	0.105547	0.13089
0.419885	0.549661	0.48083				0.13075	0.171711	0.166803
0.0782785	0.0748342	0.076716				0.134932	0.123593	0.0893567
0.11962	0.0877885	0.0930486				0.121541	0.136819	0.0976343
0.0427711	0.0363733	0.0402944				0.0961329	0.0480184	0.0549429
0.149476	0.144163	0.167855				0.0787972	0.092183	0.0803865
0.0539805	0.0469236	0.049253				0.10586	0.135906	0.124273
0.0477583	0.0373284	0.0386797				0.0590393	0.0492364	0.0389785
0.037841	0.034689	0.0338137				0.037841	0.034689	0.0338137
0.0887493	0.0974149	0.0807305				0.0603103	0.0424341	0.0433861
0.454496	0.224139	0.299121				0.126684	0.163746	0.137053
0.0692738	0.0480184	0.0564412				0.0746543	0.0671167	0.0623533
0.189624	0.223989	0.199519				0.170114	0.125626	0.0998209
0.051131	0.0455681	0.035456				0.037841	0.0349508	0.0338137
0.037841	0.034689	0.0338137				0.0978122	0.103073	0.0776103
0.037841	0.0363733	0.0338137				0.0437971	0.0417884	0.0383588
0.037841	0.034689	0.0338137				0.964353	0.990214	0.873481
0.037841	0.034689	0.0338137				0.0771801	0.0700197	0.0833292
0.0684845	0.0480523	0.0575556				0.0758876	0.0572405	0.0492969
0.0396763	0.0380556	0.0338137				0.0396763	0.034689	0.0348681
0.037841	0.0363733	0.0338137				0.037841	0.0363391	0.0338137
0.0410141	0.034689	0.0358441				0.177961	0.084932	0.0809455
0.0432904	0.034689	0.0354449				0.572244	0.500263	0.47403
0.0488054	0.0525806	0.0480991				0.0430926	0.034689	0.0338137
0.0494826	0.0422189	0.037916				0.0622027	0.0548057	0.051196
0.037841	0.0396679	0.0370522				0.136729	0.0986246	0.0960825
0.0756096	0.0775007	0.0760152				0.0475735	0.0575992	0.0465261
0.0504915	0.0427399	0.0408028				0.0511925	0.0516693	0.0493189
0.0636904	0.060499	0.0514922				0.037841	0.034689	0.0338137
0.038759	0.034689	0.0338137				0.145969	0.105699	0.104121
0.0792072	0.0660474	0.0738462				0.0839381	0.0569153	0.0746451
0.0487192	0.038862	0.0370743				0.206348	0.156439	0.169483
0.0951315	0.0429551	0.0532679				0.126357	0.112685	0.101655
0.0451558	0.0452403	0.0403608				0.0504792	0.039736	0.0427131
0.0505407	0.0432494	0.0402834				0.044316	0.0579466	0.0532898
0.0475981	0.0464042	0.0403608				0.0881144	0.138865	0.0876356
0.037841	0.034689	0.0338137				0.037841	0.0381124	0.0403497
0.0744366	0.0704975	0.0783856				0.0414721	0.0455342	0.045359
0.0514875	0.0363619	0.0350123				0.192191	0.176931	0.164746
0.144667	0.137689	0.119572				0.210735	0.139829	0.143057
0.0769748	0.105395	0.0749581				0.10483	0.136204	0.137363
0.23581	0.216901	0.214829				0.047142	0.043985	0.0338137
0.23581	0.216901	0.214829				0.0440442	0.0362936	0.0338137
0.202633	0.226294	0.171655				0.0396639	0.034689	0.0338137
0.121916	0.173294	0.169322				0.037841	0.0363391	0.035456
0.0653835	0.0621982	0.065952				0.445179	0.514394	0.468865
0.0383621	0.0380102	0.0338137				0.0869515	0.0633261	0.0631804
0.037841	0.034689	0.0338137				0.0687517	0.0787051	0.0515799
0.116263	0.0803719	0.112808				0.0971931	0.071963	0.080322
0.0971812	0.0552773	0.0589857				0.128538	0.140199	0.0963696
0.138223	0.084613	0.0863086				0.284281	0.254582	0.290086
0.138709	0.104755	0.0845731				0.0437971	0.0380556	0.0387019
0.122688	0.059033	0.0805585				0.0522739	0.0446637	0.0485388
0.122688	0.059033	0.0805585				0.136127	0.087536	0.0681762
0.0827358	0.0761514	0.0885659				0.203474	0.145714	0.139006
0.037841	0.034689	0.0346129				0.070451	0.0695085	0.0582108
0.708496	0.616713	0.948572				0.0882222	0.0593353	0.0489454
0.0596749	0.0413578	0.0436287				0.125575	0.0795222	0.0905635
0.0673786	0.0709972	0.0799457				0.236707	0.234497	0.27159
0.19054	0.22153	0.20511				0.245384	0.29997	0.266997
0.130715	0.12042	0.11326				0.304824	0.284558	0.289454
0.088342	0.0897847	0.0679052				0.932939	0.911129	0.963612
0.798757	0.677706	0.886365				0.102305	0.116326	0.0923771
0.0661137	0.0589882	0.0486377				0.4246	0.463312	0.371942
0.0619098	0.0706752	0.0547897				0.129586	0.121096	0.100054
0.358835	0.549892	0.535437				0.215987	0.210716	0.150183
0.140398	0.0813203	0.0863514				0.0402215	0.0405528	0.034624
0.0835054	0.092183	0.0706569				0.192046	0.133229	0.0832004
0.149855	0.132176	0.0927821				0.280164	0.245706	0.241745
0.149855	0.132176	0.0927821				0.144229	0.096826	0.141027
0.037841	0.0380443	0.0402502				0.0522739	0.048041	0.0338137
0.144068	0.112954	0.111936				0.211395	0.189454	0.194482
0.129784	0.125637	0.128376				0.123413	0.116854	0.0872291
0.0709725	0.0494393	0.049253				0.0396639	0.0363619	0.0352785
0.0441554	0.0549405	0.0481101				0.040593	0.042083	0.0371519
0.0987641	0.0951235	0.0664839				0.26325	0.20266	0.179645
0.0414845	0.034689	0.0338137				0.0726087	0.0534014	0.0428786
0.037841	0.034689	0.0338137				0.0971097	0.101704	0.107975
0.100464	0.0758969	0.0704512				0.32023	0.259209	0.2037
0.037841	0.0444375	0.0403165				0.291969	0.265462	0.284031
0.037841	0.034689	0.0338137				0.0787248	0.0807249	0.0717064
0.0947021	0.0791026	0.104723				0.048633	0.0405301	0.0434853
1.25738	1.66056	1.72626				0.299099	0.245775	0.25514
0.0878867	0.0596599	0.0628322				0.0897073	0.0806477	0.111325
0.475665	0.363897	0.315865				0.037841	0.034689	0.0338137
0.117214	0.126064	0.117803				0.457273	0.400809	0.324078
0.041435	0.0380556	0.0370854				0.192235	0.172839	0.156142
0.0396391	0.034689	0.0338137				0.37355	0.362845	0.29926
0.0454397	0.0421283	0.0382038				0.338347	0.288479	0.274318
0.186381	0.115347	0.147394				0.16542	0.134451	0.0945504
0.289449	0.152582	0.186373				0.118951	0.131505	0.106794
0.0414597	0.0363733	0.0350789				0.155104	0.119819	0.0817405
0.126661	0.17408	0.115077				0.0713605	0.0548507	0.0579051
0.0437848	0.0369191	0.04375				0.18637	0.13325	0.155713
0.0589292	0.0454551	0.0475603				0.0460567	0.0412784	0.0354338
0.037841	0.034689	0.0338137				0.251902	0.22971	0.197865
0.929545	0.957798	0.887066				0.135014	0.0970114	0.104205
0.128188	0.0839749	0.102216				0.0393169	0.034689	0.0338137
0.185665	0.136299	0.119813				0.167984	0.178735	0.169696
0.0478816	0.0357362	0.0370965				0.037841	0.0363733	0.0354449
0.0414969	0.0376579	0.0338137				0.12533	0.0775338	0.0784502
0.119549	0.110309	0.126232				0.0396763	0.034689	0.0338137
0.122583	0.114227	0.077244				0.104332	0.0741806	0.0578833
0.101438	0.0916468	0.0961038				0.037841	0.034689	0.0338137
0.154646	0.1118	0.133359				0.266928	0.232254	0.243157
0.0444396	0.0657577	0.0478352				0.158611	0.127474	0.133845
0.280951	0.257902	0.225387				0.0525933	0.0516693	0.0649418
0.338498	0.30785	0.358015				0.0931744	0.0503407	0.0597929
0.132134	0.101802	0.0868331				0.108225	0.130568	0.123824
0.18525	0.230585	0.19471				0.0964784	0.0917343	0.0754221
0.069638	0.0702197	0.0615149				0.172671	0.190752	0.186983
0.132355	0.0933643	0.0735546				0.078182	0.0628572	0.0581781
0.0635685	0.0693418	0.0448853				0.0677311	0.0571284	0.0563756
0.0407293	0.034689	0.0338137				0.0715545	0.0779317	0.0658542
0.0682779	0.0531428	0.0523364				0.0749446	0.0517706	0.0554352
0.201548	0.209324	0.178631				0.0800631	0.08218	0.0663971
0.0505776	0.0366462	0.0389342				0.0892164	0.0720406	0.0774164
0.177803	0.13061	0.168523				0.037841	0.034689	0.0342688
0.037841	0.0363391	0.0338137				0.469624	0.451316	0.396708
0.0661867	0.0543565	0.0562335				0.0723422	0.0686746	0.0656262
0.0587947	0.0600404	0.0431434				0.0536492	0.0371237	0.041079
0.182009	0.194936	0.151053				0.0609332	0.0480636	0.0379049
0.037841	0.0356907	0.0422275				0.037841	0.0363733	0.0338137
0.0854876	0.0583499	0.0699532				0.037841	0.034689	0.0338137
0.0415092	0.0363278	0.0411011				0.0878267	0.0604879	0.0582872
0.0936401	0.13308	0.10484				0.0409769	0.034689	0.0338137
0.0609699	0.0449351	0.0401065				0.0396639	0.0363619	0.0354338
0.158474	0.130248	0.114647				0.0492364	0.0399062	0.0516677
0.0987284	0.0669497	0.0763171				0.0442048	0.0414824	0.0382038
0.146774	0.140993	0.151278				0.037841	0.0363505	0.0338137
0.048436	0.0413804	0.0416202				0.167667	0.163996	0.118515
0.133749	0.136437	0.127211				0.052409	0.0556477	0.0411343
0.0603836	0.0582491	0.0539579				2.20101	1.67953	1.35263
0.0414969	0.0392139	0.0338137				0.0405683	0.034689	0.0338137
0.0824952	0.0607451	0.0568565				0.0414721	0.0363391	0.0338137
[truncated: 8,910 more rows]

## Sheet: Figure 1g
Fold change gene expression G1/G2 (Log2)	Expression in G1 (Log2 RPM)
-2.6734	2.00177
0.202187	1.67853
-1.94485	1.53837
-3.71813	1.53462
-4.05307	1.34501
-1.20339	1.32201
-3.1445	1.26997
-4.00462	1.259
-3.86222	1.22104
-3.31657	1.21237
-3.84601	1.18132
-3.65019	1.1502
-4.27183	1.12624
-3.49077	1.09217
-3.88237	1.09147
-3.10736	1.09096
-3.20865	1.08253
-3.44524	1.0546
-3.77437	1.0474
-4.00872	1.04178
-3.65837	1.0361
-2.99515	1.03441
-3.78328	1.02473
-4.34192	0.982807
-4.09142	0.977269
-4.44108	0.956993
-2.04526	0.954072
-4.24913	0.95295
-3.46381	0.937864
-3.52613	0.936889
-3.42444	0.9309
-3.63317	0.930549
-3.43432	0.913825
-2.75171	0.905427
-4.42376	0.886012
-4.03688	0.883668
-3.98291	0.878949
-4.04085	0.876939
-3.27368	0.873393
-3.40286	0.859897
-4.25983	0.858141
-3.87487	0.857769
-4.24937	0.854456
-3.44247	0.853839
-4.45303	0.846405
-4.08644	0.841011
-4.02397	0.834255
-4.52922	0.814763
-2.73245	0.81457
-4.39265	0.809846
-4.34398	0.799068
-3.69733	0.793795
-4.08255	0.792594
-3.86649	0.787356
-2.34839	0.786653
-4.086	0.785139
-3.06923	0.777834
-4.05138	0.772964
-4.31403	0.76538
-4.56737	0.762374
-4.21774	0.762185
-4.56858	0.761623
-4.24961	0.754548
-4.32573	0.752141
-4.51255	0.751948
-4.03249	0.748704
-4.03374	0.747452
-4.45331	0.746263
-3.53585	0.744462
-3.74589	0.7437
-3.38611	0.742354
-4.40097	0.74168
-4.59204	0.736788
-3.9422	0.735008
-4.35411	0.732623
-4.66934	0.728732
-4.60221	0.726614
-4.26129	0.725466
-4.63761	0.72543
-4.66902	0.724271
-4.31479	0.711425
-3.86296	0.706418
-4.69287	0.705204
-4.56044	0.70275
-4.69057	0.696051
-4.56737	0.695821
-3.51984	0.695482
-4.38358	0.695442
-4.44025	0.695188
-4.44552	0.693525
-4.70777	0.690302
-4.0656	0.689582
-4.4589	0.689382
-2.41986	0.687975
-4.71211	0.685968
-4.55534	0.685329
-1.29091	0.683202
-3.61855	0.677309
-4.2706	0.673891
-4.46677	0.673878
-4.24574	0.67377
-4.2484	0.671454
-4.66255	0.667647
-4.25641	0.666197
-4.6632	0.66563
-4.63761	0.658699
-3.88971	0.657707
-4.16401	0.65423
-3.52907	0.650381
-4.58316	0.649366
-4.54489	0.649258
-4.68171	0.647572
-4.38358	0.643744
-4.44385	0.642879
-4.3804	0.642489
-4.67845	0.642181
-4.33265	0.641552
-3.82998	0.635553
-4.56224	0.630661
-4.49234	0.629579
-4.50097	0.628492
-4.77175	0.626323
-4.16446	0.624569
-4.27454	0.622781
-4.71211	0.61672
-4.48576	0.608327
-4.44468	0.608073
-4.09468	0.606276
-4.06049	0.605713
-4.65997	0.604088
-3.22213	0.603174
-4.66094	0.602685
-4.66191	0.601718
-4.55294	0.598567
-4.40393	0.598405
-4.80093	0.597148
-4.62027	0.59526
-4.54519	0.59385
-4.73567	0.593157
-4.51546	0.593064
-3.52511	0.592268
-4.73703	0.591799
-4.08341	0.591185
-0.998476	0.590568
-4.80769	0.590386
-1.87072	0.590237
-4.61059	0.590232
-4.73873	0.5901
-4.81055	0.587529
-4.44302	0.587276
-3.97008	0.586943
-4.78433	0.578702
-4.7008	0.577748
-4.68466	0.57635
-4.59389	0.576331
-4.52423	0.576086
-3.99018	0.575967
-4.32803	0.575401
-3.82005	0.570138
-4.45834	0.569729
-3.49737	0.569607
-4.13552	0.567809
-3.46592	0.567722
-4.76967	0.565113
-4.78258	0.564638
-4.29016	0.564446
-3.17041	0.56374
-4.76724	0.562049
-2.77908	0.558226
-4.64364	0.557181
-4.70711	0.556954
-4.76932	0.554948
-4.31276	0.55174
-4.18772	0.551586
-3.38718	0.551554
-3.99119	0.549599
-4.01818	0.547426
-4.0986	0.546396
-4.51023	0.545551
-4.74384	0.544893
-4.23491	0.54379
-4.38093	0.543754
-4.85446	0.543615
-3.73584	0.543591
-2.29359	0.543446
-4.65804	0.541946
-3.96728	0.539515
-4.57342	0.538638
-4.79278	0.536044
-4.79455	0.534278
-4.86407	0.534002
-4.11374	0.533821
-4.86444	0.533631
-3.35177	0.533248
-4.83107	0.532437
-4.8663	0.531775
-4.7316	0.531585
-4.86667	0.531403
-4.61028	0.52916
-4.86965	0.528427
-3.09164	0.526456
-4.4469	0.526222
-4.73975	0.523004
-4.78188	0.522937
-4.80626	0.522564
-4.87824	0.519836
-4.33188	0.519772
-4.54638	0.519641
-4.50559	0.519145
-4.45443	0.518345
-4.87637	0.516923
-4.71746	0.515065
-4.76516	0.513392
-4.28593	0.512561
-3.63681	0.510059
-3.76949	0.508394
-4.57524	0.508017
-4.8563	0.507668
-4.817	0.506816
-4.75721	0.506414
-4.8933	0.504772
-4.75894	0.504691
-4.02418	0.502394
-3.9538	0.501973
-4.80377	0.501944
-4.70944	0.49851
-4.50126	0.498171
-3.99281	0.496776
-3.03761	0.495528
-4.76932	0.493434
-4.70711	0.493299
-1.66574	0.493009
-4.28568	0.491459
-4.90929	0.488785
-4.50097	0.488676
-1.13989	0.487867
-4.80983	0.48692
-4.71411	0.485459
-4.40582	0.48508
-4.03918	0.484515
-4.80342	0.484428
-4.2501	0.483752
-4.89899	0.482878
-4.63983	0.482489
-4.66255	0.481303
-4.6016	0.480893
-4.60624	0.480875
-2.88792	0.48039
-4.91812	0.479954
-4.91812	0.479954
-4.91889	0.479183
-4.91889	0.479183
-3.38292	0.478443
-4.91966	0.478412
-4.91966	0.478412
-4.49694	0.476548
-4.55205	0.476393
-4.00421	0.474183
-4.75928	0.473672
-4.75962	0.472045
-4.68204	0.471897
-4.24092	0.470426
-4.86111	0.467719
-4.79597	0.467661
-4.6162	0.467054
-4.8637	0.466954
-4.26938	0.466896
-4.86296	0.466324
-4.8637	0.465125
-4.86444	0.46484
-4.51721	0.463792
-4.93595	0.462128
-4.57859	0.461026
-4.83579	0.46007
-4.56556	0.459918
-4.80591	0.459029
-3.551	0.458276
-4.64205	0.456703
-4.94338	0.454701
-4.41911	0.454024
-4.086	0.453993
-4.44219	0.453442
-4.35802	0.453177
-4.94494	0.453132
-4.87787	0.452334
-4.86111	0.44956
-4.63571	0.449482
-4.95281	0.445263
-4.67714	0.444777
-4.76204	0.444647
-4.16858	0.442692
-4.60438	0.441975
-3.65275	0.440954
-4.82853	0.440782
-4.82456	0.439944
-4.89066	0.438172
-4.89141	0.437416
-4.87002	0.435694
-4.89558	0.43508
-4.86965	0.434718
-4.76481	0.433091
-4.06666	0.430349
-4.97028	0.4278
0.542097	0.426407
-4.97387	0.424202
-4.97467	0.423401
-4.97467	0.423401
-3.82998	0.422771
-4.97548	0.4226
-4.97548	0.4226
-4.97548	0.4226
-4.97548	0.4226
-4.97548	0.4226
-4.90623	0.422596
-4.97588	0.422199
-4.97588	0.422199
-4.81055	0.42155
-4.90738	0.42145
-4.97668	0.421397
-4.97668	0.421397
-4.97708	0.420996
-4.66546	0.4205
-4.97869	0.41939
-4.97869	0.41939
-4.90967	0.419154
-4.10363	0.418755
-4.98029	0.417783
-4.89141	0.417004
-4.9823	0.415771
-4.94809	0.415418
-4.61496	0.41534
-4.67975	0.415112
-4.98392	0.414159
-4.56164	0.413272
-4.91658	0.412703
-4.91735	0.41239
-4.15037	0.41228
-4.2964	0.412263
-4.61558	0.412118
-4.91812	0.411163
-4.91774	0.411091
-4.91812	0.410706
-4.91812	0.410706
-4.98795	0.410123
-4.91966	0.410079
-4.67291	0.40842
-4.94024	0.405588
-3.781	0.404436
-2.65788	0.403862
-4.86222	0.401842
-4.57039	0.401308
-4.86111	0.400771
-4.8637	0.40036
-2.93614	0.400013
-4.8637	0.399923
-4.9985	0.399574
-4.66352	0.39756
-4.86593	0.397259
-4.98836	0.396835
-4.93361	0.395675
-4.36221	0.394201
-4.91697	0.393702
-4.80733	0.393074
-4.91774	0.392932
-4.80805	0.392778
-5.00585	0.392226
-4.94416	0.391538
-4.97387	0.391035
-4.80947	0.390932
-4.99322	0.390076
-4.8109	0.389085
-4.83397	0.386214
-4.75687	0.385382
-4.22916	0.385167
-4.8663	0.38515
-4.81735	0.385144
-4.75756	0.384292
-4.75859	0.383257
-3.56843	0.378521
-4.95202	0.377719
-4.55055	0.377584
-4.70578	0.377481
-4.62529	0.37741
-4.30192	0.376161
-4.95479	0.375413
-4.62529	0.375225
-5.02314	0.374933
-4.86853	0.374715
-4.83107	0.373106
-4.26276	0.372888
-5.02522	0.372861
-4.89066	0.372533
-4.94651	0.371845
-3.68057	0.371622
-4.89368	0.370817
-4.95993	0.370268
-4.99322	0.369819
-4.45136	0.368162
-4.77175	0.367689
-4.02833	0.366873
-4.83943	0.364743
-4.9647	0.364589
-5.03354	0.364541
-5.03354	0.364541
-4.96669	0.363056
-4.70877	0.362972
-5.0352	0.362871
-5.0352	0.362871
-5.0352	0.362871
-4.90204	0.362463
-5.03562	0.362453
-5.03562	0.362453
-5.03562	0.362453
-4.40366	0.362298
-5.03604	0.362035
-5.03604	0.362035
-5.03604	0.362035
-5.03604	0.362035
-2.62357	0.362022
-4.74931	0.361963
-5.03646	0.361617
-5.03646	0.361617
-5.03729	0.360781
-5.03729	0.360781
-5.03729	0.360781
-5.03771	0.360363
-5.03813	0.359944
-5.03855	0.359526
-4.41205	0.359183
-5.03897	0.359107
-4.69815	0.35876
-4.97949	0.358505
-4.78433	0.358316
-5.04023	0.35785
-5.04023	0.35785
-4.35021	0.357568
-5.03729	0.355996
-5.04274	0.355333
-4.52481	0.355002
-4.97548	0.354723
-4.97508	0.35421
-2.33239	0.354155
-3.98998	0.354007
-4.72081	0.353991
-4.97628	0.353922
-4.97588	0.352951
-4.86259	0.352941
-4.97628	0.35255
-4.97628	0.35255
-4.7333	0.352276
-5.04611	0.35197
-4.97748	0.351804
-5.04653	0.351549
-5.04695	0.351128
-5.04695	0.351128
-4.27036	0.350949
-5.03062	0.350779
-4.97949	0.35071
-4.43556	0.350646
-3.64571	0.350263
-4.43528	0.349668
-4.86148	0.349414
-5.04905	0.349021
-4.99484	0.347757
-5.05201	0.346066
-3.23299	0.344779
-4.68139	0.344089
-4.03458	0.343742
-4.93011	0.343153
-4.91966	0.343089
-5.00708	0.342919
-4.56858	0.342362
-4.98755	0.341736
-5.05667	0.34141
-4.92352	0.339665
-5.05117	0.338309
-5.04106	0.337966
-4.61215	0.337956
-4.86222	0.337769
-5.06091	0.337164
-4.75549	0.337047
-4.78188	0.336878
-5.06261	0.335463
-4.80805	0.335407
-4.40934	0.334833
-4.39238	0.333623
-4.56014	0.33279
-4.80983	0.332417
-4.80876	0.332285
-4.80983	0.331213
-5.03562	0.331161
-4.97668	0.330836
-5.0673	0.330772
-3.58469	0.330704
-4.99891	0.330376
-5.06773	0.330345
-4.75205	0.33005
-5.03729	0.329958
-5.06816	0.329918
-4.59512	0.32922
-4.54638	0.329092
-5.06901	0.329063
-5.06901	0.329063
-5.06901	0.329063
-4.7316	0.328718
-4.81126	0.327779
-4.97307	0.327257
-4.87375	0.327074
-5.07115	0.326923
-4.80519	0.324663
-4.36877	0.32364
-4.17294	0.322535
-5.04148	0.322021
-4.92817	0.32155
-4.97548	0.321276
-4.69914	0.320788
-4.7617	0.320022
-5.07845	0.319625
-4.94338	0.319377
-5.02646	0.317985
-4.94534	0.317853
-4.30318	0.317851
-4.82203	0.317811
-4.65804	0.31687
-4.94691	0.316719
-4.34528	0.315162
-5.02604	0.31425
-4.91774	0.313933
-4.89103	0.313558
-4.81126	0.312243
-4.02563	0.311445
-4.66223	0.310897
-5.0038	0.309122
-4.94691	0.30888
-3.99301	0.307988
-3.24961	0.307673
-4.23971	0.30744
-4.86296	0.306436
-4.89634	0.304072
-5.03604	0.303794
-4.82239	0.303493
-4.35985	0.302315
-5.09708	0.300998
-5.09839	0.29969
-5.09839	0.29969
-5.09839	0.29969
-5.09839	0.29969
-5.09839	0.29969
-5.09839	0.29969
-5.09839	0.29969
-5.09839	0.29969
-5.09839	0.29969
-5.00176	0.299464
-3.80235	0.299331
-5.09882	0.299253
-5.09882	0.299253
-5.09882	0.299253
-5.09882	0.299253
-5.09882	0.299253
-5.09882	0.299253
-5.09882	0.299253
-5.09926	0.298817
-5.09926	0.298817
-5.09926	0.298817
-5.09926	0.298817
-5.09926	0.298817
-5.09926	0.298817
-5.09926	0.298817
-5.09926	0.298817
-5.09926	0.298817
-5.09926	0.298817
-5.0997	0.29838
-5.0997	0.29838
-5.0997	0.29838
-5.0997	0.29838
-5.10013	0.297943
-5.10013	0.297943
-5.10013	0.297943
-5.10013	0.297943
-5.04148	0.29789
-4.96271	0.297864
-4.66675	0.297831
-5.10057	0.297506
-5.10101	0.297069
-4.73397	0.297064
-5.10144	0.296632
-5.10144	0.296632
-4.96629	0.296464
-5.03604	0.296447
-5.10188	0.296194
-5.10188	0.296194
-5.06816	0.294878
-4.58102	0.29445
-4.90623	0.294175
-4.85372	0.294156
-5.0352	0.29408
-5.0352	0.293623
-5.0352	0.293623
-4.97748	0.293148
-3.29028	0.293061
-4.94534	0.292754
-5.03228	0.292438
-5.03688	0.292408
-5.03688	0.292408
-5.03729	0.291533
-5.03813	0.290696
-5.10758	0.290496
-5.10846	0.289618
-4.90089	0.289517
-4.63444	0.289207
-4.97467	0.288514
-5.10978	0.288299
-5.04316	0.286122
-4.80484	0.28576
-5.01077	0.285536
-4.89179	0.284989
-4.00565	0.28442
-5.11374	0.284335
-4.85594	0.284308
-3.30784	0.283844
-5.04569	0.2836
-4.87637	0.282434
-5.11639	0.281686
-4.21703	0.281009
-5.08319	0.280779
-5.0499	0.279844
-3.11705	0.279586
-5.1186	0.279475
-4.92121	0.278783
-5.11949	0.278589
-5.12037	0.277704
-5.12082	0.27726
-4.91389	0.274031
-3.31771	0.27219
-4.56888	0.271979
-5.12614	0.271932
-5.05879	0.270955
-5.06688	0.270658
-4.55774	0.270474
-4.38864	0.270358
-4.16036	0.269461
-4.75997	0.269212
-4.75859	0.267996
-5.13105	0.26703
-5.13105	0.26703
-5.13149	0.266584
-5.13149	0.266584
-5.13149	0.266584
-5.13194	0.266137
-5.13239	0.26569
-4.92972	0.265678
-5.0673	0.262896
-5.06688	0.262865
-4.70777	0.2625
-5.06773	0.261097
-5.06944	0.260759
-4.84858	0.260734
-5.09839	0.259514
-4.94063	0.258937
-4.48662	0.257857
-5.1409	0.257176
-4.27011	0.256722
-4.83143	0.256074
-5.04653	0.256045
-5.00954	0.255835
-3.64571	0.254832
-4.94691	0.254336
-4.90128	0.253067
-2.82284	0.252922
-5.1454	0.252675
-4.74965	0.251594
-5.07845	0.250834
-4.85963	0.250074
-5.10057	0.249427
-4.97307	0.247111
-4.72553	0.246888
-5.04316	0.246458
-5.15173	0.246349
-4.95518	0.246062
-5.08406	0.244771
-5.10013	0.244312
-5.08492	0.243907
-4.9916	0.243495
-5.15535	0.242722
-5.08752	0.242682
-4.89785	0.241588
-5.05497	0.241334
-4.95993	0.240058
-5.15854	0.239541
-5.00995	0.238907
-5.15945	0.238631
-5.1409	0.234823
-4.50183	0.234741
-5.16401	0.234071
-5.16446	0.233614
-5.16446	0.233614
-5.16446	0.233614
-5.16446	0.233614
-5.16446	0.233614
-5.16446	0.233614
-5.16446	0.233614
-5.16446	0.233614
-5.16446	0.233614
-5.16446	0.233614
-5.16446	0.233614
-5.16446	0.233614
-5.16446	0.233614
-5.16446	0.233614
-5.16446	0.233614
-5.16446	0.233614
-5.16446	0.233614
-5.16446	0.233614
-5.16446	0.233614
-5.16446	0.233614
-5.16446	0.233614
-5.16446	0.233614
-5.16446	0.233614
-5.16446	0.233614
-5.16446	0.233614
-5.16446	0.233614
-5.16446	0.233614
-5.16446	0.233614
-5.16446	0.233614
-5.16446	0.233614
-5.16446	0.233614
-5.16446	0.233614
-5.16446	0.233614
-5.16446	0.233614
-5.16446	0.233614
-5.16446	0.233614
-5.16446	0.233614
-5.16446	0.233614
-5.16492	0.233157
-5.16492	0.233157
-5.16492	0.233157
-5.16492	0.233157
-5.16492	0.233157
-5.16492	0.233157
-5.16492	0.233157
-5.16492	0.233157
-5.16492	0.233157
-5.16492	0.233157
-5.16492	0.233157
-5.16492	0.233157
-5.16492	0.233157
-5.16492	0.233157
-5.16492	0.233157
-5.16492	0.233157
-5.16492	0.233157
-5.16492	0.233157
-5.16492	0.233157
-5.16492	0.233157
-5.16492	0.233157
-5.16492	0.233157
-5.16492	0.233157
-5.16492	0.233157
-5.16492	0.233157
-5.16492	0.233157
-5.06261	0.232799
-5.16538	0.2327
-5.16538	0.2327
-5.16538	0.2327
-5.16538	0.2327
-5.16538	0.2327
-5.16538	0.2327
-5.16538	0.2327
-5.16538	0.2327
-4.80662	0.232618
-5.16583	0.232243
-5.16583	0.232243
-5.16583	0.232243
-5.16583	0.232243
-5.16583	0.232243
-5.09839	0.231813
-5.16629	0.231786
-5.16629	0.231786
-5.16629	0.231786
-5.16675	0.231328
-5.16675	0.231328
-5.09926	0.23094
-5.16721	0.23087
-5.16766	0.230413
-5.09882	0.230005
-5.09839	0.229985
-5.0997	0.229589
-5.0997	0.229589
-5.09926	0.229569
-5.10057	0.229172
-5.0997	0.229132
-5.03479	0.228838
-5.13283	0.228801
-5.10013	0.228695
-4.95676	0.228263
-2.92217	0.227825
-5.10101	0.227821
-5.03646	0.227604
-5.0352	0.227548
-5.17087	0.227204
-4.98513	0.22703
-5.03688	0.226749
-4.42978	0.226639
-4.21254	0.226373
-5.03604	0.226276
-5.10407	0.225215
-5.03813	0.224621
-4.4243	0.223545
-4.97708	0.223327
-5.17547	0.222608
-4.87226	0.222219
-5.17639	0.221687
-4.69287	0.22149
-4.12104	0.220179
-4.62027	0.219284
-4.80805	0.21854
-5.17317	0.217259
-4.94887	0.216848
-3.75669	0.216789
-5.04232	0.214768
-4.98795	0.214545
-5.18378	0.214298
-5.11551	0.214236
-5.17685	0.214055
-5.14901	0.214024
-4.95795	0.213904
-4.07609	0.212869
-4.98998	0.211686
-4.23155	0.211305
-4.56616	0.210978
-4.22249	0.209779
-5.18842	0.209661
-5.13239	0.209291
-5.11816	0.208843
-5.18981	0.208267
-4.94848	0.207888
-4.9473	0.207852
-4.64015	0.20757
-5.14811	0.207462
-3.76533	0.207083
-5.13194	0.205595
-4.39801	0.204947
-4.93439	0.204652
-4.91851	0.204601
-4.72081	0.204212
-5.16446	0.20326
-5.1954	0.202677
-5.16492	0.201396
-3.15139	0.199654
-5.19867	0.199406
-5.19867	0.199406
-5.19867	0.199406
-5.19867	0.199406
-5.19867	0.199406
-5.19867	0.199406
-5.19867	0.199406
-5.12971	0.199121
-4.42786	0.199052
-5.19914	0.198938
-5.19914	0.198938
-4.04085	0.198738
-4.70944	0.197742
-5.20054	0.197533
-5.06645	0.197176
-5.11595	0.196979
-5.13194	0.196889
-5.13283	0.196453
-5.0673	0.196322
-5.13283	0.195996
-4.30142	0.195082
-5.20336	0.19472
-5.06816	0.194595
-4.92005	0.194371
-4.57706	0.193854
-5.07115	0.192473
-5.00749	0.192083
-4.85336	0.1915
-4.78398	0.190572
-4.7882	0.189575
-5.07458	0.189043
-4.83724	0.188972
-5.21041	0.187663
-5.14405	0.187065
-5.19867	0.186997
-5.21372	0.184358
-5.21419	0.183885
-5.21466	0.183412
-4.67552	0.183371
-4.07781	0.183203
-5.13194	0.182796
-0.638617	0.182025
-5.18146	0.181572
-5.0997	0.18106
-5.21703	0.181045
-4.92121	0.180668
-5.08319	0.179996
-4.9536	0.179444
-5.02149	0.17892
-5.09882	0.178844
-5.08579	0.177839
-5.02439	0.177694
-3.55175	0.17727
-5.09708	0.177066
-5.11993	0.175483
-5.16583	0.175383
-3.90051	0.174867
-5.22368	0.174397
-5.16446	0.171694
-5.15808	0.170748
-5.16446	0.170318
-5.22845	0.169629
-5.22988	0.168196
-3.84601	0.168035
-5.23036	0.167718
-5.23084	0.167239
-5.0997	0.166552
-5.23227	0.165804
-4.37061	0.165421
-4.74623	0.165392
-5.16492	0.165281
-5.16492	0.165281
-5.16538	0.164824
-5.16538	0.164824
-5.16492	0.164823
-3.13194	0.164813
-5.06688	0.164793
-5.19914	0.164366
-5.16538	0.164366
-5.20712	0.164366
-5.16492	0.164366
-5.23371	0.164366
-5.23371	0.164366
-5.23371	0.164366
-5.23371	0.164366
-5.23371	0.164366
-5.23371	0.164366
-5.23371	0.164366
-5.23371	0.164366
-5.23371	0.164366
-5.23371	0.164366
-5.23371	0.164366
-5.23371	0.164366
-5.23371	0.164366
-5.23371	0.164366
-5.23371	0.164366
-5.23371	0.164366
-5.23371	0.164366
-5.23371	0.164366
-5.23371	0.164366
-5.23371	0.164366
-5.23371	0.164366
-5.23371	0.164366
-5.23371	0.164366
-5.23371	0.164366
-5.23371	0.164366
-5.23371	0.164366
-5.23371	0.164366
-5.23371	0.164366
-5.23371	0.164366
-5.23371	0.164366
-5.23371	0.164366
-5.23371	0.164366
-5.23371	0.164366
-5.23371	0.164366
-5.23371	0.164366
-5.23371	0.164366
-5.23371	0.164366
-5.23371	0.164366
-5.23371	0.164366
-5.23371	0.164366
-5.23371	0.164366
-5.23371	0.164366
-5.23371	0.164366
-5.23371	0.164366
-5.23371	0.164366
-5.23371	0.164366
-5.23371	0.164366
-5.23371	0.164366
-5.23371	0.164366
-5.23371	0.164366
-5.23371	0.164366
-5.23371	0.164366
-5.23371	0.164366
-5.23371	0.164366
-5.23371	0.164366
-5.23371	0.164366
-5.23371	0.164366
-5.23371	0.164366
-5.23371	0.164366
-5.23371	0.164366
-5.23371	0.164366
-5.23371	0.164366
-5.23371	0.164366
-5.23371	0.164366
-5.23371	0.164366
-5.23371	0.164366
-5.23371	0.164366
-5.23371	0.164366
-5.23371	0.164366
-5.23371	0.164366
-5.23371	0.164366
-5.23371	0.164366
-5.23371	0.164366
-5.23371	0.164366
-5.23371	0.164366
-5.23371	0.164366
-5.23371	0.164366
-5.23371	0.164366
-5.23371	0.164366
-5.23371	0.164366
-5.23371	0.164366
-5.23371	0.164366
-5.23371	0.164366
-5.23371	0.164366
-5.23371	0.164366
-5.23371	0.164366
-5.23371	0.164366
-5.23371	0.164366
-5.23371	0.164366
-5.23371	0.164366
-5.23371	0.164366
-5.23371	0.164366
-5.23371	0.164366
-5.23371	0.164366
-5.23371	0.164366
-5.23371	0.164366
-5.23371	0.164366
-5.23371	0.164366
-5.23371	0.164366
-5.23371	0.164366
-5.23371	0.164366
-5.23371	0.164366
-5.23371	0.164366
-5.23371	0.164366
-5.23371	0.164366
-5.23371	0.164366
-5.23371	0.164366
-5.23371	0.164366
-5.23371	0.164366
-5.23371	0.164366
-5.23371	0.164366
-5.23371	0.164366
-5.23371	0.164366
-5.23371	0.164366
-5.23371	0.164366
-5.23371	0.164366
-5.23371	0.164366
-5.23371	0.164366
-5.23371	0.164366
-5.23371	0.164366
-5.23371	0.164366
-5.23371	0.164366
-5.23371	0.164366
-5.23371	0.164366
-5.23371	0.164366
-5.23371	0.164366
-5.23371	0.164366
-5.23371	0.164366
-5.23371	0.164366
-5.23371	0.164366
-5.23371	0.164366
-5.23371	0.164366
-5.23371	0.164366
-5.23371	0.164366
-5.23371	0.164366
-5.23371	0.164366
-5.23371	0.164366
-5.23371	0.164366
-5.23371	0.164366
-5.23371	0.164366
-5.23371	0.164366
-5.23371	0.164366
-5.23371	0.164366
-5.23371	0.164366
-5.23371	0.164366
-5.23371	0.164366
-5.23371	0.164366
-5.23371	0.164366
-5.23371	0.164366
-5.23371	0.164366
-5.23371	0.164366
-5.23371	0.164366
-5.23371	0.164366
-5.23371	0.164366
-5.23371	0.164366
-5.23371	0.164366
-5.23371	0.164366
-5.23371	0.164366
-5.23371	0.164366
-5.23371	0.164366
-5.23371	0.164366
-5.23371	0.164366
-5.23371	0.164366
-5.23371	0.164366
-5.23371	0.164366
-5.23371	0.164366
-5.23371	0.164366
-5.23371	0.164366
-5.23371	0.164366
-5.23371	0.164366
-5.23371	0.164366
-5.23371	0.164366
-5.23371	0.164366
-5.23371	0.164366
-5.23371	0.164366
-5.23371	0.164366
-5.23371	0.164366
-5.23371	0.164366
-5.23371	0.164366
-5.23371	0.164366
-5.23371	0.164366
-5.23371	0.164366
-5.23371	0.164366
-5.23371	0.164366
-5.23371	0.164366
-5.23371	0.164366
-5.23371	0.164366
-5.23371	0.164366
-5.23371	0.164366
-5.23371	0.164366
-5.23371	0.164366
-5.23371	0.164366
-5.23371	0.164366
-5.23371	0.164366
-5.23371	0.164366
-5.23371	0.164366
-5.23371	0.164366
-5.23371	0.164366
-5.23371	0.164366
-5.23371	0.164366
-5.23371	0.164366
-5.23371	0.164366
-5.23371	0.164366
-5.23371	0.164366
-5.23371	0.164366
-5.23371	0.164366
-5.23371	0.164366
-5.23371	0.164366
-5.23371	0.164366
-5.23371	0.164366
-5.23371	0.164366
-5.23371	0.164366
-5.23371	0.164366
-5.23371	0.164366
-5.23371	0.164366
-5.23371	0.164366
-5.23371	0.164366
-5.23371	0.164366
-5.23371	0.164366
-5.23371	0.164366
-5.23371	0.164366
-5.23371	0.164366
-5.23371	0.164366
-5.23371	0.164366
-5.23371	0.164366
-5.23371	0.164366
-5.23371	0.164366
-5.23371	0.164366
-5.23371	0.164366
-5.23371	0.164366
-5.23371	0.164366
-5.23371	0.164366
-5.23371	0.164366
-5.23371	0.164366
-5.23371	0.164366
-5.23371	0.164366
-5.23371	0.164366
-5.23371	0.164366
-5.23371	0.164366
-5.23371	0.164366
-5.23371	0.164366
-5.23371	0.164366
-5.23371	0.164366
-5.23371	0.164366
-5.23371	0.164366
-5.23371	0.164366
-5.23371	0.164366
-5.23371	0.164366
-5.23371	0.164366
-5.23371	0.164366
-5.23371	0.164366
-5.23371	0.164366
-5.23371	0.164366
-5.23371	0.164366
-5.23371	0.164366
-5.23371	0.164366
-5.23371	0.164366
-5.23371	0.164366
-5.23371	0.164366
-5.23371	0.164366
-5.23371	0.164366
-5.23371	0.164366
-5.23371	0.164366
-5.23371	0.164366
-5.23371	0.164366
-5.23371	0.164366
-5.23371	0.164366
-5.23371	0.164366
-5.23371	0.164366
-5.23371	0.164366
-5.23371	0.164366
-5.16446	0.164366
-5.16446	0.164366
-4.65965	0.164044
-5.09926	0.16393
-5.16492	0.163909
-5.16492	0.163909
-5.16492	0.163909
-5.16538	0.163909
-5.16538	0.163452
-5.16538	0.163452
-5.16538	0.163452
-5.16629	0.162995
-5.10057	0.162619
-4.91735	0.162443
-4.97869	0.16236
-5.10101	0.162182
-5.06901	0.161803
-5.06944	0.161375
-5.04065	0.161016
-5.23371	0.161015
-4.96788	0.160783
-5.22416	0.160562
-4.92121	0.160512
-5.16446	0.159805
-5.17041	0.158872
-4.90661	0.157125
-5.23371	0.155765
-5.03729	0.155609
-4.78118	0.152159
-5.16538	0.149812
-4.992	0.148643
-4.33933	0.148212
-5.16446	0.148013
-3.57965	0.146206
-4.91658	0.145637
-5.16446	0.145306
-5.00503	0.145268
-5.11949	0.144139
-4.47241	0.14387
-5.2194	0.143167
-5.09664	0.142736
-5.16538	0.142589
-5.13149	0.141332
-5.23371	0.14107
-5.18981	0.139019
-5.13149	0.137383
-4.97467	0.136598
-5.12971	0.133482
-5.09926	0.133265
-4.1599	0.132613
-0.407917	0.131781
-4.83724	0.131249
-5.19867	0.131072
-5.23371	0.130731
-5.23371	0.130263
-5.23371	0.130263
-5.23371	0.130263
-5.23371	0.130263
-5.23371	0.130263
-5.19867	0.130158
-5.19867	0.130158
-5.23371	0.129795
-5.23371	0.129795
-5.23371	0.129327
-5.23371	0.129327
-5.23371	0.129327
-5.23371	0.129327
-5.23371	0.129327
-5.23371	0.129327
-5.23371	0.129327
-5.19961	0.129222
-5.12926	0.128264
-5.13596	0.127661
-5.20289	0.126856
-4.89028	0.125972
-4.83688	0.123451
-5.03688	0.122331
-5.23371	0.120466
-4.7579	0.120244
-4.15082	0.117835
-5.22463	0.117045
-4.49091	0.115094
-5.21466	0.114164
-4.97869	0.112301
-4.58928	0.11168
-5.11022	0.111663
-4.6674	0.110986
-5.23371	0.110274
-5.15263	0.11012
-5.23371	0.108889
-5.10934	0.108307
-5.03437	0.107879
-4.97628	0.107367
-5.09839	0.107045
-4.97588	0.106226
-4.97508	0.105873
-4.77838	0.105794
-4.92468	0.105241
-4.9243	0.104885
-3.88519	0.103735
-4.38385	0.103697
-5.03771	0.103332
-4.22225	0.102698
-4.36772	0.101334
-5.16492	0.101329
-5.09926	0.101148
-5.16446	0.100912
-5.16446	0.100037
-3.90872	0.100011
-4.72048	0.100002
-5.16401	0.0996206
-5.16446	0.0996006
-5.16492	0.0995805
-5.16583	0.0995403
-5.23371	0.0992361
-5.16446	0.0987273
-5.16492	0.0987069
-5.16538	0.0986866
-5.04106	0.0983773
-5.16446	0.0982908
-5.04611	0.0981515
-5.09839	0.0978474
-5.16492	0.0978339
-5.16583	0.0977927
-5.16538	0.0973768
-5.23371	0.0969472
-5.19867	0.0967419
-5.23371	0.0964898
-5.23371	0.0964898
-5.23371	0.0964898
-5.16675	0.0964413
-5.16446	0.0961105
-5.23371	0.0960326
-5.23371	0.0960326
-5.23371	0.0960326
-5.23371	0.0960326
-4.684	0.0956308
-5.23371	0.0955756
-5.23371	0.0955756
-5.23371	0.0955756
-5.23371	0.0955756
-5.23371	0.0955756
-5.23371	0.0955756
-5.23371	0.0955756
-5.23371	0.0955756
-5.23371	0.0955756
-4.54996	0.0953275
-5.23371	0.0951187
-5.23371	0.0951187
-5.23371	0.0951187
-5.23371	0.0951187
-5.23371	0.0951187
-5.23371	0.0951187
-5.23371	0.0951187
-5.23371	0.0951187
-5.23371	0.0951187
-5.23371	0.0951187
-5.23371	0.0951187
-5.23371	0.0951187
-5.23371	0.0951187
-5.23371	0.0951187
-5.23371	0.0951187
-5.23371	0.0951187
-5.04316	0.0942771
-5.08362	0.093977
-5.01241	0.0925876
-4.56556	0.0922975
-5.23371	0.0919243
-5.16446	0.0917598
-5.12082	0.0904988
-5.03688	0.0890073
-4.88688	0.0887461
-5.09882	0.0886862
-4.81592	0.0881967
-5.11242	0.0871526
-3.53822	0.0865897
-5.16446	0.0861234
-5.06944	0.084092
-3.63065	0.0829301
-5.23371	0.0819308
-5.11066	0.0768517
-4.67877	0.0764046
-5.23371	0.0751565
-5.12971	0.0736281
-4.92546	0.0736056
-4.32573	0.0730621
-4.89406	0.0726543
-4.13888	0.065504
-5.19867	0.0640824
-4.56797	0.0623151
-4.22225	0.0609368
-5.03562	0.0569141
-4.67682	0.055823
-5.16629	0.05559
-4.63381	0.0553745
-5.23371	0.0532463
-5.09839	0.0531249
-4.97548	0.052964
-4.97668	0.0521323
-3.99789	0.0499697
-4.88086	0.0476194
-5.03604	0.0464479
-5.03688	0.0463823
-3.57479	0.0452626
-5.09882	0.0438277
-4.16721	0.0420048
-5.0997	0.0401464
-3.46761	0.0394462
-5.09926	0.0393814
-5.03604	0.0372343
-5.16446	0.0363631
-3.14191	0.0359992
-5.22749	0.0352606
-5.16492	0.0346525
-5.13149	0.0338209
-5.02107	0.0335715
-5.23371	0.0325384
-5.23371	0.0321011
-5.16538	0.0312746
-5.23371	0.0312267
-5.23371	0.0307897
-5.23371	0.0307897
-5.23371	0.0307897
-5.23371	0.0307897
-5.23371	0.0307897
-5.06901	0.0305214
-5.23371	0.0299162
-5.23371	0.0299162
-5.23371	0.0299162
-5.23371	0.0294796
-5.23371	0.0294796
-5.23371	0.0294796
-5.23371	0.0290431
-5.23371	0.0290431
-5.23371	0.0290431
-5.23371	0.0290431
-5.00503	0.0256362
-5.00503	0.024522
-4.8109	0.0237782
-4.95045	0.0230368
-4.92005	0.019903
-4.80733	0.0195859
-4.59143	0.0170694
-4.97668	0.0162188
-3.77908	0.0151464
-5.09839	0.012887
-5.09795	0.0125378
-4.88764	0.00901118
-4.70014	0.00793305
-5.04737	0.00576514
-4.93244	0.00541742
-5.19867	0.00340935
-5.03729	0.00306534
-4.86407	0.00241857
-2.84098	0.00175125
-4.75137	0.00135784
-4.94769	-4.4652e-05
-4.74111	-0.00119919
-5.03103	-0.00185182
-5.08319	-0.00339795
-5.10319	-0.00366007
-5.17179	-0.00402728
-5.0419	-0.00639766
-5.11816	-0.00688526
-5.03562	-0.00792429
-4.93205	-0.011509
-4.95321	-0.0115093
-5.23371	-0.0131012
-5.04484	-0.0141762
-4.7728	-0.0148533
-5.09839	-0.0151273
-4.90891	-0.0169935
-5.0997	-0.0183625
-5.16583	-0.018759
-4.95953	-0.0192336
-5.0499	-0.0196024
-5.20383	-0.0225162
-5.16446	-0.0234166
-5.16446	-0.0234166
-3.99525	-0.0240829
-5.16446	-0.0242186
-4.84053	-0.024533
-5.16538	-0.025934
-5.19961	-0.0269323
-4.28742	-0.0272834
-5.23371	-0.0274397
-4.97708	-0.0280279
-3.18691	-0.0288151
-5.23371	-0.0303741
-5.23371	-0.0328846
-4.07781	-0.0419268
-4.80519	-0.042939
-5.17916	-0.0453115
-5.07458	-0.0472548
-5.13105	-0.0497123
-4.11639	-0.049987
-5.00667	-0.0502244
-5.10714	-0.0502277
-0.221153	-0.0522534
-4.56375	-0.0535865
-3.87319	-0.0608765
-5.16446	-0.0715372
-5.16492	-0.0716061
-4.6574	-0.0760976
-4.23923	-0.0765677
-4.80912	-0.0767791
-3.8118	-0.0806679
-5.16446	-0.0808175
-5.20476	-0.0828439
-5.16583	-0.0844995
-5.06261	-0.0866274
-5.23371	-0.0866355
-5.23371	-0.0902558
-5.23371	-0.0922632
-4.81807	-0.0923661
-0.894108	-0.0946696
-4.70977	-0.101554
0.543313	-0.120703
-4.99932	-0.122508
-4.64747	-0.122991
-5.09882	-0.126766
-3.39252	-0.126927
-4.80519	-0.131182
-5.12215	-0.134667
-4.70511	-0.136273
-5.16492	-0.138332
-4.97828	-0.138403
-4.3609	-0.145577
-3.88162	-0.150183
-5.23371	-0.151221
-5.23371	-0.151606
-4.32752	-0.152592
-5.00708	-0.165894
-4.97828	-0.166448
-4.63507	-0.173051
-4.16675	-0.195226
-4.85152	-0.200816
-4.22988	-0.203664
-5.23371	-0.20564
-4.46086	-0.210061
-1.23839	-0.210599
-3.88556	-0.219941
-3.01087	-0.226547
-5.23371	-0.230642
-3.47496	-0.232893
-4.74555	-0.241329
-4.61871	-0.245577
-2.8759	-0.263239
-5.00462	-0.297146
-4.17754	-0.325236
-3.43033	-0.336048
-4.25666	-0.348964
-4.97588	-0.354849
-5.19867	-0.354877
-5.10057	-0.361569
-5.23371	-0.363898
-1.11578	-0.390715
-4.85741	-0.431509
-4.90471	-0.461104
-4.75859	-0.461615
-5.19867	-0.461792
-4.24961	-0.485815
-2.04348	-0.500339
-4.92159	-0.509549
-3.30368	-0.509848
-5.13239	-0.526937
-3.42334	-0.534801
-4.61965	-0.547709
-4.05011	-0.563964
-4.42266	-0.597838
-3.83324	-0.627499
-4.0034	-0.685831
-5.03897	-0.700055
-2.53497	-0.857758
-0.830773	-0.941597
-1.7545	-0.988771
-1.46923	2.00121
-2.57198	1.91022
-2.05439	1.86049
-1.88101	1.85739
1.98686	1.78273
-2.64691	1.75476
-0.0745288	1.70804
0.891521	1.69826
-1.94156	1.55173
-1.99611	1.54534
-3.12859	1.54484
-3.04884	1.48745
-1.04911	1.44842
-1.04911	1.44842
-3.08925	1.43785
-2.91995	1.41208
-3.59542	1.39928
-0.698194	1.39115
-3.45792	1.37126
0.899539	1.33532
-3.7013	1.32529
-3.28991	1.31084
-3.13944	1.30317
-3.17305	1.28722
-1.28041	1.2732
-0.15882	1.26425
-1.62797	1.26369
-2.81216	1.26208
-3.51415	1.24841
-3.75171	1.24119
-2.2711	1.24036
-3.26031	1.23055
-2.80422	1.22515
1.8472	1.21143
-2.76317	1.20925
-3.70861	1.2061
-3.72789	1.19438
-3.96748	1.1901
-3.17766	1.18749
-3.38159	1.18617
-2.92924	1.18577
2.33061	1.17619
-1.1125	1.17612
-1.68404	1.16925
-2.02646	1.16302
-2.53681	1.15633
-3.17754	1.15129
-3.62923	1.15072
-3.8251	1.13736
-2.28804	1.12885
-2.14817	1.12466
-3.13888	1.12191
-2.2954	1.12161
-3.66159	1.12055
-3.38172	1.102
-3.76429	1.10187
-0.60264	1.1018
-0.842442	1.09873
-3.97688	1.08838
-1.03257	1.08767
-4.05645	1.08499
-1.844	1.08276
-3.05127	1.08018
-3.81628	1.08003
-3.87114	1.07967
-3.7548	1.07956
-2.69114	1.07652
-2.46606	1.07645
-4.09446	1.07575
-3.60221	1.06543
0.109698	1.06535
-2.25922	1.06471
2.78732	1.06294
-3.2057	1.06229
-3.50443	1.06225
-2.32701	1.05937
-4.08276	1.05748
-3.51444	1.0571
-4.3062	1.05684
-3.4561	1.05536
-3.00544	1.05204
-3.98553	1.04737
1.18432	1.04716
-3.97788	1.04685
-4.21679	1.04683
-1.37738	1.04632
-2.97048	1.04449
-3.39319	1.04375
-1.65359	1.04331
-3.06389	1.04326
-4.30897	1.04288
-3.40124	1.04261
-3.58407	1.04228
-3.93264	1.03978
-3.992	1.03792
-3.76429	1.03673
-3.45401	1.03303
-3.33714	1.03199
2.82673	1.02968
-3.95183	1.02918
-3.69485	1.02815
-3.07813	1.02511
-3.45317	1.02396
-4.2426	1.02102
-2.1089	1.01907
-3.33239	1.01854
-3.22833	1.01772
-3.71662	1.01723
-3.71662	1.01723
-3.7721	1.01693
-2.61996	1.01315
-3.59066	1.01313
-2.37801	1.01027
-3.50256	1.00864
-1.62455	1.0075
-3.83761	1.00651
-2.45484	1.00592
-2.47354	1.00321
-4.01818	1.00028
-3.69172	0.99981
-3.10035	0.997041
-3.17662	0.99667
-3.00503	0.995123
-3.81556	0.994999
-2.80342	0.994441
-3.73958	0.993062
-4.06816	0.992164
-3.79014	0.988248
-1.88552	0.984295
-3.09294	0.980524
-3.24659	0.979753
-4.1599	0.979141
-1.17004	0.978847
-3.42622	0.978584
-3.5127	0.977147
-4.22916	0.975848
-3.20476	0.974072
-2.54281	0.972538
-3.41408	0.972298
-3.10254	0.970163
-3.10254	0.970163
-3.10254	0.970163
-4.06134	0.968959
-3.67763	0.968221
-4.02294	0.966347
-3.2238	0.963918
-2.4561	0.962854
1.30722	0.962679
-3.13922	0.961294
-2.64707	0.961287
-4.30494	0.959125
-1.73771	0.954996
-3.63002	0.954555
-2.77663	0.954347
-3.59727	0.953339
-2.75928	0.950277
-4.0219	0.950156
-4.37352	0.948931
-3.61965	0.948925
-2.68638	0.947149
-3.263	0.946628
-3.75669	0.944855
-3.32931	0.943951
-2.9377	0.943788
-3.98311	0.943644
-3.88839	0.943376
-3.54683	0.943016
-0.906638	0.941241
-3.76032	0.940939
-3.50068	0.939957
-3.07759	0.93866
-3.36772	0.938447
-2.86222	0.93706
-2.18418	0.936254
-3.70644	0.935149
-3.57843	0.934061
0.323335	0.93353
-3.98876	0.933505
-3.67064	0.933425
-3.67064	0.933425
2.25519	0.932505
-4.09294	0.931793
-3.74469	0.931644
-3.89444	0.93119
-2.24423	0.930287
-4.15309	0.930173
-4.34995	0.928603
-3.47581	0.92731
-4.33676	0.926867
-2.08023	0.924482
-3.67926	0.923697
-2.93878	0.922915
-2.21833	0.920407
-3.55324	0.920095
-3.59758	0.918811
-4.48035	0.917726
0.480417	0.916418
-4.04737	0.915442
-3.2801	0.914675
-3.2801	0.914675
-3.2801	0.914675
-2.7942	0.914023
-4.19797	0.913698
-4.41639	0.91335
-4.35593	0.912942
-3.53231	0.912527
-2.38152	0.912326
-2.49866	0.911204
-1.98155	0.910787
2.58632	0.909494
-3.56285	0.904698
-2.06448	0.904639
-3.36903	0.90445
-3.96728	0.903858
-4.39346	0.901957
-3.50617	0.901525
-4.22297	0.901332
-3.23935	0.901292
-1.78829	0.901112
-4.36168	0.90107
-1.80773	0.900559
-2.26019	0.900031
-3.35216	0.899512
-4.3643	0.898885
-3.46733	0.897814
-3.30506	0.897016
-3.81431	0.89674
-3.49636	0.896214
-3.64747	0.895173
-4.18193	0.892879
-4.13888	0.891418
-2.63357	0.891302
-2.79367	0.891123
-3.31758	0.890577
-3.98674	0.889399
-4.2501	0.888943
-2.40238	0.887904
-2.40238	0.887904
-2.40238	0.887904
-3.3722	0.886417
-3.5159	0.885296
-2.84693	0.885262
-4.14698	0.884803
-2.06848	0.884705
-3.94494	0.883912
-4.38172	0.883212
-2.79685	0.881522
-4.09926	0.881385
-4.38358	0.881352
-4.32063	0.880192
-4.11396	0.87966
-1.57198	0.879432
-4.21585	0.879407
-3.63555	0.879285
-3.50994	0.878585
-4.11308	0.878371
-3.46747	0.878361
-3.39399	0.878175
-2.91986	0.878
-4.22439	0.877872
-3.3796	0.877272
-3.87525	0.876866
-3.6708	0.876616
-3.36667	0.87615
-2.1664	0.875921
-4.41449	0.875576
-2.95963	0.874887
-3.5254	0.874593
-3.85538	0.873637
-3.73703	0.873409
-4.10166	0.87325
1.9878	0.873167
-1.45484	0.872671
-2.32324	0.872364
3.18995	0.872156
-3.59035	0.87192
-3.26827	0.871572
-3.98714	0.869764
-3.84931	0.868897
-4.05603	0.867271
-2.39352	0.867268
-2.67763	0.866998
-2.82365	0.866995
3.17309	0.866662
-3.96013	0.866467
-3.5827	0.866352
-2.75042	0.866135
-3.62466	0.865946
-4.209	0.865808
-3.66675	0.863492
-4.03604	0.861284
-4.03604	0.861284
-4.03604	0.861284
-4.03604	0.861284
-3.68351	0.861251
-2.83297	0.861203
-3.13395	0.86094
-2.25958	0.860261
-3.61824	0.859653
-2.86185	0.858604
-2.43384	0.856895
-3.65339	0.856515
-3.48149	0.855358
-3.99301	0.855355
-3.28258	0.855262
-3.53571	0.854722
-3.0777	0.853905
-3.70213	0.853556
-3.84711	0.852076
-4.10429	0.851802
-3.45317	0.851423
-3.21195	0.851413
-3.64444	0.851034
-3.47425	0.850245
-2.73813	0.849305
-2.71855	0.848403
-4.55026	0.84782
-2.87469	0.847417
-4.181	0.847067
-3.42021	0.845824
-3.04106	0.842942
-4.03395	0.842522
-4.3062	0.842489
-3.97969	0.842077
-3.5446	0.841784
-3.71027	0.841405
-2.81762	0.840948
-3.14146	0.840798
-3.32267	0.840401
-3.74606	0.839877
-3.98311	0.839299
-3.66999	0.838358
-2.0792	0.837731
-2.96878	0.837322
-3.61199	0.837308
-3.66951	0.837293
-4.30469	0.837161
-3.57874	0.836939
-1.72586	0.836719
-2.69815	0.836696
-4.31327	0.836222
-3.18447	0.835645
-3.79543	0.834572
-2.96669	0.834494
-3.77123	0.833941
-3.77123	0.833941
-3.52922	0.831947
-2.65035	0.83173
-2.12575	0.830248
-4.37088	0.829529
-4.56979	0.82829
-3.56692	0.828049
-3.85926	0.827871
0.173977	0.827177
-3.85704	0.827162
-4.18633	0.82625
-2.50357	0.824805
-2.41198	0.824718
-4.04653	0.824615
-3.56601	0.824418
-4.39614	0.82405
-3.15399	0.823962
-3.93303	0.823073
-4.20429	0.822292
-3.35933	0.822188
-4.57676	0.821315
-3.72907	0.820478
-3.41164	0.820457
-3.44607	0.820395
-1.68757	0.819553
-4.51052	0.819225
-2.22982	0.819169
-3.9471	0.819168
-3.59465	0.818841
-3.96589	0.818435
-3.73873	0.81829
-4.32548	0.816771
-3.00861	0.815565
-4.05751	0.815292
-2.20606	0.814429
-4.04695	0.813919
-3.51896	0.813068
-3.6653	0.812086
-3.55639	0.810866
-3.39654	0.810782
-4.31657	0.810509
-4.11462	0.810058
-3.40286	0.809301
-2.35268	0.809276
-3.91121	0.809097
-3.99687	0.808909
-3.80626	0.808624
-4.2775	0.808068
-2.27239	0.807984
-2.83225	0.807928
-3.96271	0.8079
-4.08838	0.807248
-3.68515	0.806994
-2.61988	0.806144
-2.9983	0.804785
-3.99464	0.803535
-3.31314	0.802852
-3.84509	0.802753
-4.02066	0.802715
-4.20594	0.802606
-3.37748	0.802591
-4.08276	0.802084
-3.38265	0.801132
-4.59696	0.801111
-4.4069	0.801046
-1.44819	0.801043
-3.22761	0.800829
-2.7536	0.800747
-2.08023	0.800594
-2.83343	0.800244
-3.88349	0.799834
-2.93761	0.799575
-4.52981	0.79902
-4.36221	0.797814
-0.701007	0.79761
-4.05624	0.797376
-4.14856	0.796635
-3.47581	0.796139
-3.2969	0.795827
[truncated: 8,909 more rows]

## Sheet: Figure 2h
All			HC Bivalent			Not HC Bivalent			Control genes
G1	S	G2	G1	S	G2	G1	S	G2	G1	S	G2
0.0561017	0.0732274	0.0434412	0.0414969	0.037192	0.035456	0.0561017	0.0732274	0.0434412	0.318147	0.338855	0.338353
0.339556	0.26616	0.315289	0.0452175	0.0388393	0.0381928	0.339556	0.26616	0.315289	0.32347	0.356655	0.343961
0.0609332	0.0576664	0.0486816	0.0820621	0.0476799	0.0544286	0.0609332	0.0576664	0.0486816	0.30815	0.348167	0.327769
0.0414969	0.037192	0.035456	0.0396639	0.034689	0.035456	0.210383	0.163517	0.142707	0.0396763	0.0363619	0.0424482
0.210383	0.163517	0.142707	0.0522862	0.0519281	0.0435184	0.12547	0.0784289	0.0770285	0.045378	0.0405528	0.0485278
0.12547	0.0784289	0.0770285	0.037841	0.034689	0.0338137	0.149177	0.111217	0.0954443	0.0566897	0.0531878	0.0605996
0.149177	0.111217	0.0954443	0.0508482	0.034689	0.0338137	0.0577548	0.0380102	0.0386797	0.168052	0.180208	0.179173
0.0577548	0.0380102	0.0386797	0.0425361	0.0361003	0.0362765	0.215438	0.278243	0.211515	0.0774337	0.0858665	0.0827175
0.215438	0.278243	0.211515	0.0451434	0.0397133	0.0362432	0.170171	0.157799	0.135999	0.19083	0.219838	0.203325
0.170171	0.157799	0.135999	0.0806173	0.0530079	0.0694767	0.0768058	0.0567359	0.0620485	0.0415092	0.0466413	0.0443784
0.0768058	0.0567359	0.0620485	0.0434758	0.034689	0.0342022	0.0713848	0.0684299	0.066256	0.0467968	0.0371692	0.0500217
0.0713848	0.0684299	0.066256	0.037841	0.034689	0.0338137	0.0825554	0.0782522	0.0858696	0.108887	0.116143	0.11621
0.0825554	0.0782522	0.0858696	0.037841	0.0372147	0.0370743	0.0591248	0.0538959	0.042669	0.0994182	0.0779759	0.106118
0.0591248	0.0538959	0.042669	0.0457853	0.0462573	0.0354227	0.0458346	0.0352582	0.03703	0.0487315	0.0472285	0.0520733
0.0458346	0.0352582	0.03703	0.038759	0.0363619	0.035456	0.0756217	0.0455794	0.0415982	0.645031	0.545311	0.680866
0.0756217	0.0455794	0.0415982	0.0460937	0.0419924	0.0338137	0.163681	0.129971	0.131056	0.14514	0.155894	0.154723
0.163681	0.129971	0.131056	0.037841	0.034689	0.0338137	0.0796895	0.0794228	0.0661908	0.0528635	0.0488982	0.056463
0.0452175	0.0388393	0.0381928	0.0433398	0.0447315	0.035456	0.271009	0.264627	0.234276	0.164522	0.210635	0.175263
0.0796895	0.0794228	0.0661908	0.202224	0.0933424	0.118432	0.122653	0.0962369	0.0728631	0.037841	0.0363619	0.0404271
0.271009	0.264627	0.234276	0.0474995	0.0479733	0.0389785	0.037841	0.034689	0.0391002	0.151048	0.157631	0.160918
0.122653	0.0962369	0.0728631	0.0460444	0.034689	0.0357111	0.167156	0.121568	0.11536	1.97588	1.99882	2.04832
0.037841	0.034689	0.0391002	0.0396639	0.034689	0.0338137	0.037841	0.034689	0.0338137	0.225159	0.22295	0.239455
0.167156	0.121568	0.11536	0.0483005	0.0513767	0.0398301	0.0675852	0.0728061	0.0860088	0.200163	0.191488	0.212977
0.037841	0.034689	0.0338137	0.0433646	0.0391231	0.0402834	0.0506145	0.0363391	0.0370632	0.29382	0.358394	0.311951
0.0675852	0.0728061	0.0860088	0.037841	0.0363505	0.0338137	0.256228	0.215566	0.262313	0.158954	0.167666	0.169241
0.0820621	0.0476799	0.0544286	0.037841	0.034689	0.0346351	0.185721	0.230516	0.256273	1.23105	1.29422	1.28646
0.0506145	0.0363391	0.0370632	0.0396763	0.034689	0.0338137	0.141357	0.0681073	0.0767052	0.0518685	0.0497211	0.0553259
0.256228	0.215566	0.262313	0.0396763	0.0378397	0.0353118	0.218912	0.187407	0.149916	0.0920396	0.101193	0.0980591
0.185721	0.230516	0.256273	0.038759	0.0437813	0.0531145	0.0514998	0.0422529	0.0370854	0.0548637	0.0678847	0.0584946
0.141357	0.0681073	0.0767052	0.0623491	0.0428645	0.044709	0.0835415	0.0591786	0.0605342	0.223185	0.252654	0.237056
0.218912	0.187407	0.149916	0.0565917	0.0413918	0.0387019	0.116439	0.0777659	0.0834364	0.126287	0.0982323	0.134394
0.0514998	0.0422529	0.0370854	0.044773	0.0363619	0.0354449	0.108887	0.0801181	0.0953805	0.037841	0.0363505	0.0403497
0.0835415	0.0591786	0.0605342	0.0414721	0.034689	0.0338137	0.0896833	0.0577785	0.0519089	0.037841	0.0347003	0.0403497
0.116439	0.0777659	0.0834364	0.0675002	0.0694418	0.0629192	0.037841	0.034689	0.0338137	0.037841	0.038101	0.0403497
0.108887	0.0801181	0.0953805	0.0505161	0.0355314	0.0338137	0.104652	0.105081	0.1202	0.037841	0.034689	0.0403497
0.0896833	0.0577785	0.0519089	0.0729357	0.0479169	0.0531364	0.0612751	0.039702	0.0528625	0.226847	0.241519	0.240879
0.037841	0.034689	0.0338137	0.0415092	0.034689	0.0338137	0.037841	0.034689	0.0338137	0.193851	0.188482	0.205958
0.104652	0.105081	0.1202	0.037841	0.034689	0.0338137	0.037841	0.0363619	0.0385912	0.0396763	0.0450368	0.0422937
0.0612751	0.039702	0.0528625	0.0647381	0.034689	0.0403718	0.047746	0.0630135	0.0516128	0.252672	0.246424	0.268073
0.037841	0.034689	0.0338137	0.0436117	0.034689	0.0351787	0.321402	0.304794	0.337382	0.037841	0.0396225	0.0403276
0.037841	0.0363619	0.0385912	0.061739	0.037192	0.0412226	0.127069	0.101052	0.102428	0.037841	0.034689	0.0403165
0.047746	0.0630135	0.0516128	0.037841	0.034689	0.0338137	0.15949	0.128083	0.131419	0.037841	0.0388393	0.0403165
0.321402	0.304794	0.337382	0.0433275	0.0380556	0.0338137	0.133783	0.116402	0.0957103	0.0578282	0.071408	0.0615693
0.127069	0.101052	0.102428	0.0533055	0.038703	0.0370854	0.0994301	0.073427	0.0833828	0.037841	0.0355314	0.0403055
0.15949	0.128083	0.131419	0.0580485	0.0369987	0.0418301	0.0393045	0.0391572	0.0339358	0.037841	0.034689	0.0403055
0.133783	0.116402	0.0957103	0.0490271	0.0363619	0.0338137	0.121529	0.117542	0.112356	0.0469324	0.0420943	0.0499778
0.0994301	0.073427	0.0833828	0.0486946	0.0413804	0.0354449	0.0750414	0.0626227	0.0439816	0.056114	0.0642524	0.0597384
0.0393045	0.0391572	0.0339358	0.110894	0.110342	0.0935067	0.0594671	0.0460427	0.0422054	0.0441801	0.0379647	0.0470433
0.121529	0.117542	0.112356	0.168721	0.253173	0.195544	0.0537719	0.0387825	0.0354338	0.228653	0.265743	0.242494
0.0750414	0.0626227	0.0439816	0.0545326	0.0400196	0.0427021	0.0836496	0.0542554	0.0604362	0.0432533	0.0464154	0.0460528
0.0594671	0.0460427	0.0422054	0.045415	0.0355086	0.0354338	0.409613	0.413765	0.389142	0.0705845	0.0722958	0.0750984
0.0537719	0.0387825	0.0354338	0.0396639	0.034689	0.0354338	0.75051	0.919324	0.932338	0.037841	0.0397247	0.0402834
0.0836496	0.0542554	0.0604362	0.0434634	0.0380556	0.0435184	0.185721	0.140221	0.154478	0.037841	0.034689	0.0402834
0.409613	0.413765	0.389142	0.037841	0.034689	0.035456	0.249836	0.247053	0.249386	0.306359	0.302204	0.324259
0.75051	0.919324	0.932338	0.0528635	0.0429777	0.0364427	0.184847	0.123903	0.124002	0.190372	0.22305	0.201962
0.185721	0.140221	0.154478	0.0424001	0.0413691	0.0354227	1.02454	0.994945	0.945477	0.0512048	0.0711416	0.0544724
0.249836	0.247053	0.249386	0.037841	0.034689	0.0338137	0.124629	0.1683	0.154305	0.037841	0.039702	0.0402613
0.184847	0.123903	0.124002	0.037841	0.034689	0.0338137	0.191566	0.174762	0.166448	0.0457482	0.0610917	0.0486487
1.02454	0.994945	0.945477	0.037841	0.034689	0.0338137	0.043278	0.037567	0.0363319	0.0461801	0.0607675	0.0490882
0.124629	0.1683	0.154305	0.0529617	0.0507575	0.053005	0.0469571	0.0449237	0.0409023	0.138987	0.143857	0.147445
0.191566	0.174762	0.166448	0.0380892	0.034689	0.0341245	0.0747148	0.0813424	0.0559492	0.0958349	0.118788	0.10175
0.0396639	0.034689	0.035456	0.0415092	0.0372147	0.0338137	0.197344	0.182019	0.151595	0.374307	0.338514	0.395153
0.043278	0.037567	0.0363319	0.0648478	0.043023	0.0434853	0.10387	0.100312	0.0859874	0.0734564	0.0775891	0.077998
0.0469571	0.0449237	0.0409023	0.110375	0.0546822	0.0821163	0.159957	0.138272	0.123991	0.117308	0.109553	0.124429
0.0747148	0.0813424	0.0559492	0.0781699	0.0864269	0.0891537	0.248379	0.217513	0.305895	0.528238	0.500543	0.555924
0.197344	0.182019	0.151595	0.0451311	0.0463251	0.0574683	0.189501	0.142494	0.17832	0.0925772	0.111379	0.098229
0.10387	0.100312	0.0859874	0.0396639	0.0380556	0.0416534	0.037841	0.034689	0.0338137	0.377605	0.408958	0.39827
0.159957	0.138272	0.123991	0.037841	0.0363505	0.0338137	0.180526	0.1024	0.140378	0.0531459	0.0545587	0.0564084
0.248379	0.217513	0.305895	0.0420784	0.0363391	0.0338137	0.125774	0.131941	0.131606	0.037841	0.034689	0.0401507
0.189501	0.142494	0.17832	0.0396639	0.034689	0.0338137	0.0394408	0.034689	0.0338137	0.192191	0.154156	0.203196
0.037841	0.034689	0.0338137	0.0396639	0.0353037	0.0338137	0.126182	0.192111	0.22993	0.185665	0.19681	0.196179
0.180526	0.1024	0.140378	0.037841	0.034689	0.0338137	0.041435	0.0363846	0.0338137	0.0469448	0.0463025	0.0497362
0.125774	0.131941	0.131606	0.0469571	0.0441547	0.0358996	0.0595283	0.0589771	0.0390338	0.161928	0.155863	0.17111
0.0394408	0.034689	0.0338137	0.0427093	0.0371351	0.0338137	0.12429	0.0871298	0.0795908	0.037841	0.0363619	0.0400844
0.126182	0.192111	0.22993	0.037841	0.034689	0.0338137	0.037841	0.034689	0.0338137	0.0396391	0.0379647	0.0419846
0.041435	0.0363846	0.0338137	0.0396763	0.0363733	0.0359217	0.079581	0.0730389	0.065322	0.0627516	0.0601523	0.0664297
0.0595283	0.0589771	0.0390338	0.037841	0.034689	0.0338137	0.0790746	0.0643082	0.046295	0.049458	0.047962	0.0523693
0.12429	0.0871298	0.0795908	0.037841	0.036123	0.0346351	0.0761776	0.0494844	0.0586911	0.0387465	0.0497436	0.0410348
0.037841	0.034689	0.0338137	0.0436612	0.040462	0.0386687	0.0504792	0.034689	0.0338137	0.0505284	0.0521081	0.0534979
0.079581	0.0730389	0.065322	0.102969	0.0596375	0.0890362	0.0857157	0.0775007	0.063213	0.23423	0.239673	0.24708
0.0790746	0.0643082	0.046295	0.0429071	0.0380556	0.0354338	0.0837097	0.0760297	0.0725065	0.220258	0.280579	0.23238
0.0761776	0.0494844	0.0586911	0.0396639	0.034689	0.0387351	0.209116	0.212951	0.211044	0.0396515	0.034689	0.0419736
0.0504792	0.034689	0.0338137	0.0401967	0.034689	0.0338137	0.297089	0.294835	0.215994	0.0842265	0.0967715	0.0890575
0.0857157	0.0775007	0.063213	0.0435994	0.0524456	0.0350789	0.0471051	0.0388506	0.0398744	0.0396391	0.0384759	0.0419405
0.0837097	0.0760297	0.0725065	0.0414473	0.037192	0.0338137	0.0684602	0.0498788	0.0607086	0.0396391	0.039248	0.0419405
0.209116	0.212951	0.211044	0.0858117	0.0628237	0.0669832	0.037841	0.0363733	0.0338137	0.0396639	0.0380329	0.0419625
0.297089	0.294835	0.215994	0.037841	0.034689	0.0338137	0.0711787	0.0586411	0.05737	0.153032	0.144923	0.161426
0.0471051	0.0388506	0.0398744	0.494358	0.333283	0.327144	0.113145	0.111659	0.141965	0.0644945	0.0595928	0.0681437
0.0684602	0.0498788	0.0607086	0.0464268	0.034689	0.0403718	0.0796774	0.059492	0.0516786	0.0633369	0.0683075	0.0669181
0.037841	0.0363733	0.0338137	0.0396763	0.0363733	0.0338137	0.0414473	0.0392139	0.0403718	0.0396515	0.0397247	0.0419073
0.0711787	0.0586411	0.05737	0.0487192	0.039702	0.0370632	0.0469818	0.0380215	0.0369635	0.0947141	0.126278	0.0999799
0.113145	0.111659	0.141965	0.0935088	0.0589771	0.083136	0.0387342	0.034689	0.035456	0.0537105	0.0621312	0.0567144
0.0796774	0.059492	0.0516786	0.0656756	0.0446524	0.0564302	0.0869755	0.0666601	0.07705	0.726553	0.684225	0.758706
0.0414473	0.0392139	0.0403718	0.037841	0.034689	0.0338137	0.0989901	0.0795222	0.0505157	0.518071	0.529907	0.542564
0.0469818	0.0380215	0.0369635	0.0739284	0.0380556	0.0413552	0.0396763	0.034689	0.0354449	0.412994	0.357484	0.43312
0.0387342	0.034689	0.035456	0.037841	0.034689	0.0338137	0.0482512	0.042083	0.053246	0.132529	0.142336	0.139645
0.0869755	0.0666601	0.07705	0.0396763	0.034689	0.0338137	0.203441	0.268273	0.306971	0.0910473	0.103464	0.0959549
0.0989901	0.0795222	0.0505157	0.0778441	0.0493379	0.0625819	0.0601637	0.0455907	0.0449294	0.19932	0.177271	0.209619
0.0396763	0.034689	0.0354449	0.043105	0.0371692	0.040416	0.037841	0.034689	0.0342022	0.037841	0.034689	0.0399075
0.0482512	0.042083	0.053246	0.0952388	0.0740255	0.0992056	0.144264	0.165058	0.154825	0.124208	0.11441	0.130755
0.203441	0.268273	0.306971	0.0414969	0.0403032	0.0390559	0.102933	0.084723	0.100097	0.0842145	0.0758194	0.0886942
0.0601637	0.0455907	0.0449294	0.037841	0.034689	0.035456	0.0508974	0.034689	0.0338137	0.648635	0.664557	0.677003
0.037841	0.034689	0.0342022	0.0414845	0.034689	0.0338137	0.0542995	0.034689	0.0338137	0.140698	0.143508	0.147968
0.144264	0.165058	0.154825	0.037841	0.0376011	0.0370965	0.0415092	0.0363505	0.035456	0.0445137	0.0449916	0.0468893
0.102933	0.084723	0.100097	0.0596749	0.0564555	0.0560476	0.0534528	0.0400877	0.0403497	0.0612385	0.0637168	0.0644853
0.0508974	0.034689	0.0338137	0.0442172	0.034689	0.0338137	0.0463158	0.0463816	0.035456	0.235875	0.227181	0.247549
0.0542995	0.034689	0.0338137	0.0755612	0.0444488	0.062473	0.0602492	0.0634824	0.0581999	0.0396391	0.0363619	0.0417417
0.0415092	0.0363505	0.035456	0.0460074	0.0523444	0.0460088	0.0857637	0.0758416	0.0662885	0.298022	0.350475	0.31229
0.0534528	0.0400877	0.0403497	0.037841	0.0373624	0.0338137	0.0774095	0.0414484	0.0549101	0.17715	0.201027	0.185984
0.0463158	0.0463816	0.035456	0.0992399	0.0912088	0.104745	0.137621	0.122436	0.101602	0.309765	0.283188	0.324496
0.0602492	0.0634824	0.0581999	0.037841	0.0411084	0.0343576	0.0858717	0.0684077	0.0847768	0.204182	0.208698	0.214251
0.0857637	0.0758416	0.0662885	0.037841	0.034689	0.0338137	0.0663206	0.0480072	0.0413331	0.405541	0.425111	0.424168
0.0774095	0.0414484	0.0549101	0.0843947	0.0405528	0.0338137	0.0533791	0.0432381	0.0474723	0.3009	0.36881	0.315225
0.137621	0.122436	0.101602	0.0451681	0.0479508	0.0411453	0.0786042	0.0896422	0.0887583	0.158691	0.190752	0.1666
0.0858717	0.0684077	0.0847768	0.0431915	0.0363391	0.0338137	0.0890488	0.0890173	0.0803865	0.0433398	0.0463703	0.0455903
0.0663206	0.0480072	0.0413331	0.0414969	0.034689	0.0338137	0.037841	0.0396566	0.0500327	0.0503439	0.0486388	0.0529502
0.0533791	0.0432381	0.0474723	0.0414473	0.034689	0.0349457	0.0555135	0.034689	0.0370632	0.0881863	0.101215	0.0926862
0.0786042	0.0896422	0.0887583	0.0436365	0.034689	0.0338137	0.0396639	0.0363619	0.0338137	0.0547411	0.0542666	0.0575666
0.0890488	0.0890173	0.0803865	0.0567387	0.0399629	0.040836	1.88029	1.79982	1.81537	0.0492487	0.0556926	0.0517883
0.037841	0.0396566	0.0500327	0.0665882	0.0500816	0.0443233	0.120815	0.100584	0.110989	0.0436983	0.0531541	0.0459537
0.0555135	0.034689	0.0370632	0.0419424	0.0390209	0.0420398	0.0837218	0.0669162	0.0885445	0.0522371	0.0496647	0.054921
0.0396639	0.0363619	0.0338137	0.178783	0.103225	0.154008	0.09537	0.0728393	0.0459097	1.24118	1.33011	1.28404
1.88029	1.79982	1.81537	0.0414845	0.034689	0.0354227	0.204558	0.15275	0.17476	0.040593	0.034689	0.04268
0.120815	0.100584	0.110989	0.066503	0.040428	0.0478242	0.0585868	0.0431588	0.0353784	0.0951315	0.084327	0.0999269
0.0837218	0.0669162	0.0885445	0.0396763	0.0363391	0.0403165	0.0841664	0.0670499	0.0657348	0.0414969	0.0482554	0.0436287
0.09537	0.0728393	0.0459097	0.0783147	0.0622652	0.0502523	0.0414969	0.034689	0.0341245	0.0508482	0.0544463	0.0534431
0.204558	0.15275	0.17476	0.0446989	0.034689	0.0386797	0.206756	0.130599	0.119395	0.173924	0.234854	0.182372
0.0585868	0.0431588	0.0353784	0.047216	0.034689	0.035456	0.037841	0.034689	0.0338137	0.291199	0.353956	0.304718
0.0841664	0.0670499	0.0657348	0.0465748	0.034689	0.0388457	0.0403949	0.038669	0.0338137	2.41833	2.52641	2.47735
0.0414969	0.034689	0.0341245	0.062715	0.0418337	0.040847	0.0414969	0.0429777	0.0373069	0.0999175	0.110796	0.104861
0.206756	0.130599	0.119395	0.0396763	0.0363619	0.0338137	0.107954	0.0832704	0.0911078	0.146705	0.164319	0.153814
0.037841	0.034689	0.0338137	0.0391557	0.034689	0.0338137	0.0548269	0.0590106	0.0509766	0.0568856	0.0523556	0.0597275
0.0403949	0.038669	0.0338137	0.037841	0.034689	0.0338137	0.108332	0.0766824	0.0958166	0.0445878	0.0421736	0.0468122
0.0414969	0.0429777	0.0373069	0.0822425	0.055412	0.04236	0.0805691	0.0554457	0.0832433	0.0414597	0.037192	0.0435295
0.107954	0.0832704	0.0911078	0.0461431	0.0363733	0.0370965	0.0451187	0.0376125	0.0370965	0.0412369	0.0401558	0.0432868
0.0548269	0.0590106	0.0509766	0.0396267	0.034689	0.0338137	0.150176	0.125145	0.14011	0.0721362	0.0710861	0.0756594
0.108332	0.0766824	0.0958166	0.037841	0.034689	0.0338137	0.0766729	0.0675063	0.0727875	0.699738	0.794843	0.727255
0.0805691	0.0554457	0.0832433	0.190718	0.125904	0.161701	0.136903	0.0883591	0.0943694	0.181964	0.195507	0.190473
0.0451187	0.0376125	0.0370965	0.0489778	0.03552	0.0403387	0.098895	0.0787051	0.0687941	0.150968	0.174432	0.158099
0.150176	0.125145	0.14011	0.0415092	0.0363733	0.0354671	0.163556	0.112911	0.10596	0.0666612	0.0653899	0.0698991
0.0766729	0.0675063	0.0727875	0.0433275	0.0363505	0.0338137	0.042598	0.0363619	0.0338137	0.10982	0.11262	0.115046
0.136903	0.0883591	0.0943694	0.0569469	0.0476235	0.0467682	0.356409	0.275981	0.22833	0.0396639	0.0384418	0.0415982
0.098895	0.0787051	0.0687941	0.110563	0.0466865	0.0508669	0.116768	0.185726	0.121517	0.680172	0.624936	0.706599
0.163556	0.112911	0.10596	0.0447607	0.0363619	0.0338137	0.230738	0.202092	0.147322	0.037841	0.034689	0.0396753
0.042598	0.0363619	0.0338137	0.0396639	0.034689	0.035456	0.385389	0.401825	0.476752	1.04895	1.02709	1.08491
0.356409	0.275981	0.22833	0.0560404	0.0430117	0.038724	0.0708998	0.0708529	0.0571187	0.069638	0.0763616	0.0729496
0.116768	0.185726	0.121517	0.054459	0.048041	0.0541659	0.037841	0.034689	0.0338137	0.0414845	0.034689	0.0434743
0.230738	0.202092	0.147322	0.0836857	0.0509939	0.052457	0.0481034	0.0396906	0.035456	0.037841	0.0444827	0.0396532
0.385389	0.401825	0.476752	0.0478076	0.0430569	0.035955	0.0625808	0.0626003	0.0550414	0.0414473	0.0496084	0.0434192
0.0708998	0.0708529	0.0571187	0.0467721	0.0362936	0.0370854	0.0396639	0.034689	0.0338137	0.0811713	0.0729059	0.084959
0.037841	0.034689	0.0338137	0.0396143	0.034689	0.0338137	0.225627	0.164995	0.176008	0.181841	0.153422	0.189965
0.0481034	0.0396906	0.035456	0.0587213	0.0484358	0.0544286	0.0653105	0.0492477	0.0474613	0.0570938	0.0651223	0.0597602
0.0625808	0.0626003	0.0550414	0.0415092	0.034689	0.0338137	0.0849833	0.0593017	0.058189	0.047746	0.0489095	0.0499778
0.0396639	0.034689	0.0338137	0.0430308	0.034689	0.0354449	0.0544222	0.0459523	0.0548882	0.224766	0.22168	0.23442
0.225627	0.164995	0.176008	0.0405559	0.034689	0.0338137	0.137621	0.168424	0.131118	0.0612995	0.0757088	0.0640831
0.0653105	0.0492477	0.0474613	0.0428453	0.0350988	0.0338137	0.116204	0.125829	0.102862	0.292281	0.357639	0.304469
0.0849833	0.0593017	0.058189	0.0505776	0.0388961	0.0403165	0.236848	0.29416	0.257681	0.334746	0.366062	0.348476
0.0544222	0.0459523	0.0548882	0.0432904	0.0374193	0.0419405	0.0523476	0.039736	0.0403055	0.143734	0.131334	0.150019
0.137621	0.168424	0.131118	0.0693467	0.0462347	0.0402613	0.053956	0.042151	0.037761	0.251025	0.230327	0.261593
0.116204	0.125829	0.102862	0.0396763	0.034689	0.0338137	0.0420784	0.0359524	0.0357111	0.0396763	0.0417431	0.0414767
0.236848	0.29416	0.257681	0.0378783	0.034689	0.0338137	0.0400356	0.0378852	0.0351122	0.0818334	0.0757199	0.0854626
0.0523476	0.039736	0.0403055	0.037841	0.034689	0.0338137	0.0614216	0.0553334	0.0551399	0.0598216	0.0602865	0.0624948
0.053956	0.042151	0.037761	0.0599927	0.0608793	0.0499119	0.0396763	0.0356679	0.0338137	0.121565	0.142737	0.126878
0.0420784	0.0359524	0.0357111	0.0815686	0.0664151	0.0614495	0.0745818	0.0537273	0.0580034	0.0624466	0.0639288	0.0652134
0.0400356	0.0378852	0.0351122	0.0654322	0.0524006	0.0561023	0.141033	0.122297	0.14723	0.0514506	0.057005	0.0537388
0.0614216	0.0553334	0.0551399	0.0854516	0.0464154	0.0677534	0.083301	0.0895874	0.069	0.037841	0.0355314	0.0395205
0.0522862	0.0519281	0.0435184	0.0414845	0.034689	0.0338137	0.0559424	0.0424341	0.0387129	0.0662232	0.0607451	0.0691192
0.0396763	0.0356679	0.0338137	0.0396391	0.0380102	0.0401507	0.106168	0.164808	0.141553	0.0594427	0.0458054	0.0620267
0.0745818	0.0537273	0.0580034	0.0379155	0.03552	0.0338137	0.0583421	0.0724511	0.0534212	0.0696137	0.0605997	0.0726254
0.037841	0.034689	0.0338137	0.037841	0.034689	0.0338137	0.07319	0.0585851	0.0664839	0.0574611	0.0597271	0.0599565
0.141033	0.122297	0.14723	0.0560404	0.0454438	0.0451608	0.191053	0.170115	0.154713	0.043278	0.0463251	0.0451498
0.083301	0.0895874	0.069	0.115498	0.0885347	0.0925796	0.211186	0.168196	0.200498	0.0632637	0.0735711	0.0659628
0.0559424	0.0424341	0.0387129	0.0676339	0.0413804	0.0467352	0.0600904	0.0446071	0.0435074	2.19892	2.27949	2.24704
0.106168	0.164808	0.141553	0.0638122	0.0488869	0.0403276	0.120827	0.116499	0.111115	0.106949	0.141807	0.111368
0.0583421	0.0724511	0.0534212	0.0602859	0.0614495	0.0466252	0.240141	0.276	0.315627	0.340461	0.353363	0.353307
0.0508482	0.034689	0.0338137	0.037841	0.034689	0.0346129	0.176981	0.102965	0.0947101	0.0471667	0.050521	0.0491212
0.07319	0.0585851	0.0664839	0.0415092	0.0386008	0.0388236	0.106144	0.0934408	0.0941777	0.082411	0.114701	0.0857732
0.191053	0.170115	0.154713	0.110894	0.109801	0.0876998	0.182088	0.129587	0.16362	0.0520159	0.0668828	0.0541549
0.211186	0.168196	0.200498	0.037841	0.034689	0.0338137	0.10202	0.0808352	0.0641266	0.933726	0.959443	0.962242
0.0600904	0.0446071	0.0435074	0.0728752	0.0445845	0.0461078	0.0396515	0.0380329	0.0370965	0.11786	0.0999965	0.122593
0.0425361	0.0361003	0.0362765	0.0659069	0.0446637	0.0484069	0.0490886	0.0431475	0.0394541	0.152126	0.158102	0.15815
0.120827	0.116499	0.111115	0.131785	0.0483794	0.0802145	0.0719666	0.0629242	0.043364	0.228207	0.314778	0.236959
0.240141	0.276	0.315627	0.037841	0.0397133	0.0338137	0.0560404	0.0426267	0.0376946	0.0836136	0.0792793	0.086983
0.176981	0.102965	0.0947101	0.0415587	0.034689	0.0376946	0.207694	0.0946539	0.102216	0.219744	0.22287	0.228175
0.0451434	0.0397133	0.0362432	0.0739163	0.08996	0.102481	0.100001	0.102878	0.0855483	0.0450076	0.0477928	0.0468232
0.106144	0.0934408	0.0941777	0.0739163	0.0459862	0.0442682	0.196532	0.22323	0.166327	0.103337	0.0726619	0.107395
0.182088	0.129587	0.16362	0.0451187	0.0388847	0.035456	0.133865	0.111184	0.0919506	0.27756	0.34402	0.287741
0.10202	0.0808352	0.0641266	0.0879825	0.0555804	0.0606868	0.037841	0.034689	0.0338137	0.0679499	0.0927738	0.0706244
0.0396515	0.0380329	0.0370965	0.0433398	0.0430343	0.035456	0.0468585	0.0422529	0.0425917	0.0467968	0.0371692	0.0486487
0.0490886	0.0431475	0.0394541	0.0573019	0.0449577	0.0443123	0.0424001	0.0378284	0.0341023	0.0462048	0.0480184	0.0480331
0.0719666	0.0629242	0.043364	0.0396763	0.0363733	0.0370965	0.0417196	0.0503182	0.0429779	0.062715	0.0652449	0.0651808
0.0560404	0.0426267	0.0376946	0.157378	0.116767	0.130869	0.0904971	0.0558946	0.0665056	0.0611897	0.06578	0.0635937
0.207694	0.0946539	0.102216	0.199719	0.0950798	0.110052	0.138906	0.0892146	0.100849	0.406935	0.449925	0.421064
0.100001	0.102878	0.0855483	0.057816	0.0379988	0.0459317	0.144725	0.0942715	0.128656	0.301313	0.300822	0.312143
0.196532	0.22323	0.166327	0.0526547	0.0389982	0.0443564	0.0785319	0.043023	0.0403718	0.0772043	0.0925878	0.0802038
0.133865	0.111184	0.0919506	0.158383	0.069264	0.076522	0.0491994	0.034689	0.0370965	0.0403577	0.0414031	0.0419405
0.037841	0.034689	0.0338137	0.0396143	0.0363391	0.0370854	0.147315	0.154491	0.116021	0.426203	0.535261	0.440702
0.0468585	0.0422529	0.0425917	0.0441678	0.0387144	0.0387351	0.0509097	0.0555804	0.0454472	0.076999	0.0723846	0.0799457
0.0424001	0.0378284	0.0341023	0.037841	0.0363733	0.0338137	0.0630686	0.0589995	0.0454472	0.217138	0.18589	0.225018
0.0417196	0.0503182	0.0429779	0.041435	0.0362823	0.0338137	0.0653226	0.0441773	0.0476153	0.0399241	0.0516018	0.0414546
0.0904971	0.0558946	0.0665056	0.0748237	0.0594696	0.0648548	0.0577793	0.0383169	0.0402944	0.0415092	0.0421963	0.0430993
0.138906	0.0892146	0.100849	0.0701234	0.060197	0.0777395	0.106677	0.0916796	0.0666142	0.569517	0.729578	0.587629
0.144725	0.0942715	0.128656	0.037841	0.034689	0.0338137	0.0641778	0.0798643	0.0701806	0.0468215	0.0484697	0.0486047
0.0806173	0.0530079	0.0694767	0.0433275	0.0382147	0.0345463	0.0659312	0.057375	0.0583091	0.1382	0.143244	0.143293
0.0785319	0.043023	0.0403718	0.0582075	0.0363733	0.035456	0.211461	0.255618	0.265503	0.0610676	0.0619524	0.0633762
0.0491994	0.034689	0.0370965	0.037841	0.034689	0.035456	0.0396639	0.034689	0.035456	0.065773	0.0771137	0.0682521
0.147315	0.154491	0.116021	0.037841	0.034689	0.0338137	0.0476228	0.034689	0.0354338	2.22274	2.34839	2.2657
0.0509097	0.0555804	0.0454472	0.0544958	0.0412671	0.0437941	0.0572652	0.0518381	0.0395426	0.120346	0.133962	0.124773
0.0434758	0.034689	0.0342022	0.037841	0.034689	0.0338137	0.037841	0.034689	0.0338137	0.126451	0.135843	0.131087
0.0630686	0.0589995	0.0454472	0.037841	0.0363733	0.0338137	0.0644702	0.0544576	0.0573809	0.143295	0.155308	0.14844
0.0653226	0.0441773	0.0476153	0.0469571	0.039475	0.0378939	0.157287	0.116004	0.097443	0.196132	0.18028	0.202959
0.0577793	0.0383169	0.0402944	0.0825433	0.0413804	0.0484728	0.0518316	0.0489771	0.0507242	1.21062	1.33638	1.24086
0.106677	0.0916796	0.0666142	0.333129	0.138982	0.123564	0.131157	0.12101	0.149722	0.353032	0.375524	0.364642
0.0641778	0.0798643	0.0701806	0.0523845	0.034689	0.0370743	0.0396763	0.0371806	0.0338137	0.114016	0.0995829	0.118086
0.0659312	0.057375	0.0583091	0.0520282	0.0495746	0.0354449	0.0951792	0.0976438	0.0977405	0.0396763	0.0449916	0.0411232
0.211461	0.255618	0.265503	0.0586357	0.0388393	0.0579597	0.0432409	0.0494957	0.0381928	0.0686666	0.0623993	0.0711222
0.0396639	0.034689	0.035456	0.0980383	0.0530192	0.0737598	0.0451187	0.0380556	0.0338137	0.0388085	0.0405528	0.040206
0.0476228	0.034689	0.0354338	0.037841	0.034689	0.0338137	0.105753	0.0987771	0.111199	0.0396763	0.0363846	0.0411011
0.0572652	0.0518381	0.0395426	0.0396019	0.0363391	0.0338137	0.0913582	0.0808903	0.0868866	0.229718	0.224967	0.237432
0.037841	0.034689	0.0338137	0.0396515	0.034689	0.0338137	0.0396515	0.034689	0.0346129	0.0568489	0.0703531	0.0588766
0.0644702	0.0544576	0.0573809	0.051131	0.0455681	0.035456	0.162395	0.208426	0.215652	0.457338	0.553187	0.471491
0.157287	0.116004	0.097443	0.037841	0.034689	0.0338137	0.0396763	0.0353834	0.0417417	0.104925	0.113849	0.108566
0.0518316	0.0489771	0.0507242	0.037841	0.0363733	0.0338137	0.256911	0.201169	0.240225	0.251806	0.258439	0.259999
0.131157	0.12101	0.149722	0.0410141	0.034689	0.0358441	0.0487315	0.0506674	0.0379935	0.0766971	0.0718298	0.0793434
0.0396763	0.0371806	0.0338137	0.0432904	0.034689	0.0354449	0.0774095	0.0560517	0.0604906	0.0507252	0.0661366	0.052479
0.037841	0.034689	0.0338137	0.0504915	0.0427399	0.0408028	0.142684	0.125433	0.101316	0.0389945	0.034689	0.0403387
0.0951792	0.0976438	0.0977405	0.0487192	0.038862	0.0370743	0.0710089	0.042989	0.0349014	0.26342	0.243225	0.271797
0.0432409	0.0494957	0.0381928	0.0951315	0.0429551	0.0532679	0.0560159	0.0447881	0.0414104	0.259041	0.360621	0.267289
0.037841	0.0372147	0.0370743	0.0505407	0.0432494	0.0402834	0.0449212	0.034689	0.0457555	0.0754887	0.0676621	0.0780518
0.0451187	0.0380556	0.0338137	0.0475981	0.0464042	0.0403608	3.49771	3.88403	3.95971	0.270724	0.262869	0.27929
0.105753	0.0987771	0.111199	0.0744366	0.0704975	0.0783856	3.83156	4.27718	4.41736	0.530118	0.645005	0.545378
0.0913582	0.0808903	0.0868866	0.0514875	0.0363619	0.0350123	0.0427835	0.0363164	0.0338137	0.111542	0.120013	0.115224
0.0396515	0.034689	0.0346129	0.0383621	0.0380102	0.0338137	0.182694	0.175041	0.14842	0.0523599	0.0535924	0.0541221
0.162395	0.208426	0.215652	0.116263	0.0803719	0.112808	0.0877788	0.0632145	0.0509437	0.0869035	0.0776112	0.089752
0.0396763	0.0353834	0.0417417	0.037841	0.034689	0.0346129	0.0971812	0.128702	0.0804725	0.0524705	0.0446976	0.0541768
0.256911	0.201169	0.240225	0.0596749	0.0413578	0.0436287	0.141264	0.136649	0.13916	0.0555993	0.0441886	0.0573918
0.0487315	0.0506674	0.0379935	0.037841	0.0380443	0.0402502	0.052409	0.0609576	0.0466142	0.0743761	0.0779759	0.0767375
0.0774095	0.0560517	0.0604906	0.037841	0.034689	0.0338137	0.130785	0.136448	0.113639	1.51479	1.54871	1.54487
0.142684	0.125433	0.101316	0.0947021	0.0791026	0.104723	0.0729357	0.0798533	0.0627451	2.00922	2.19459	2.04382
0.0710089	0.042989	0.0349014	0.0878867	0.0596599	0.0628322	0.0897312	0.124952	0.108882	0.0640316	0.0572853	0.0660497
0.0560159	0.0447881	0.0414104	0.041435	0.0380556	0.0370854	0.0451558	0.0467881	0.0390449	0.140317	0.148316	0.14461
0.0449212	0.034689	0.0457555	0.0414597	0.0363733	0.0350789	0.0678648	0.0524906	0.055293	0.0655783	0.0593465	0.0676341
0.0457853	0.0462573	0.0354227	0.037841	0.034689	0.0338137	0.037841	0.034689	0.0338137	0.0739768	0.06136	0.0762848
3.49771	3.88403	3.95971	0.0407293	0.034689	0.0338137	0.123577	0.0922268	0.0849804	0.0880664	0.0906832	0.0907983
3.83156	4.27718	4.41736	0.048436	0.0413804	0.0416202	0.135037	0.0756866	0.0892392	0.0414597	0.0380443	0.0427572
0.0427835	0.0363164	0.0338137	0.0576569	0.0472059	0.0419405	0.198388	0.135397	0.161802	0.0726208	0.0651	0.0748502
0.182694	0.175041	0.14842	0.0446001	0.0371465	0.0341578	0.050061	0.0448559	0.0388679	0.0474749	0.0411651	0.0489344
0.0877788	0.0632145	0.0509437	0.0853195	0.0654233	0.0468673	0.120089	0.0928941	0.0776856	0.037841	0.0380556	0.0390006
0.0971812	0.128702	0.0804725	0.0410264	0.0355314	0.0354338	0.117578	0.133516	0.108724	0.178389	0.202701	0.183584
0.141264	0.136649	0.13916	0.0396763	0.034689	0.0352785	0.0694559	0.0405301	0.0450396	0.0739647	0.0896312	0.0761985
0.052409	0.0609576	0.0466142	0.0415216	0.0445732	0.0411674	0.0433398	0.034689	0.0338137	0.069723	0.0900367	0.0718253
0.130785	0.136448	0.113639	0.037841	0.034689	0.0338137	0.0785922	0.0565004	0.0717604	0.0525319	0.0509939	0.0541221
0.0729357	0.0798533	0.0627451	0.0396763	0.0373056	0.0372626	0.0650426	0.0618071	0.0714468	0.556185	0.564746	0.570341
0.0897312	0.124952	0.108882	0.0390317	0.034689	0.0338137	0.0417939	0.0601411	0.0483189	0.107753	0.168902	0.110947
0.0451558	0.0467881	0.0390449	0.037841	0.034689	0.0338137	0.262613	0.319889	0.324532	0.037841	0.0413691	0.0389895
0.0678648	0.0524906	0.055293	0.037841	0.034689	0.0338137	0.0396763	0.0363733	0.035456	0.0414845	0.034689	0.0427352
0.037841	0.034689	0.0338137	0.037841	0.034689	0.0338137	0.0567387	0.0444375	0.0406371	0.236502	0.269174	0.243157
0.123577	0.0922268	0.0849804	0.037841	0.034689	0.0338137	0.0736621	0.0485373	0.0634523	0.0440195	0.0508138	0.045337
0.135037	0.0756866	0.0892392	0.0482389	0.0380556	0.0338137	0.0396639	0.0385781	0.0395316	0.290366	0.350941	0.298308
0.038759	0.0363619	0.035456	0.0414969	0.034689	0.0338137	0.0415092	0.0370214	0.0351011	0.0469818	0.0549854	0.0483739
0.198388	0.135397	0.161802	0.0485222	0.0371806	0.0360548	0.05631	0.0834246	0.0601963	0.052495	0.0449351	0.0540454
0.050061	0.0448559	0.0388679	0.0398126	0.034689	0.0338137	0.0847551	0.0875031	0.0947952	0.0915136	0.0872726	0.0941777
0.0460937	0.0419924	0.0338137	0.0470804	0.0376579	0.0390449	0.0643484	0.105829	0.0754436	0.0961686	0.132686	0.0989615
0.120089	0.0928941	0.0776856	0.037841	0.0363619	0.0338137	0.0466735	0.0502732	0.0495495	0.0423877	0.0380556	0.0436397
0.117578	0.133516	0.108724	0.037841	0.034689	0.0338137	0.0727783	0.0676399	0.0675581	0.102554	0.112922	0.105516
0.0694559	0.0405301	0.0450396	0.0651765	0.0473978	0.0513605	0.0520896	0.0458845	0.0431986	0.810396	0.758114	0.828764
0.0433398	0.034689	0.0338137	0.0595527	0.0389755	0.0471753	0.197866	0.280483	0.236101	0.0541891	0.0405414	0.0557633
0.037841	0.034689	0.0338137	0.0419424	0.0351785	0.0370854	0.0523108	0.0607898	0.0698233	0.101889	0.0866466	0.104797
0.0785922	0.0565004	0.0717604	0.0403206	0.0363391	0.0343354	0.0853075	0.0579802	0.0657131	0.0807257	0.0670721	0.0829858
0.0650426	0.0618071	0.0714468	0.0461431	0.0355086	0.0338137	0.0882102	0.0718631	0.101231	0.569551	0.591451	0.583015
0.0417939	0.0601411	0.0483189	0.0457729	0.0363733	0.0386908	0.040593	0.034689	0.0340024	0.488423	0.489702	0.500223
0.262613	0.319889	0.324532	0.0451311	0.034689	0.0338137	0.0751865	0.0455568	0.0413994	0.052581	0.0513091	0.0540454
0.0396763	0.0363733	0.035456	0.0386225	0.0363733	0.0392219	0.037841	0.034689	0.0338137	0.154051	0.148537	0.158191
0.0433398	0.0447315	0.035456	0.0414845	0.0500816	0.0387129	0.0878747	0.0489658	0.049231	0.0783268	0.0644643	0.0804833
0.0567387	0.0444375	0.0406371	0.0702084	0.0461444	0.042095	0.037841	0.0363733	0.0338137	0.302698	0.34901	0.310403
0.202224	0.0933424	0.118432	0.0557096	0.046438	0.0454802	0.0591615	0.0506899	0.0586147	0.0452669	0.0611365	0.0465261
0.0736621	0.0485373	0.0634523	0.0655174	0.0530754	0.0572389	0.037841	0.034689	0.0338137	0.404896	0.492913	0.414794
0.0474995	0.0479733	0.0389785	0.037841	0.034689	0.0387019	0.0461307	0.034689	0.0362765	0.370193	0.353162	0.379336
0.0460444	0.034689	0.0357111	0.037841	0.0380215	0.0346351	0.0816408	0.0585627	0.0541549	0.0599927	0.0951672	0.0616347
0.0396639	0.034689	0.0338137	0.037841	0.034689	0.0338137	0.0441801	0.0363505	0.0338137	0.126952	0.113386	0.13034
0.0483005	0.0513767	0.0398301	0.0782906	0.0486501	0.0512618	0.0558199	0.042083	0.0384141	0.0772767	0.0895216	0.0793649
0.0433646	0.0391231	0.0402834	0.0468954	0.034689	0.0354338	0.079364	0.0793124	0.0763171	0.0480787	0.0501267	0.0493848
0.037841	0.0363505	0.0338137	0.0468461	0.0446863	0.0414104	0.0398126	0.034689	0.037761	0.207142	0.169669	0.212437
0.037841	0.034689	0.0346351	0.0476474	0.0363505	0.0387129	0.113757	0.102215	0.109304	0.14303	0.129118	0.146757
0.0396763	0.034689	0.0338137	0.0396639	0.034689	0.0354227	0.0414969	0.0380443	0.0403165	0.11225	0.152404	0.115193
0.0396763	0.0378397	0.0353118	0.0412617	0.0413578	0.0427021	0.143319	0.14448	0.126846	0.160208	0.21655	0.16431
0.038759	0.0437813	0.0531145	0.0424001	0.035702	0.0370743	0.0662719	0.095844	0.0710248	0.0951434	0.0854818	0.0976236
0.0396639	0.0385781	0.0395316	0.037841	0.034689	0.0338137	0.293487	0.229024	0.142037	0.090521	0.116499	0.0928354
0.0415092	0.0370214	0.0351011	0.0396639	0.034689	0.0338137	0.063995	0.073305	0.076026	0.0726935	0.0704975	0.074548
0.05631	0.0834246	0.0601963	0.0505038	0.0430909	0.038724	0.162964	0.10991	0.0813752	0.160744	0.174783	0.164705
0.0847551	0.0875031	0.0947952	0.0483005	0.034689	0.0339247	0.171868	0.143931	0.140316	0.791165	0.739204	0.806814
0.0643484	0.105829	0.0754436	0.0573019	0.0384305	0.0443784	0.154371	0.139532	0.0928248	0.0411131	0.0447202	0.0421502
0.0466735	0.0502732	0.0495495	0.038759	0.0373511	0.0362765	0.639866	0.661021	0.712847	0.037841	0.034689	0.0387793
0.0727783	0.0676399	0.0675581	0.037841	0.034689	0.0338137	0.0433028	0.034689	0.0338137	0.304772	0.260952	0.311631
0.0520896	0.0458845	0.0431986	0.0523354	0.0479395	0.0402944	0.158372	0.112523	0.100287	0.130296	0.139469	0.133379
0.197866	0.280483	0.236101	0.0503316	0.0396906	0.0473953	0.23674	0.192101	0.223928	0.0869755	0.106642	0.0890575
0.0523108	0.0607898	0.0698233	0.0468831	0.0417997	0.046251	0.0396391	0.034689	0.0387019	0.0393912	0.034689	0.0403497
0.0853075	0.0579802	0.0657131	0.122407	0.0718298	0.0836081	0.645838	0.535414	0.560509	0.0396763	0.034689	0.0406371
0.0623491	0.0428645	0.044709	0.0396763	0.0363733	0.0338137	0.205972	0.19257	0.142861	0.045921	0.0380443	0.0470213
0.0565917	0.0413918	0.0387019	0.0396515	0.034689	0.0338137	0.0396639	0.0380556	0.0405928	0.264089	0.282642	0.269875
0.0882102	0.0718631	0.101231	0.0433151	0.0355314	0.0422275	0.0612385	0.0447089	0.049231	0.037841	0.0413691	0.0387351
0.044773	0.0363619	0.0354449	0.0485591	0.0413464	0.0375949	0.234511	0.265103	0.260853	0.037841	0.038385	0.0387351
0.040593	0.034689	0.0340024	0.0481526	0.0437474	0.0466142	0.36083	0.362972	0.303613	0.037841	0.034689	0.0387351
0.0751865	0.0455568	0.0413994	0.0604569	0.0574535	0.0424372	0.041435	0.0363505	0.035456	0.037841	0.034689	0.0387351
0.0414721	0.034689	0.0338137	0.0433151	0.034689	0.0338137	0.101913	0.0693195	0.0512618	0.037841	0.034689	0.0387351
0.0675002	0.0694418	0.0629192	0.037841	0.034689	0.0338137	0.0792434	0.0619524	0.0856125	0.037841	0.0363733	0.0387351
0.037841	0.034689	0.0338137	0.037841	0.034689	0.0338137	0.037841	0.034689	0.0338137	0.037841	0.034689	0.0387351
0.0505161	0.0355314	0.0338137	0.0384489	0.034689	0.0338137	0.154303	0.144363	0.121204	0.037841	0.034689	0.0387351
0.0878747	0.0489658	0.049231	0.0559302	0.034689	0.0370743	0.0596383	0.0617177	0.0583745	0.037841	0.034689	0.0387351
0.037841	0.0363733	0.0338137	0.037841	0.0354858	0.0338137	0.155367	0.152908	0.139057	0.1784	0.192907	0.182412
0.0591615	0.0506899	0.0586147	0.037841	0.034689	0.0338137	0.120522	0.100649	0.135368	0.0656026	0.0560629	0.0671351
0.037841	0.034689	0.0338137	0.037841	0.034689	0.0338137	0.0723785	0.07697	0.0694117	0.114863	0.131217	0.117499
0.0461307	0.034689	0.0362765	0.037841	0.0363733	0.0338137	0.174466	0.110515	0.0977405	0.037841	0.0380556	0.038724
0.0816408	0.0585627	0.0541549	0.0396391	0.034689	0.0338137	0.106416	0.108753	0.104575	0.037841	0.0363733	0.038724
0.0729357	0.0479169	0.0531364	0.037841	0.034689	0.0338137	0.0896594	0.0799416	0.0711006	0.037841	0.0363733	0.038724
0.0441801	0.0363505	0.0338137	0.0929953	0.0943917	0.0869508	0.0523968	0.0413464	0.0370411	0.037841	0.0363164	0.038724
0.0558199	0.042083	0.0384141	0.0427587	0.0444601	0.0362543	0.142419	0.126449	0.101962	0.037841	0.0397133	0.038724
0.079364	0.0793124	0.0763171	0.0757909	0.0560068	0.0650287	0.133992	0.156386	0.140924	0.037841	0.034689	0.038724
0.0398126	0.034689	0.037761	0.052667	0.0431362	0.0411453	0.0918842	0.0667492	0.0604471	0.0468831	0.034689	0.0479672
0.0415092	0.034689	0.0338137	0.037841	0.0359069	0.0370854	0.111165	0.113903	0.0996405	0.0505161	0.0677512	0.0516786
0.113757	0.102215	0.109304	0.037841	0.0363391	0.0338137	0.0515367	0.0524231	0.055479	0.037841	0.0388393	0.0387129
0.037841	0.034689	0.0338137	0.0507129	0.034689	0.0417307	0.0523108	0.0434079	0.0483739	0.037841	0.0380329	0.0387129
0.0414969	0.0380443	0.0403165	0.115886	0.0708418	0.105114	0.100987	0.0781527	0.0679919	0.037841	0.034689	0.0387129
0.143319	0.14448	0.126846	0.0423753	0.0363733	0.0338137	0.138374	0.130557	0.117227	0.037841	0.037101	0.0387129
0.0662719	0.095844	0.0710248	0.037841	0.034689	0.0370078	0.0549127	0.0613042	0.0474283	0.037841	0.034689	0.0387129
0.293487	0.229024	0.142037	0.0405807	0.0380215	0.0368417	0.0451681	0.034689	0.0339136	0.0909875	0.0712748	0.0930379
0.063995	0.073305	0.076026	0.0468954	0.0388506	0.0370965	0.107989	0.0892804	0.101739	0.115087	0.100519	0.117646
0.162964	0.10991	0.0813752	0.312988	0.204503	0.169999	0.043896	0.0410857	0.0469003	0.037841	0.034689	0.0387019
0.0647381	0.034689	0.0403718	0.0663449	0.0512979	0.0528515	0.0978836	0.0922596	0.0723011	0.037841	0.034689	0.0387019
0.171868	0.143931	0.140316	0.0432533	0.0359069	0.035456	0.137899	0.126598	0.11796	0.037841	0.0380443	0.0387019
0.154371	0.139532	0.0928248	0.0498149	0.0380102	0.034624	0.170533	0.160254	0.139625	0.037841	0.034689	0.0387019
0.639866	0.661021	0.712847	0.058232	0.0413464	0.0419625	0.0442419	0.0546598	0.0468232	0.037841	0.0363505	0.0387019
0.0433028	0.034689	0.0338137	0.0506022	0.0380329	0.0435956	0.300217	0.229262	0.193239	0.037841	0.034689	0.0387019
0.0436117	0.034689	0.0351787	0.0396515	0.0380329	0.0338137	0.0718212	0.0940201	0.0550305	0.0420784	0.0498112	0.0430331
0.061739	0.037192	0.0412226	0.154829	0.218095	0.151207	0.0870474	0.0824224	0.0648874	0.0875031	0.089094	0.0894529
0.158372	0.112523	0.100287	0.0414969	0.034689	0.0338137	0.0855956	0.0730279	0.0841765	0.228892	0.167178	0.233715
0.23674	0.192101	0.223928	0.0423753	0.0355996	0.0370965	0.0595894	0.0480636	0.0460198	0.0457976	0.0724955	0.0468232
0.0396391	0.034689	0.0387019	0.0423506	0.034689	0.0338137	0.0689946	0.0658023	0.0637569	0.037841	0.034689	0.0386908
0.037841	0.034689	0.0338137	0.0635685	0.0486727	0.0576539	0.0562487	0.0463929	0.0440257	0.037841	0.034689	0.0386908
0.0433275	0.0380556	0.0338137	0.0505653	0.0480072	0.0532788	0.124267	0.117198	0.0919825	0.113816	0.13597	0.116304
0.0533055	0.038703	0.0370854	0.0414845	0.0355086	0.0338137	0.0506022	0.0363619	0.0379935	0.0505038	0.0413691	0.0516238
0.0580485	0.0369987	0.0418301	0.0451311	0.0360093	0.0419736	0.082038	0.0692306	0.071901	0.037841	0.0380443	0.0386797
0.0490271	0.0363619	0.0338137	0.0451928	0.0426833	0.0345907	0.0527775	0.0505885	0.0535417	0.037841	0.034689	0.0386797
0.0486946	0.0413804	0.0354449	0.038759	0.034689	0.0341023	0.27491	0.251244	0.254902	0.037841	0.034689	0.0386797
0.110894	0.110342	0.0935067	0.0433398	0.034689	0.0338137	0.0411379	0.038544	0.0484618	0.104593	0.0968587	0.106857
0.168721	0.253173	0.195544	0.037841	0.034689	0.0338137	0.063995	0.0452516	0.0658868	0.153868	0.185521	0.157141
0.645838	0.535414	0.560509	0.0431668	0.0414144	0.0342577	0.0415092	0.034689	0.0366533	0.0681686	0.0655571	0.0696608
0.205972	0.19257	0.142861	0.037841	0.034689	0.0338137	1.30314	1.20601	1.23784	0.0495441	0.0544576	0.0506254
0.0396639	0.0380556	0.0405928	0.0776027	0.0800078	0.0965822	0.128188	0.115422	0.125492	0.037841	0.0347345	0.0386687
0.0612385	0.0447089	0.049231	0.04193	0.039702	0.0393214	0.0526301	0.0499014	0.041808	0.0424867	0.0364642	0.0434081
0.234511	0.265103	0.260853	0.040593	0.049676	0.0419957	0.128375	0.127923	0.159697	0.115369	0.104864	0.117803
0.36083	0.362972	0.303613	0.0567264	0.0397927	0.049253	0.037841	0.0363619	0.0354449	0.037841	0.0380556	0.0386576
0.0545326	0.0400196	0.0427021	0.0425856	0.0348825	0.0338137	0.0396763	0.034689	0.0354449	0.037841	0.034689	0.0386576
0.045415	0.0355086	0.0354338	0.0415464	0.0380329	0.0338137	0.124641	0.113612	0.0865977	0.037841	0.0398381	0.0386576
0.041435	0.0363505	0.035456	0.0506514	0.0388847	0.0432206	0.0995371	0.111228	0.106984	0.141091	0.10546	0.143993
0.101913	0.0693195	0.0512618	0.0396515	0.0363733	0.0354338	0.0677797	0.0575543	0.0655393	0.037841	0.0387484	0.0386466
0.0792434	0.0619524	0.0856125	0.045094	0.034689	0.0338137	0.352633	0.403016	0.346234	0.350757	0.331968	0.35742
0.0396639	0.034689	0.0354338	0.0396639	0.034689	0.0338137	0.070633	0.050352	0.0515141	0.037841	0.034689	0.0386355
0.037841	0.034689	0.0338137	0.037841	0.0380102	0.0403055	0.0725845	0.0677512	0.0484508	0.0684602	0.0752217	0.0698666
0.154303	0.144363	0.121204	0.0880544	0.0838209	0.0693467	0.245169	0.2059	0.220313	0.037841	0.034689	0.0386244
0.0596383	0.0617177	0.0583745	0.132064	0.0736154	0.0959974	0.0555257	0.0489433	0.057217	0.066503	0.0710083	0.0678618
0.155367	0.152908	0.139057	0.0431173	0.0364529	0.0338137	0.116122	0.0938999	0.0964015	0.136741	0.174866	0.13946
0.120522	0.100649	0.135368	0.0424001	0.0396339	0.0338137	0.109289	0.162798	0.144723	0.771712	0.765146	0.78407
0.0723785	0.07697	0.0694117	0.037841	0.0363278	0.0338137	0.0727783	0.070764	0.0425255	0.0451434	0.0438718	0.0460638
0.174466	0.110515	0.0977405	0.0578772	0.0363733	0.0387019	0.0683265	0.0516131	0.0495935	0.172241	0.175506	0.175585
0.106416	0.108753	0.104575	0.0613728	0.0405528	0.0414546	0.0874192	0.0807139	0.0538812	0.037841	0.034689	0.0386023
0.0434634	0.0380556	0.0435184	0.037841	0.034689	0.0338137	0.110988	0.082125	0.0625819	0.653729	0.622816	0.664357
0.0896594	0.0799416	0.0711006	0.037841	0.034689	0.0346351	0.135466	0.140316	0.120409	0.0392053	0.036123	0.0399849
0.0523968	0.0413464	0.0370411	0.037841	0.034689	0.0338137	0.117179	0.120603	0.138097	0.0763105	0.101269	0.0778041
0.142419	0.126449	0.101962	0.0396763	0.034689	0.0338137	0.108403	0.0961387	0.115046	0.1612	0.142917	0.164239
0.133992	0.156386	0.140924	0.0712878	0.0624104	0.0574683	0.0882102	0.0747123	0.0951677	0.0511187	0.0623658	0.0521172
0.0918842	0.0667492	0.0604471	0.037841	0.0355314	0.0338137	0.0666977	0.0786388	0.0564849	0.473015	0.43928	0.480961
0.111165	0.113903	0.0996405	0.0414969	0.0363391	0.0402723	0.04867	0.0422529	0.0362986	0.0396515	0.0379988	0.040416
0.0515367	0.0524231	0.055479	0.0553786	0.0403826	0.0488794	0.142465	0.094916	0.0796015	0.125236	0.11794	0.127575
0.0523108	0.0434079	0.0483739	0.0492241	0.0369873	0.0412005	0.765176	0.649667	0.905897	0.0648843	0.0563546	0.0661148
0.100987	0.0781527	0.0679919	0.0719181	0.0480749	0.0490223	0.178513	0.22234	0.251087	0.105682	0.131835	0.107638
0.138374	0.130557	0.117227	0.12848	0.110288	0.0688158	0.116639	0.173056	0.116053	0.0395524	0.0404053	0.0402944
0.0549127	0.0613042	0.0474283	0.0450817	0.0416978	0.0354449	0.0575467	0.0763616	0.062571	0.364624	0.423929	0.370685
0.0451681	0.034689	0.0339136	0.0396639	0.034689	0.0338137	0.037841	0.0371692	0.0357554	0.190294	0.18355	0.193637
0.107989	0.0892804	0.101739	0.0404568	0.0446976	0.0370743	0.0396763	0.0454325	0.0370411	0.0412988	0.0413578	0.0420619
0.043896	0.0410857	0.0469003	0.0738921	0.0569041	0.0532241	0.743641	0.758638	0.702002	0.0523231	0.0727173	0.0532788
0.0978836	0.0922596	0.0723011	0.0424248	0.0430456	0.0370743	0.0987879	0.123721	0.124971	0.0393416	0.043023	0.0400623
0.137899	0.126598	0.11796	0.0739768	0.0486614	0.0468893	0.498836	0.407649	0.379624	0.038759	0.034689	0.0394652
0.170533	0.160254	0.139625	0.0396639	0.034689	0.0370965	0.102933	0.0623434	0.0742025	0.0468091	0.0405641	0.0476593
0.0442419	0.0546598	0.0468232	0.038759	0.034689	0.0338137	0.037841	0.034689	0.0338137	0.0396391	0.034689	0.0403608
0.300217	0.229262	0.193239	0.0430184	0.034689	0.0402281	0.180987	0.180435	0.149588	0.145255	0.174917	0.147794
0.0718212	0.0940201	0.0550305	0.037841	0.034689	0.0338137	0.0937237	0.074103	0.070029	0.0411502	0.0437926	0.0418742
0.0870474	0.0824224	0.0648874	0.0860517	0.0534239	0.0612752	0.0784353	0.057375	0.0686099	0.0396639	0.034689	0.0403608
0.0855956	0.0730279	0.0841765	0.0469571	0.0363391	0.035456	0.108863	0.115465	0.105072	0.0396763	0.0413691	0.0403718
0.0595894	0.0480636	0.0460198	0.0396763	0.034689	0.0338137	0.0806414	0.0680739	0.0760045	0.0396763	0.0430117	0.0403718
0.0689946	0.0658023	0.0637569	0.037841	0.034689	0.0340135	0.104546	0.126812	0.0875821	0.0680714	0.0572068	0.0692492
0.0562487	0.0463929	0.0440257	0.0396639	0.034689	0.0345574	0.0433028	0.0360434	0.0419405	0.0396267	0.0380329	0.0403165
0.037841	0.034689	0.035456	0.0396887	0.0348484	0.0370743	0.138478	0.159815	0.133607	0.0396763	0.041029	0.0403608
0.124267	0.117198	0.0919825	0.0524459	0.0415051	0.0416755	0.037841	0.034689	0.0338137	0.0506022	0.0432494	0.0514702
0.0506022	0.0363619	0.0379935	0.153868	0.0825436	0.134881	0.0635807	0.0679849	0.0558071	0.0541768	0.0627902	0.0550961
0.082038	0.0692306	0.071901	0.0558689	0.034689	0.0354227	0.0886176	0.0941622	0.0782241	0.0396763	0.0524006	0.0403497
0.0528635	0.0429777	0.0364427	0.0414721	0.034689	0.0338137	0.0942368	0.0619189	0.0651699	0.10715	0.125711	0.108924
0.0527775	0.0505885	0.0535417	0.0523722	0.039702	0.0402944	0.0388829	0.0380329	0.035456	0.721656	0.699425	0.731266
0.27491	0.251244	0.254902	0.0536983	0.0533564	0.0467242	0.333988	0.27706	0.232816	0.0505407	0.0528168	0.0513825
0.0411379	0.038544	0.0484618	0.144229	0.10688	0.117625	0.119667	0.0834136	0.108587	0.0396763	0.0363619	0.0403387
0.063995	0.0452516	0.0658868	0.037841	0.0355314	0.0338137	0.0420166	0.039736	0.0483849	0.0507375	0.0574759	0.0515799
0.0415092	0.034689	0.0366533	0.0506268	0.0549517	0.0499558	0.213913	0.225157	0.229698	0.284553	0.283773	0.288905
1.30314	1.20601	1.23784	0.037841	0.034689	0.0338137	0.22445	0.190507	0.152884	0.472023	0.615054	0.478793
0.128188	0.115422	0.125492	0.037841	0.034689	0.0338137	0.127943	0.115993	0.0814719	0.0839141	0.0819927	0.0852804
0.0526301	0.0499014	0.041808	0.043278	0.0380556	0.035456	0.188842	0.185777	0.183233	0.30921	0.343211	0.313845
0.128375	0.127923	0.159697	0.037841	0.034689	0.035456	0.0594549	0.0531091	0.0484508	0.174399	0.183591	0.177074
0.037841	0.0363619	0.0354449	0.0577059	0.0430343	0.0434853	0.0625686	0.0479056	0.0403165	0.0822425	0.0644643	0.0835437
0.0396763	0.034689	0.0354449	0.0405807	0.037192	0.0338137	0.207573	0.186843	0.248353	0.0396639	0.0426833	0.0402944
0.124641	0.113612	0.0865977	0.0432904	0.034689	0.0407365	0.0604691	0.0558497	0.0595202	0.0396763	0.0384418	0.0403055
0.0995371	0.111228	0.106984	0.0557586	0.0493379	0.0418632	0.0414845	0.034689	0.035456	0.171438	0.18753	0.174034
0.0677797	0.0575543	0.0655393	0.0735653	0.0582939	0.0930592	0.0919439	0.130834	0.11642	0.0396515	0.0363733	0.0402723
0.352633	0.403016	0.346234	0.0752832	0.0673282	0.065322	0.23701	0.288183	0.295319	0.0573509	0.0749227	0.0582217
0.070633	0.050352	0.0515141	0.037841	0.034689	0.0338137	0.126696	0.134494	0.139934	0.0700628	0.0597718	0.0711114
0.0725845	0.0677512	0.0484508	0.0399985	0.036123	0.0370965	0.0672084	0.0776112	0.0548554	0.0415464	0.0388733	0.0421723
0.245169	0.2059	0.220313	0.0564447	0.0602529	0.0613624	0.683951	0.559999	0.591021	0.0471051	0.0545699	0.0478132
0.0555257	0.0489433	0.057217	0.037841	0.0363391	0.0338137	0.0975741	0.162965	0.0990145	0.0881263	0.114054	0.0894315
0.116122	0.0938999	0.0964015	0.112014	0.108363	0.105981	0.0646285	0.050521	0.046251	0.0415216	0.0430683	0.0421392
0.109289	0.162798	0.144723	0.0460814	0.0438266	0.0370854	0.0818695	0.0704308	0.0748718	0.0782664	0.0940967	0.0793756
0.0727783	0.070764	0.0425255	0.146866	0.0737595	0.0983458	0.0723785	0.039736	0.0554899	0.0534037	0.0715856	0.0541659
0.0683265	0.0516131	0.0495935	0.0644824	0.0495295	0.0502083	0.240184	0.197776	0.200627	0.188954	0.212297	0.191518
0.0874192	0.0807139	0.0538812	0.0405807	0.0363733	0.0338137	0.0600904	0.0509827	0.0567144	0.0475858	0.042151	0.048264
0.110988	0.082125	0.0625819	0.045995	0.034689	0.034624	0.089396	0.0728282	0.0773517	0.0428453	0.0421736	0.0434522
0.135466	0.140316	0.120409	0.0721362	0.0480636	0.0516786	0.102316	0.122104	0.109388	0.106842	0.123068	0.108313
0.0424001	0.0413691	0.0354227	0.0598827	0.0563097	0.0370854	0.0396639	0.0382942	0.0338137	0.041633	0.0397133	0.0422165
0.117179	0.120603	0.138097	0.0785319	0.0662814	0.0718037	0.0396639	0.036487	0.0417638	0.374071	0.376333	0.378689
0.037841	0.034689	0.0338137	0.509792	0.52867	0.575758	0.134573	0.0538172	0.0834901	0.119995	0.115767	0.12158
0.037841	0.034689	0.0338137	0.0728994	0.0547159	0.0612643	0.103479	0.102965	0.0888652	0.0410884	0.0491688	0.0416423
0.108403	0.0961387	0.115046	0.0702084	0.0652226	0.0668204	0.088366	0.0826648	0.0810099	0.185609	0.202903	0.187981
0.0882102	0.0747123	0.0951677	0.0507621	0.0363619	0.0364649	0.0816528	0.0929597	0.0638547	0.816297	0.758914	0.824688
0.0666977	0.0786388	0.0564849	0.0451434	0.0406322	0.0354227	0.0863997	0.0492815	0.0438382	0.178727	0.138081	0.180989
0.04867	0.0422529	0.0362986	0.0482512	0.0354744	0.0354227	0.0546307	0.0518719	0.0381153	0.321963	0.309385	0.325838
0.142465	0.094916	0.0796015	0.037841	0.034689	0.0338137	0.0707179	0.0577897	0.0589421	0.041435	0.034689	0.0419736
0.765176	0.649667	0.905897	0.0643484	0.0531653	0.0452269	0.0874671	0.0721627	0.0757025	0.0382256	0.0468446	0.0387129
0.178513	0.22234	0.251087	0.037841	0.034689	0.035456	0.199231	0.194355	0.145145	0.106558	0.125754	0.107881
0.116639	0.173056	0.116053	0.037841	0.034689	0.035456	0.188809	0.146546	0.136919	0.0396639	0.0467656	0.0401618
0.0575467	0.0763616	0.062571	0.0444396	0.039702	0.0338137	0.164192	0.11795	0.163051	0.044526	0.0355314	0.0450837
0.037841	0.034689	0.0338137	0.0406426	0.034689	0.0372294	0.0424248	0.0496647	0.0429007	0.037841	0.0396566	0.0383035
0.037841	0.0371692	0.0357554	0.0488547	0.0399402	0.0411895	0.0867596	0.080085	0.0815364	0.037841	0.035702	0.0383035
0.0396763	0.0454325	0.0370411	0.0542014	0.0477589	0.0387129	0.037841	0.0379761	0.0338137	0.0400604	0.0422303	0.0405486
0.743641	0.758638	0.702002	0.0396763	0.0434305	0.0371519	0.0894679	0.0609576	0.0687833	0.0414473	0.0410404	0.0419405
0.0987879	0.123721	0.124971	0.037841	0.034689	0.0338137	0.47766	0.297723	0.376651	0.0414597	0.0363733	0.0419515
0.498836	0.407649	0.379624	0.037841	0.034689	0.0338137	0.100963	0.0676621	0.0934641	0.370154	0.384434	0.374031
0.102933	0.0623434	0.0742025	0.038759	0.034689	0.0338137	0.0451064	0.0363733	0.0382038	0.037841	0.0380329	0.0382813
0.0529617	0.0507575	0.053005	0.038759	0.0363733	0.0493848	0.131878	0.164777	0.135409	0.0502209	0.0534014	0.050801
0.037841	0.034689	0.0338137	0.0728873	0.0622987	0.0574573	0.0414473	0.034689	0.0354449	0.0628735	0.0667492	0.0635937
0.180987	0.180435	0.149588	0.037841	0.034689	0.0338137	0.106215	0.0787382	0.0602399	0.0414845	0.0397247	0.0419625
0.0937237	0.074103	0.070029	0.0396515	0.034689	0.035456	0.11928	0.0863829	0.115056	0.0414969	0.0380443	0.0419736
0.0784353	0.057375	0.0686099	0.037841	0.034689	0.0338137	0.135443	0.114851	0.144404	0.041435	0.0509827	0.0419073
0.0380892	0.034689	0.0341245	0.0489286	0.0664373	0.0656044	0.496572	0.504964	0.407957	0.327618	0.226763	0.330998
0.0415092	0.0372147	0.0338137	0.0431544	0.034689	0.034624	0.134178	0.133282	0.146398	0.0613728	0.0604208	0.0620594
0.108863	0.115465	0.105072	0.0409398	0.034689	0.0338137	0.141426	0.098374	0.0918439	0.0414969	0.0380329	0.0419625
0.0806414	0.0680739	0.0760045	0.037841	0.034689	0.0338137	0.0430802	0.0366348	0.0338137	0.0415092	0.0595256	0.0419736
0.104546	0.126812	0.0875821	0.126719	0.0635159	0.0623968	0.0451434	0.0377034	0.0338137	0.101319	0.0887979	0.102428
0.0433028	0.0360434	0.0419405	0.04729	0.034689	0.035456	0.0480541	0.0372033	0.035456	0.0436365	0.0434192	0.0441139
0.138478	0.159815	0.133607	0.0623369	0.0438492	0.0444115	0.0387465	0.034689	0.037916	0.0392797	0.03552	0.0397085
0.0648478	0.043023	0.0434853	0.0414473	0.0530304	0.0530378	0.0700506	0.0649774	0.0692275	0.0547411	0.074967	0.0553259
0.037841	0.034689	0.0338137	0.0414845	0.034689	0.0338137	0.0687517	0.0630247	0.056146	0.0396763	0.034689	0.0400955
0.0635807	0.0679849	0.0558071	0.037841	0.034689	0.0338137	0.102008	0.100878	0.0898695	0.135327	0.165702	0.136702
0.0886176	0.0941622	0.0782241	0.0648843	0.0493041	0.0476703	0.0845389	0.0629242	0.0676449	0.0668801	0.0796436	0.067569
0.110375	0.0546822	0.0821163	0.0396763	0.034689	0.0338137	0.123671	0.137572	0.133897	0.649472	0.537103	0.654946
0.0942368	0.0619189	0.0651699	0.348727	0.206264	0.240774	0.063154	0.0732274	0.057643	0.043142	0.034689	0.0435846
0.0781699	0.0864269	0.0891537	0.037841	0.034689	0.0338137	0.107457	0.0877775	0.090019	0.0661259	0.0595368	0.0667987
0.0388829	0.0380329	0.035456	0.037841	0.0363733	0.0338137	0.0773733	0.0496535	0.0466032	0.103882	0.13563	0.104892
0.333988	0.27706	0.232816	0.040915	0.0396679	0.0370743	0.0795207	0.0663148	0.061994	0.0441925	0.0413578	0.0446209
0.119667	0.0834136	0.108587	0.0457236	0.034837	0.0391223	0.0885098	0.0569714	0.06012	0.0755733	0.062444	0.0762956
0.0420166	0.039736	0.0483849	0.0456372	0.0510164	0.04624	0.0685209	0.0378625	0.0370965	0.137505	0.131633	0.138768
0.0451311	0.0463251	0.0574683	0.0530477	0.0456246	0.035456	0.0931386	0.0676176	0.0683822	0.0414845	0.0397247	0.0418632
0.213913	0.225157	0.229698	0.0699171	0.053199	0.0491212	0.0836737	0.0815298	0.0671568	0.066722	0.102258	0.0673195
0.22445	0.190507	0.152884	0.0623491	0.0372147	0.0406371	0.157276	0.108417	0.102714	0.0451311	0.0504759	0.0455353
0.127943	0.115993	0.0814719	0.0485222	0.034689	0.0338137	0.202611	0.12615	0.185804	0.140074	0.160389	0.141285
0.188842	0.185777	0.183233	0.043278	0.034689	0.0338137	0.0985262	0.101432	0.105949	0.0678283	0.0623769	0.0684039
0.0594549	0.0531091	0.0484508	0.037841	0.034689	0.0338137	0.128899	0.123679	0.135606	0.0532564	0.0529629	0.053706
0.0625686	0.0479056	0.0403165	0.0506022	0.0380556	0.0387019	0.126567	0.0709417	0.101803	0.0405807	0.0463929	0.0409243
0.207573	0.186843	0.248353	0.0504915	0.039702	0.0403718	0.0912865	0.0940857	0.107205	0.0586235	0.0522994	0.0591166
0.0604691	0.0558497	0.0595202	0.0451064	0.034689	0.0435295	0.0440813	0.037192	0.0457225	0.0552683	0.0659917	0.0557305
0.0396639	0.0380556	0.0416534	0.374484	0.365962	0.667352	0.0816769	0.0987335	0.0759505	0.326226	0.320525	0.32871
0.037841	0.0363505	0.0338137	0.037841	0.034689	0.0370522	0.124477	0.140157	0.119928	0.0424248	0.0397587	0.0427793
0.0414845	0.034689	0.035456	0.0613484	0.0380443	0.048187	0.0395771	0.0413804	0.0357554	0.145117	0.150472	0.146275
0.0919439	0.130834	0.11642	0.037841	0.034689	0.0338137	0.0411255	0.0380102	0.0338137	0.0459827	0.055917	0.046361
0.23701	0.288183	0.295319	0.0451064	0.034689	0.0338137	0.0411255	0.0380102	0.0338137	0.0755129	0.0797871	0.0761231
0.126696	0.134494	0.139934	0.0389945	0.0355314	0.0338137	0.148982	0.140189	0.145319	0.108308	0.0874263	0.109167
0.0672084	0.0776112	0.0548554	0.0522248	0.039736	0.0419846	0.0527529	0.0413804	0.0522049	0.0503685	0.0437021	0.0507681
0.683951	0.559999	0.591021	0.037841	0.034689	0.0338137	0.0977646	0.092183	0.0625928	0.0796412	0.0672948	0.0802468
0.0975741	0.162965	0.0990145	0.037841	0.034689	0.0338137	0.0469694	0.0387825	0.0370522	0.0711787	0.0765718	0.0717064
0.0646285	0.050521	0.046251	0.066722	0.0424341	0.0402723	0.0414102	0.0397474	0.0370743	0.149131	0.151585	0.150203
0.0818695	0.0704308	0.0748718	0.0790384	0.0579353	0.0597929	0.0897911	0.128296	0.122259	0.0798341	0.0807359	0.0804188
0.0723785	0.039736	0.0554899	0.0464515	0.0362254	0.0354449	1.27687	1.36434	1.64844	0.0449335	0.0471607	0.0452599
0.240184	0.197776	0.200627	0.145819	0.108049	0.116032	0.04502	0.0355314	0.0362765	0.117484	0.140443	0.118306
0.0600904	0.0509827	0.0567144	0.037841	0.034689	0.0338137	0.202777	0.193744	0.148748	0.0780975	0.116369	0.0786439
0.089396	0.0728282	0.0773517	0.0415092	0.034689	0.0338137	0.0745697	0.0703975	0.069585	0.117813	0.144437	0.11862
0.102316	0.122104	0.109388	0.037841	0.034689	0.0338137	0.0498026	0.0557599	0.0488575	0.121565	0.132899	0.122394
0.0396639	0.0382942	0.0338137	0.0537105	0.0380215	0.0501754	0.773844	0.587599	0.732245	0.0735532	0.0561302	0.0740622
0.0396639	0.036487	0.0417638	0.0396639	0.0353151	0.0338137	0.0767575	0.0592122	0.056463	0.0467105	0.0448107	0.0470323
0.134573	0.0538172	0.0834901	0.0675123	0.0562648	0.0435736	0.0655783	0.0429211	0.0398965	0.0407788	0.042672	0.0410569
0.0420784	0.0363391	0.0338137	0.0406302	0.034689	0.035456	0.348958	0.248222	0.288179	0.702481	0.576143	0.706314
0.103479	0.102965	0.0888652	0.126952	0.0602529	0.0716198	0.0437353	0.034689	0.0338137	0.102328	0.10636	0.102999
0.088366	0.0826648	0.0810099	0.62113	0.513822	0.65496	0.05751	0.0629465	0.0530926	0.0849833	0.0815078	0.0855375
0.0816528	0.0929597	0.0638547	0.0681078	0.0497324	0.060883	0.182828	0.162277	0.123282	0.0432657	0.034689	0.0435515
0.0863997	0.0492815	0.0438382	0.104415	0.102856	0.0724416	0.125622	0.0988533	0.0878495	0.0396763	0.0355086	0.0399186
0.0546307	0.0518719	0.0381153	0.212198	0.13913	0.163193	0.203253	0.187079	0.180739	0.0428948	0.0488306	0.0431544
0.0707179	0.0577897	0.0589421	0.102376	0.105829	0.0891003	1.38833	1.35872	1.46787	0.109419	0.0909679	0.110062
0.0874671	0.0721627	0.0757025	0.0387465	0.034689	0.0338137	0.142246	0.130109	0.101104	0.0433028	0.0429777	0.0435515
0.199231	0.194355	0.145145	0.037841	0.034689	0.0338137	0.178817	0.190456	0.213261	0.0450817	0.0396793	0.045337
0.188809	0.146546	0.136919	0.037841	0.034689	0.0338137	0.0474009	0.0511966	0.041322	0.0396763	0.0380215	0.0398965
0.164192	0.11795	0.163051	0.040915	0.0379874	0.0338137	0.107587	0.134929	0.0928461	0.195832	0.20688	0.196844
0.0424248	0.0496647	0.0429007	0.037841	0.034689	0.0338137	0.102447	0.0730833	0.0486377	0.0417072	0.0370555	0.0419294
0.0867596	0.080085	0.0815364	0.037841	0.034689	0.0338137	0.0527775	0.034689	0.0353895	0.120921	0.119701	0.121538
0.037841	0.0379761	0.0338137	0.037841	0.0363619	0.0338137	0.037841	0.0363733	0.0383145	0.315611	0.327643	0.316978
0.0894679	0.0609576	0.0687833	0.395263	0.342631	0.291545	0.037841	0.034689	0.0338137	0.128654	0.170892	0.129218
0.0396639	0.034689	0.0338137	0.0433893	0.034689	0.0338137	0.0844428	0.0924456	0.0899015	0.0396763	0.034689	0.0398522
0.47766	0.297723	0.376651	0.0396763	0.0363733	0.0338137	0.103763	0.08414	0.0649852	0.26239	0.256546	0.263422
0.100963	0.0676621	0.0934641	0.0506022	0.0363619	0.0402502	0.0755733	0.0708751	0.053936	0.0482142	0.0462121	0.0484179
0.0451064	0.0363733	0.0382038	0.037841	0.0363733	0.0338137	0.037841	0.034689	0.0338137	0.0482142	0.0462121	0.0484179
0.0396639	0.0353037	0.0338137	0.0506637	0.034689	0.035456	0.0414969	0.0380443	0.0354116	0.138837	0.132857	0.139387
0.131878	0.164777	0.135409	0.0487439	0.0397133	0.0354449	0.0659677	0.0648547	0.065083	0.121752	0.12915	0.122238
0.0414473	0.034689	0.0354449	0.0521142	0.0437247	0.0387793	0.038114	0.039702	0.033847	0.0721605	0.0873384	0.0724524
0.037841	0.034689	0.0338137	0.037841	0.034689	0.0338137	0.0449706	0.0534351	0.0391776	0.0826035	0.0827639	0.0829321
0.106215	0.0787382	0.0602399	0.0818454	0.0480636	0.0565395	0.040593	0.0427059	0.0403718	0.0531459	0.0480184	0.0533555
0.11928	0.0863829	0.115056	0.068691	0.0579353	0.0504937	0.147913	0.143096	0.101612	0.326409	0.304756	0.327497
0.135443	0.114851	0.144404	0.0394408	0.0371806	0.0339913	0.0563467	0.0481764	0.0516786	0.0682536	0.0734381	0.0685015
0.496572	0.504964	0.407957	0.037841	0.0500704	0.0370189	0.0817491	0.0623881	0.0551727	0.0414597	0.0385554	0.0416092
0.134178	0.133282	0.146398	0.0387342	0.034689	0.0394541	0.0528021	0.0488306	0.0521282	0.0716878	0.0488756	0.0719335
0.0469571	0.0441547	0.0358996	0.037841	0.034689	0.0338137	0.0396639	0.034689	0.0338137	0.0531336	0.0489433	0.0533117
0.0427093	0.0371351	0.0338137	0.060518	0.04663	0.0388789	0.0412245	0.044528	0.0444225	0.0433398	0.0462686	0.0434853
0.141426	0.098374	0.0918439	0.0433398	0.0372147	0.0370965	1.2889	1.30396	1.3712	0.0979788	0.084602	0.0982821
0.0430802	0.0366348	0.0338137	0.0396763	0.0363619	0.0355669	0.09327	0.06853	0.0915239	0.0466858	0.0472849	0.0468232
0.0451434	0.0377034	0.0338137	1.29636	0.755118	1.059	0.0884858	0.0883372	0.11244	0.0679377	0.078948	0.0681329
0.0480541	0.0372033	0.035456	0.045094	0.0363505	0.0387129	0.0599438	0.0456246	0.0436508	0.150429	0.170727	0.150787
0.0387465	0.034689	0.037916	0.037841	0.0380329	0.0338137	0.037841	0.034689	0.0370743	0.242835	0.318739	0.243388
0.0700506	0.0649774	0.0692275	0.037841	0.034689	0.0338137	0.0540173	0.043555	0.0384252	0.128491	0.108936	0.128771
0.0687517	0.0630247	0.056146	0.048633	0.034689	0.0338137	0.10871	0.0920736	0.0959974	0.0396763	0.0363619	0.0397638
0.102008	0.100878	0.0898695	0.0479308	0.0447428	0.0476373	0.0757184	0.051568	0.0479892	0.037841	0.034689	0.037916
0.0845389	0.0629242	0.0676449	0.037841	0.034689	0.0338137	0.335604	0.219338	0.260578	0.037841	0.0363505	0.037916
0.123671	0.137572	0.133897	0.0415464	0.0363619	0.0368084	0.225867	0.196749	0.179796	0.037841	0.0413804	0.037916
0.063154	0.0732274	0.057643	0.0462418	0.0368281	0.0350456	0.0671354	0.0724955	0.0669289	0.037841	0.0413691	0.037916
0.107457	0.0877775	0.090019	0.037841	0.0355086	0.0338137	0.0840823	0.071075	0.0894101	0.0749688	0.0665265	0.0750984
0.0773733	0.0496535	0.0466032	0.0419424	0.0372033	0.0346129	0.038238	0.034689	0.0338137	0.0428824	0.0363733	0.0429558
0.0795207	0.0663148	0.061994	0.037841	0.034689	0.0435515	0.0414969	0.034689	0.0338137	0.0432904	0.0487178	0.043364
0.0885098	0.0569714	0.06012	0.0433151	0.034689	0.0338137	0.0576569	0.0570162	0.0484948	0.037841	0.034689	0.0379049
0.0685209	0.0378625	0.0370965	0.0433028	0.0363278	0.0338137	0.0592227	0.0368509	0.0338137	0.340622	0.355334	0.341083
0.0931386	0.0676176	0.0683822	0.04502	0.0414258	0.0354227	0.0395524	0.037442	0.0354338	0.122337	0.0870639	0.122499
0.0836737	0.0815298	0.0671568	0.0414845	0.034689	0.0338137	0.0672449	0.0519619	0.0481541	0.435689	0.353573	0.436198
0.157276	0.108417	0.102714	0.037841	0.034689	0.0338137	0.306236	0.234021	0.183664	0.047783	0.0416524	0.0478462
0.202611	0.12615	0.185804	0.0442419	0.0363505	0.0434743	0.0680349	0.0622205	0.050801	0.0853796	0.0912417	0.085484
0.0985262	0.101432	0.105949	0.037841	0.034689	0.0338137	0.141922	0.137763	0.124398	0.0451187	0.0459184	0.0451718
0.128899	0.123679	0.135606	0.0429071	0.0380329	0.0434853	0.0503685	0.0483343	0.051876	0.045094	0.0363733	0.0451387
0.126567	0.0709417	0.101803	0.0531582	0.0397474	0.035456	0.0396391	0.037192	0.0338137	0.401622	0.389785	0.401922
0.0912865	0.0940857	0.107205	0.0487685	0.0477589	0.038724	0.0695895	0.060801	0.0642244	0.0952388	0.084239	0.0953166
0.037841	0.034689	0.0338137	0.037841	0.0360889	0.0354449	0.124874	0.104983	0.0683606	0.119514	0.123411	0.119604
0.0396763	0.0363733	0.0359217	0.037841	0.034689	0.0419736	0.106333	0.0622541	0.0470543	0.0414969	0.040893	0.0415208
0.0440813	0.037192	0.0457225	0.0414597	0.035611	0.0338137	0.057816	0.0471607	0.0438382	0.0478199	0.0422189	0.0478462
0.037841	0.034689	0.0338137	0.037841	0.034689	0.0364871	0.162748	0.189781	0.145669	0.0747027	0.0748784	0.0747423
0.0816769	0.0987335	0.0759505	0.037841	0.034689	0.0338137	0.0740978	0.0817282	0.119897	0.141068	0.143033	0.141141
0.124477	0.140157	0.119928	0.0473146	0.0545924	0.0425034	0.0979788	0.11939	0.0996724	0.0403206	0.0363733	0.0403387
0.0395771	0.0413804	0.0357554	0.07073	0.0585963	0.0436066	0.11665	0.0882384	0.117206	0.129074	0.1216	0.129124
0.0411255	0.0380102	0.0338137	0.19621	0.184792	0.136112	0.0522248	0.0582042	0.045304	0.0567264	0.0469575	0.0567363
0.0411255	0.0380102	0.0338137	0.0553173	0.0455568	0.040847	0.125785	0.145893	0.143283	0.0442296	0.0380102	0.0442351
0.148982	0.140189	0.145319	0.037841	0.034689	0.0338137	0.100072	0.1486	0.101284	0.543149	0.623846	0.543204
0.0527529	0.0413804	0.0522049	0.0743519	0.0547496	0.0540454	0.0863877	0.117456	0.155254	0.0499871	0.0396112	0.0499888
0.037841	0.036123	0.0346351	0.0396763	0.0384645	0.0338137	0.253239	0.21667	0.246227	0.0734079	0.0890721	0.0734034
0.0977646	0.092183	0.0625928	0.170465	0.109391	0.0857411	0.613083	0.750778	0.782022	0.0474009	0.0589659	0.0473953
0.0469694	0.0387825	0.0370522	0.0396639	0.034689	0.0338137	0.248325	0.167334	0.26642	0.0414969	0.0401558	0.0414877
0.0414102	0.0397474	0.0370743	0.0449335	0.034689	0.0338137	0.0957396	0.0944572	0.0684364	0.0652009	0.0700197	0.0651808
0.0897911	0.128296	0.122259	0.0396763	0.034689	0.0338137	0.109962	0.100954	0.121099	0.137482	0.147842	0.137415
1.27687	1.36434	1.64844	0.0877428	0.0672169	0.0891751	0.0568611	0.048323	0.0657565	0.037841	0.034689	0.0378164
0.04502	0.0355314	0.0362765	0.045847	0.0363391	0.0338137	0.226324	0.243806	0.418124	0.0500241	0.0446524	0.0499888
0.0436612	0.040462	0.0386687	0.037841	0.0363733	0.0370411	0.455109	0.479573	0.476916	0.101248	0.102476	0.101167
0.202777	0.193744	0.148748	0.0405435	0.0355541	0.0346684	0.0948572	0.0936376	0.0612099	0.0460937	0.0501042	0.0460308
0.0745697	0.0703975	0.069585	0.037841	0.034689	0.0338137	0.345703	0.229829	0.284348	0.0735048	0.0569378	0.0734034
0.0498026	0.0557599	0.0488575	0.0408903	0.0380556	0.0338137	0.202899	0.151764	0.138128	0.144794	0.160389	0.14459
0.773844	0.587599	0.732245	0.037841	0.034689	0.0338137	0.135594	0.124235	0.122927	0.052974	0.0571508	0.0528844
0.0767575	0.0592122	0.056463	0.0770715	0.0447202	0.0530269	0.0797256	0.0813424	0.068057	0.0984786	0.109953	0.0982927
0.102969	0.0596375	0.0890362	0.037841	0.034689	0.0354227	0.037841	0.0372147	0.0338137	0.0469324	0.0640962	0.0468343
0.0429071	0.0380556	0.0354338	0.0542014	0.0413351	0.0370632	0.100155	0.0860423	0.0603054	0.0507498	0.0433173	0.0506364
0.0396639	0.034689	0.0387351	0.037841	0.034689	0.034624	0.120909	0.131856	0.0667119	0.195754	0.2233	0.195316
0.0655783	0.0429211	0.0398965	0.0451434	0.0371124	0.0435405	0.0594916	0.0541992	0.0370854	0.0468954	0.0509827	0.0467792
0.348958	0.248222	0.288179	0.037841	0.034689	0.0338137	0.0475488	0.0507913	0.038547	0.0761051	0.08436	0.0759182
0.0437353	0.034689	0.0338137	0.049901	0.0381124	0.0369303	0.078556	0.0559956	0.0586365	0.0857877	0.0851299	0.0855697
0.05751	0.0629465	0.0530926	0.116756	0.120839	0.0906382	0.0765642	0.0685967	0.0619831	0.0919559	0.11968	0.0917052
0.182828	0.162277	0.123282	0.0413483	0.0397133	0.0354449	0.188607	0.163694	0.146942	0.0444025	0.0467317	0.0442792
0.125622	0.0988533	0.0878495	0.037841	0.034689	0.0338137	0.299969	0.247643	0.241658	0.0721484	0.0651446	0.0719443
0.203253	0.187079	0.180739	0.037841	0.034689	0.0338137	0.212671	0.148031	0.168786	0.146383	0.178653	0.145936
1.38833	1.35872	1.46787	0.037841	0.0363505	0.0338137	0.211087	0.16777	0.144075	0.0691524	0.0552099	0.0689133
0.142246	0.130109	0.101104	0.037841	0.034689	0.0338137	0.126474	0.116348	0.109304	0.111849	0.0918438	0.111462
0.178817	0.190456	0.213261	0.0826877	0.0804381	0.0554134	0.037841	0.034689	0.0338137	0.194441	0.188072	0.193776
0.0474009	0.0511966	0.041322	0.0539437	0.0363733	0.0387351	0.1802	0.131121	0.112535	0.0661381	0.0617848	0.0658977
0.107587	0.134929	0.0928461	0.0393416	0.0363619	0.0339802	0.0561752	0.0422076	0.044676	0.0487192	0.0584955	0.0485388
0.102447	0.0730833	0.0486377	0.037841	0.034689	0.0338137	0.316419	0.176714	0.241206	0.0686059	0.0726397	0.0683497
0.0527775	0.034689	0.0353895	0.037841	0.034689	0.0338137	0.860485	0.772757	0.786649	0.0414473	0.034689	0.0412889
0.037841	0.0363733	0.0383145	0.037841	0.034689	0.0338137	0.171642	0.114086	0.133213	0.044106	0.0409043	0.0439375
0.037841	0.034689	0.0338137	0.037841	0.034689	0.0338137	0.037841	0.034689	0.0370965	0.0396515	0.034689	0.0394984
0.0844428	0.0924456	0.0899015	0.038759	0.034689	0.0338137	0.0594794	0.0422189	0.0380378	0.037841	0.034689	0.0376946
0.103763	0.08414	0.0649852	0.0396391	0.0414144	0.0370743	0.0988236	0.0516693	0.0828892	0.0396639	0.0448559	0.0394984
0.0755733	0.0708751	0.053936	0.037841	0.034689	0.0338137	0.0586479	0.0474091	0.0591275	0.0423753	0.0426154	0.0421944
0.0401967	0.034689	0.0338137	0.0523968	0.039736	0.0402834	0.153513	0.114658	0.123876	0.0750293	0.0765497	0.0747099
0.037841	0.034689	0.0338137	0.0844908	0.0513992	0.0500437	0.0492118	0.046901	0.0467902	0.0465748	0.0397247	0.046372
0.0435994	0.0524456	0.0350789	0.037841	0.036396	0.0370743	0.0415092	0.0380329	0.0348237	0.037841	0.034689	0.0376724
0.0414969	0.0380443	0.0354116	0.037841	0.034689	0.0338137	0.144483	0.116423	0.115696	0.0415092	0.0466978	0.041322
0.0659677	0.0648547	0.065083	0.0414845	0.034689	0.0403829	0.0572407	0.0377829	0.0501315	0.0450817	0.0440755	0.0448743
0.038114	0.039702	0.033847	0.037841	0.034689	0.0338137	0.0773492	0.0772685	0.0637895	0.0843827	0.0917562	0.0839942
0.0414473	0.037192	0.0338137	0.0433151	0.034689	0.0371076	0.0699657	0.0489433	0.0562991	0.0764555	0.074236	0.0761015
0.0449706	0.0534351	0.0391776	0.0456248	0.034689	0.0354227	0.0645311	0.0554345	0.0531693	0.107575	0.130855	0.107068
0.040593	0.0427059	0.0403718	0.0668558	0.0589547	0.0581781	0.0756459	0.0701753	0.0605996	0.262847	0.292313	0.261669
0.147913	0.143096	0.101612	0.0523354	0.0783295	0.0715874	0.127314	0.0989186	0.0961038	0.084623	0.101508	0.0842086
0.0563467	0.0481764	0.0516786	0.0592838	0.0396225	0.0419405	0.0602004	0.0445506	0.0499558	0.0881623	0.106468	0.0877212
0.0817491	0.0623881	0.0551727	0.0396639	0.0363733	0.0338137	0.0802197	0.0494506	0.0499778	0.154612	0.0934846	0.153855
0.0528021	0.0488306	0.0521282	0.0666004	0.0499239	0.0520733	0.28029	0.244446	0.299288	0.0479062	0.0423096	0.0476593
0.0396639	0.034689	0.0338137	0.0486946	0.0363505	0.0338137	0.446666	0.597392	0.453126	0.106428	0.110007	0.105875
0.0412245	0.044528	0.0444225	0.037841	0.034689	0.0370522	0.037841	0.034689	0.0338137	0.0396763	0.034689	0.0394652
1.2889	1.30396	1.3712	0.0871913	0.0396906	0.0370743	0.0396763	0.034689	0.0338137	0.14689	0.155863	0.14609
0.09327	0.06853	0.0915239	0.0465008	0.034689	0.0468673	0.156613	0.2214	0.200647	0.0816769	0.0735822	0.0812141
0.0884858	0.0883372	0.11244	0.0426474	0.034689	0.0354338	0.208223	0.197949	0.212712	0.037841	0.0380556	0.037617
0.0599438	0.0456246	0.0436508	0.0902219	0.0521756	0.0642897	0.0617146	0.0604655	0.053235	0.0389697	0.0504872	0.0387351
0.037841	0.034689	0.0370743	0.037841	0.034689	0.0354338	0.0563345	0.0561414	0.0523803	0.140848	0.147147	0.140007
0.0540173	0.043555	0.0384252	0.0494949	0.0429777	0.0503291	0.0847191	0.0484922	0.0455353	0.0398002	0.0396679	0.0395537
0.10871	0.0920736	0.0959974	0.0433893	0.0377829	0.0338137	0.297162	0.379914	0.44444	0.676909	0.607847	0.673473
0.0757184	0.051568	0.0479892	0.0487685	0.034689	0.0370632	0.201404	0.187089	0.154784	0.038759	0.034689	0.0385137
0.335604	0.219338	0.260578	0.038759	0.0363733	0.035456	0.102862	0.115702	0.108281	0.0935565	0.113418	0.0929633
0.225867	0.196749	0.179796	0.0414597	0.034689	0.0338137	0.196065	0.197156	0.23297	0.331702	0.337425	0.32976
0.0671354	0.0724955	0.0669289	0.037841	0.034689	0.0338137	0.251935	0.246827	0.259125	0.132564	0.121547	0.131731
0.0840823	0.071075	0.0894101	0.0432904	0.0462686	0.0398191	0.037841	0.034689	0.0338137	0.045378	0.0422076	0.0450837
0.0858117	0.0628237	0.0669832	0.037841	0.034689	0.0338137	0.163146	0.191805	0.149025	0.0557096	0.0588651	0.0553477
0.037841	0.034689	0.0338137	0.0694438	0.0577561	0.0355558	0.0396639	0.0380443	0.035456	0.111259	0.0792241	0.110547
0.038238	0.034689	0.0338137	0.0469694	0.0447089	0.0354338	0.149683	0.121504	0.0967842	0.109454	0.106847	0.108735
0.0414969	0.034689	0.0338137	0.0728146	0.0380443	0.0338137	0.469799	0.285659	0.246562	0.569594	0.594112	0.566355
0.0576569	0.0570162	0.0484948	0.0414226	0.0355314	0.0338137	0.104391	0.090486	0.0963164	0.552863	0.572093	0.549656
0.0592227	0.0368509	0.0338137	0.0451434	0.0363733	0.0338137	0.187377	0.21661	0.147035	0.0465378	0.0446976	0.0462179
0.0395524	0.037442	0.0354338	0.037841	0.034689	0.0338137	0.155527	0.135599	0.0985263	0.230977	0.161172	0.229455
0.0672449	0.0519619	0.0481541	0.0396391	0.034689	0.0338137	0.087539	0.0933424	0.0714143	0.289428	0.343008	0.287555
0.306236	0.234021	0.183664	0.0431668	0.0431136	0.0403608	0.257401	0.252155	0.191757	0.0955846	0.0892256	0.0949229
0.0680349	0.0622205	0.050801	0.037841	0.034689	0.0338137	0.130192	0.120538	0.115455	0.0671233	0.0690527	0.0666468
0.141922	0.137763	0.124398	0.0541155	0.0389755	0.0385137	2.29767	2.61946	2.54087	0.0574366	0.0520407	0.0570204
0.0503685	0.0483343	0.051876	0.0468954	0.0430909	0.0338137	0.0860637	0.0913512	0.0922918	0.037841	0.034689	0.0375617
0.0396391	0.037192	0.0338137	0.037841	0.034689	0.0338137	0.171551	0.153107	0.19115	0.0511802	0.0430683	0.050801
0.0695895	0.060801	0.0642244	0.037841	0.0363505	0.0338137	0.0576202	0.0732607	0.0557743	0.439649	0.53061	0.436752
0.124874	0.104983	0.0683606	0.037841	0.034689	0.0338137	0.0705723	0.0765276	0.0779872	0.428116	0.496076	0.425277
0.106333	0.0622541	0.0470543	0.0414721	0.0363733	0.0403497	0.0849833	0.079213	0.0910438	0.0675245	0.0721294	0.0670157
0.057816	0.0471607	0.0438382	0.0429937	0.034689	0.0338137	0.045094	0.0353493	0.0386908	0.0746422	0.0694529	0.074073
0.162748	0.189781	0.145669	0.0414721	0.034689	0.0338137	0.330781	0.336428	0.267771	0.0455508	0.0455116	0.0451938
0.0740978	0.0817282	0.119897	0.037841	0.034689	0.0338137	0.0487562	0.0370442	0.0460088	1.30502	1.34217	1.29811
0.0979788	0.11939	0.0996724	0.0850914	0.0992562	0.0744185	0.0684966	0.0790695	0.0574683	0.0436241	0.0382942	0.0432647
0.11665	0.0882384	0.117206	0.037841	0.0463929	0.0485168	0.0542014	0.0430909	0.0451167	0.088905	0.0974912	0.088181
0.0522248	0.0582042	0.045304	0.0405807	0.0431362	0.0369414	0.0736985	0.0687636	0.0561788	0.0577059	0.0580586	0.0572279
0.125785	0.145893	0.143283	0.037841	0.034689	0.0338137	0.288719	0.303367	0.276609	0.0606279	0.0717965	0.0601091
0.100072	0.1486	0.101284	0.0414226	0.0360548	0.0338137	0.0511556	0.0488418	0.0451608	0.0456865	0.0612594	0.045293
0.0863877	0.117456	0.155254	0.0521019	0.0377829	0.0366976	0.151347	0.148063	0.117814	0.322646	0.342227	0.320041
0.253239	0.21667	0.246227	0.037841	0.0375216	0.0354449	0.14101	0.105851	0.116944	0.0505038	0.0525019	0.0500547
0.613083	0.750778	0.782022	0.140409	0.100562	0.115602	0.179177	0.170685	0.142181	0.0939624	0.108872	0.0931232
0.494358	0.333283	0.327144	0.0396763	0.0380102	0.0338137	0.0824952	0.0759854	0.0629737	0.126357	0.114959	0.125138
0.248325	0.167334	0.26642	0.0437601	0.0387257	0.0427683	0.0655417	0.064364	0.0513167	0.0897911	0.0838869	0.0889079
0.0957396	0.0944572	0.0684364	0.047327	0.0463364	0.035456	0.0845629	0.0668272	0.0714684	0.0424001	0.034689	0.0419625
0.109962	0.100954	0.121099	0.0550599	0.0595704	0.0515909	0.0668801	0.0780312	0.0439816	0.480219	0.526413	0.475911
0.0568611	0.048323	0.0657565	0.0544344	0.039475	0.0366976	0.109785	0.108796	0.109114	0.172117	0.175589	0.170373
0.226324	0.243806	0.418124	0.0550354	0.0414144	0.0371408	0.300796	0.184669	0.156254	0.309045	0.295719	0.306033
0.455109	0.479573	0.476916	0.0433398	0.0389982	0.0338137	0.0640438	0.0479959	0.0562663	0.153054	0.159126	0.151473
0.0948572	0.0936376	0.0612099	0.037841	0.034689	0.0338137	0.195142	0.163413	0.193776	0.383202	0.394567	0.37952
0.345703	0.229829	0.284348	0.0623125	0.0538172	0.0531255	0.187657	0.150219	0.159647	0.366572	0.345912	0.362973
0.202899	0.151764	0.138128	0.037841	0.034689	0.0338137	0.0914897	0.0773791	0.0524241	0.037841	0.0393955	0.0374177
0.135594	0.124235	0.122927	0.0396515	0.034689	0.0338137	0.236988	0.213887	0.19109	0.037841	0.0411991	0.0374177
0.0797256	0.0813424	0.068057	0.037841	0.034689	0.0338137	0.0528144	0.049676	0.0563647	0.162987	0.190916	0.161192
0.037841	0.0372147	0.0338137	0.037841	0.0363619	0.0338137	0.037841	0.034689	0.0338137	0.0489901	0.0529967	0.0484289
0.100155	0.0860423	0.0603054	0.0641778	0.0472172	0.0435515	0.037841	0.034689	0.0338137	0.0808461	0.069464	0.0798919
0.120909	0.131856	0.0667119	0.0408779	0.037101	0.0384252	0.045094	0.034689	0.0381817	0.0831086	0.0906065	0.0821271
0.0594916	0.0541992	0.0370854	0.0396639	0.034689	0.0338137	0.154795	0.195537	0.152731	0.037841	0.0372033	0.0373845
0.0475488	0.0507913	0.038547	0.0432286	0.0439171	0.069585	0.504145	0.408545	0.443078	0.0486453	0.0397133	0.0480551
0.078556	0.0559956	0.0586365	0.0396763	0.0363619	0.0403387	0.317799	0.281999	0.291405	0.0505284	0.0512754	0.0499119
0.0765642	0.0685967	0.0619831	0.0735774	0.0574535	0.0468013	0.551404	0.616934	0.495288	0.0857277	0.107963	0.084691
0.188607	0.163694	0.146942	0.715742	0.650567	0.647259	0.574315	0.575823	0.54101	0.237453	0.14113	0.23471
0.299969	0.247643	0.241658	0.258658	0.151848	0.15553	0.274815	0.268767	0.236593	0.063154	0.0513542	0.0623751
0.212671	0.148031	0.168786	0.037841	0.034689	0.0338137	0.170703	0.198122	0.186164	0.192993	0.189566	0.190712
0.211087	0.16777	0.144075	0.043278	0.0372147	0.0339247	0.137343	0.179755	0.136878	0.197999	0.169918	0.195643
0.126474	0.116348	0.109304	0.0528021	0.043804	0.0622118	0.450465	0.33245	0.275407	0.101224	0.131686	0.0999799
0.037841	0.034689	0.0338137	0.0455384	0.040462	0.0371519	0.347637	0.348076	0.342707	0.101877	0.113882	0.100616
0.1802	0.131121	0.112535	0.0884738	0.0539633	0.0487805	0.0962759	0.0634824	0.0728956	0.0438342	0.0388961	0.0432758
0.0561752	0.0422076	0.044676	0.0510695	0.0419017	0.035456	0.0740373	0.0658803	0.0698124	0.0507006	0.0436342	0.0500547
0.316419	0.176714	0.241206	0.0405683	0.034689	0.0352453	0.0793037	0.0722293	0.0910438	0.148384	0.125658	0.146552
0.860485	0.772757	0.786649	0.0643971	0.0473413	0.0387351	0.159467	0.132867	0.128157	0.0421279	0.034689	0.0415871
0.171642	0.114086	0.133213	0.0468338	0.0425134	0.0662234	0.0673908	0.0933862	0.0667553	0.0383869	0.0355314	0.0378828
0.0464268	0.034689	0.0403718	0.0432904	0.0363619	0.0370743	0.037841	0.0363733	0.0370743	0.143146	0.150335	0.141316
0.0396763	0.0363733	0.0338137	0.037841	0.034689	0.0338137	0.069116	0.0891379	0.0673629	0.126509	0.108569	0.124878
0.037841	0.034689	0.0370965	0.0414597	0.0369191	0.0338137	0.0861597	0.0655571	0.0666033	0.0685452	0.0628237	0.0676341
0.0594794	0.0422189	0.0380378	0.0746543	0.0584843	0.0516238	0.244406	0.228944	0.278372	0.121061	0.135429	0.119468
0.0988236	0.0516693	0.0828892	0.643605	0.748475	1.05648	0.113345	0.137052	0.108555	0.648838	0.626561	0.641602
0.0586479	0.0474091	0.0591275	0.539823	0.298283	0.404458	0.147706	0.199027	0.13788	0.0923622	0.0838539	0.0911185
0.153513	0.114658	0.123876	0.0433398	0.0412784	0.0338137	0.0442296	0.0410404	0.0361435	0.0673908	0.084096	0.0664731
0.0492118	0.046901	0.0467902	0.0405435	0.0363733	0.0354449	0.0598827	0.058025	0.0566379	0.0638	0.0726508	0.0629301
0.0415092	0.0380329	0.0348237	0.0405683	0.034689	0.0338137	0.0602492	0.0488869	0.0409354	0.0688974	0.0746016	0.0679594
0.144483	0.116423	0.115696	0.037841	0.0353379	0.035456	0.0452792	0.0375329	0.0354338	0.152974	0.134111	0.15094
0.0572407	0.0377829	0.0501315	0.0414721	0.0413578	0.0419957	0.0687031	0.072795	0.0719659	0.0617756	0.0734935	0.0609266
0.0773492	0.0772685	0.0637895	0.0446495	0.034689	0.0378053	0.0951196	0.128574	0.147897	2.0083	1.74702	1.99299
0.0699657	0.0489433	0.0562991	0.162395	0.097404	0.0969224	0.0956919	0.0948723	0.0602181	0.0572285	0.0717077	0.0564302
0.0645311	0.0554345	0.0531693	0.0559669	0.0418564	0.0370632	0.0711059	0.0572853	0.0533665	0.0409026	0.0413804	0.0403276
0.0756459	0.0701753	0.0605996	0.0436983	0.0363733	0.0338137	0.0887853	0.0657354	0.0679594	0.11491	0.107562	0.113292
0.127314	0.0989186	0.0961038	0.141957	0.0634266	0.0792143	0.258999	0.20688	0.160348	0.720845	0.626349	0.712459
0.0602004	0.0445506	0.0499558	0.105659	0.0497211	0.0373512	0.122045	0.112922	0.10616	0.413367	0.406549	0.408026
0.0487192	0.039702	0.0370632	0.037841	0.034689	0.0338137	0.0903057	0.0910008	0.0714035	0.063471	0.0652895	0.0625492
0.0935088	0.0589771	0.083136	0.037841	0.034689	0.0338137	0.493092	0.591111	0.480203	0.0755975	0.0588203	0.0744832
0.0802197	0.0494506	0.0499778	0.0451681	0.034689	0.0338137	0.0487439	0.0613489	0.0435295	0.142799	0.148305	0.140739
0.28029	0.244446	0.299288	0.0396391	0.034689	0.0338137	0.107079	0.0689081	0.0770393	0.0613362	0.0803609	0.0604252
0.446666	0.597392	0.453126	0.044106	0.0397247	0.03703	0.254724	0.24833	0.271232	0.0751502	0.0430456	0.0740298
0.0656756	0.0446524	0.0564302	0.0525933	0.0547384	0.0525447	0.467737	0.436344	0.565503	0.203242	0.217583	0.20033
0.037841	0.034689	0.0338137	0.0396763	0.034689	0.0338137	0.0806534	0.06193	0.0756378	0.0469571	0.0412217	0.04624
0.0396763	0.034689	0.0338137	0.037841	0.034689	0.0354449	0.0527407	0.0537723	0.054921	0.83768	0.866781	0.827778
0.156613	0.2214	0.200647	0.0415092	0.0380443	0.0411453	0.0538701	0.0605438	0.0381596	0.0647381	0.082819	0.063746
0.208223	0.197949	0.212712	0.0405807	0.0417317	0.0396532	0.462404	0.477522	0.484791	0.081087	0.0897628	0.0798274
0.0617146	0.0604655	0.053235	0.037841	0.034689	0.03509	0.363367	0.38354	0.413225	0.114946	0.142991	0.113134
0.0563345	0.0561414	0.0523803	0.0396639	0.034689	0.0338137	0.402798	0.461771	0.639414	0.075525	0.0766382	0.0743105
0.0847191	0.0484922	0.0455353	0.0414845	0.034689	0.0338137	0.038759	0.0475219	0.0425145	0.625942	0.764706	0.617437
0.297162	0.379914	0.44444	0.0518316	0.0450594	0.0523584	0.131483	0.107118	0.0812356	0.037841	0.0363733	0.0372072
0.201404	0.187089	0.154784	0.111825	0.0669608	0.0597493	0.037841	0.034689	0.0338137	0.0424743	0.0410404	0.0417638
0.102862	0.115702	0.108281	0.120171	0.0824555	0.0808165	0.0445631	0.034689	0.0354116	0.0934252	0.0908694	0.0918759
0.196065	0.197156	0.23297	0.0726814	0.0468559	0.0476153	0.0516964	0.0686746	0.0638547	0.0560159	0.0543116	0.0550742
0.251935	0.246827	0.259125	0.0385977	0.0363619	0.040847	0.0613606	0.0550752	0.0538703	0.037841	0.0380556	0.0371962
0.037841	0.034689	0.0338137	0.037841	0.034689	0.0338137	0.0858717	0.0540307	0.0571078	0.041076	0.0413691	0.0403718
0.163146	0.191805	0.149025	0.0839742	0.0551875	0.0557305	0.0514998	0.0493604	0.0435625	0.157367	0.199189	0.154764
0.0396639	0.0380443	0.035456	0.0496549	0.0437361	0.0362654	0.0629101	0.0429551	0.0513276	0.037841	0.0372033	0.0371851
0.149683	0.121504	0.0967842	0.0592104	0.0480523	0.0518979	0.0863997	0.0760961	0.0891964	0.0974193	0.13044	0.0957634
0.469799	0.285659	0.246562	1.10463	0.697103	0.44297	0.398185	0.298605	0.206923	0.165976	0.235399	0.163214
0.104391	0.090486	0.0963164	0.0781458	0.0576888	0.0759613	0.132761	0.176394	0.129748	0.0857037	0.104463	0.0842301
0.187377	0.21661	0.147035	0.0600904	0.0397587	0.0376613	0.26308	0.200459	0.186873	0.426904	0.398758	0.420326
0.155527	0.135599	0.0985263	0.0382752	0.034689	0.0338137	0.139045	0.101693	0.0763279	0.103882	0.109791	0.102099
0.087539	0.0933424	0.0714143	0.037841	0.034689	0.0338137	0.0950242	0.0830282	0.0655936	0.119491	0.0967278	0.117447
0.257401	0.252155	0.191757	0.0827358	0.0480523	0.0483409	0.250864	0.276126	0.263384	0.0514629	0.0530304	0.0505596
0.130192	0.120538	0.115455	0.0414969	0.039702	0.0338137	0.290751	0.301958	0.322361	0.0963355	0.0909679	0.0946568
0.037841	0.034689	0.0338137	0.037841	0.034689	0.0354227	0.037841	0.034689	0.0338137	0.638017	0.606116	0.628677
2.29767	2.61946	2.54087	0.0752953	0.0525244	0.0722578	0.0485099	0.0455003	0.0459317	0.0469201	0.0387371	0.0460858
0.0860637	0.0913512	0.0922918	0.0396763	0.034689	0.0370854	0.0646285	0.0822462	0.0936239	0.971647	0.885389	0.958813
0.171551	0.153107	0.19115	0.037841	0.034689	0.0338137	0.0811954	0.0947194	0.116588	0.103751	0.086372	0.101941
0.0576202	0.0732607	0.0557743	0.0478199	0.0396793	0.0386023	1.69467	1.76251	1.66993	0.0559914	0.0577336	0.0549976
0.0705723	0.0765276	0.0779872	0.0453039	0.0388733	0.0338137	0.274394	0.256721	0.328294	0.0427587	0.038385	0.0419957
0.0849833	0.079213	0.0910438	0.0451434	0.034689	0.0338137	0.0666977	0.0729059	0.0760476	0.0550599	0.0520744	0.0540783
0.045094	0.0353493	0.0386908	0.0732627	0.0543003	0.0569002	0.124442	0.0868333	0.0913532	0.100524	0.109683	0.0987492
0.330781	0.336428	0.267771	0.0625198	0.0494844	0.0452048	0.233796	0.164329	0.249176	1.97243	1.95686	1.95257
0.0487562	0.0370442	0.0460088	0.0464885	0.0402012	0.046317	0.14469	0.131547	0.0895811	0.10631	0.12947	0.104427
0.0684966	0.0790695	0.0574683	0.037841	0.034689	0.0338137	0.0716394	0.0621982	0.0542206	0.0451434	0.0427173	0.0443123
0.0542014	0.0430909	0.0451167	0.124851	0.121761	0.121622	0.0469818	0.034689	0.0355669	0.037841	0.0363733	0.0371408
0.0736985	0.0687636	0.0561788	0.0472407	0.0452629	0.0477912	0.113793	0.0677957	0.0715982	0.0629711	0.0515905	0.0618089
0.288719	0.303367	0.276609	0.0396763	0.034689	0.03703	0.135083	0.162809	0.14214	0.112898	0.0999312	0.110831
0.0511556	0.0488418	0.0451608	0.037841	0.0355314	0.0338137	0.0505653	0.0380329	0.0338137	0.0511433	0.0535363	0.0501864
0.151347	0.148063	0.117814	0.0396763	0.0426154	0.0338137	0.0466735	0.0363278	0.0370965	0.182929	0.15447	0.179625
0.14101	0.105851	0.116944	0.037841	0.034689	0.0338137	0.090186	0.063382	0.0562116	0.127862	0.146009	0.125482
0.179177	0.170685	0.142181	0.037841	0.034689	0.0338914	0.117261	0.12647	0.113208	0.106913	0.098472	0.104903
0.0824952	0.0759854	0.0629737	0.0432657	0.0419924	0.0403165	0.0588436	0.0716744	0.0614931	0.0442172	0.0430003	0.043364
0.0739284	0.0380556	0.0413552	0.0512908	0.0375102	0.0450726	0.113592	0.110039	0.110399	0.0781699	0.0766492	0.0766729
0.037841	0.034689	0.0338137	0.037841	0.034689	0.0338137	0.101806	0.0695085	0.0708842	0.037841	0.0380329	0.0370965
0.0396763	0.034689	0.0338137	0.0433275	0.0405301	0.0435625	0.0916571	0.071408	0.0817619	0.037841	0.0363733	0.0370965
0.0778441	0.0493379	0.0625819	0.0396515	0.034689	0.0338137	0.173428	0.136151	0.0996193	0.037841	0.0379988	0.0370965
0.0655417	0.064364	0.0513167	0.0514383	0.036885	0.0451718	0.371238	0.460365	0.415962	0.037841	0.0355314	0.0370965
0.0845629	0.0668272	0.0714684	0.0396763	0.034689	0.0338137	0.22409	0.238259	0.209609	0.037841	0.0355314	0.0370965
0.0668801	0.0780312	0.0439816	0.043105	0.0363733	0.0354449	0.127943	0.0783516	0.11556	0.037841	0.0380102	0.0370965
0.043105	0.0371692	0.040416	0.0540173	0.0463477	0.035456	0.112968	0.0710194	0.0737058	0.037841	0.034689	0.0370965
0.109785	0.108796	0.109114	0.0502578	0.0480297	0.0535198	0.214538	0.152414	0.149927	0.037841	0.034689	0.0370965
0.300796	0.184669	0.156254	0.037841	0.034689	0.0338137	0.043278	0.045116	0.0338137	0.037841	0.0363733	0.0370965
0.0640438	0.0479959	0.0562663	0.0414845	0.034689	0.0378717	0.674038	0.811329	0.705024	0.037841	0.0363619	0.0370965
0.195142	0.163413	0.193776	0.067099	0.0406322	0.0386576	0.290335	0.248389	0.202238	0.037841	0.0363733	0.0370965
0.0952388	0.0740255	0.0992056	0.0396515	0.0363733	0.0370965	0.233461	0.128083	0.155611	0.037841	0.034689	0.0370965
0.187657	0.150219	0.159647	0.037841	0.034689	0.0338137	0.163601	0.165744	0.169847	0.037841	0.034689	0.0370965
0.0914897	0.0773791	0.0524241	0.313337	0.299032	0.425608	0.0487808	0.0413464	0.0370632	0.037841	0.039736	0.0370965
0.236988	0.213887	0.19109	0.038759	0.034689	0.0354338	0.0823749	0.0483005	0.0594984	0.037841	0.0380443	0.0370965
0.0414969	0.0403032	0.0390559	0.0611652	0.0494957	0.03509	0.190618	0.145903	0.107617	0.037841	0.034689	0.0370965
0.0528144	0.049676	0.0563647	0.0446372	0.0351671	0.0403276	0.0612751	0.046359	0.0541768	0.037841	0.0430456	0.0370965
0.037841	0.034689	0.0338137	0.037841	0.034689	0.0338137	0.0638366	0.0572405	0.0636699	0.037841	0.034689	0.0370965
0.037841	0.034689	0.035456	0.0469941	0.0397814	0.0354449	0.0633612	0.0564892	0.0387019	0.037841	0.0396566	0.0370965
0.037841	0.034689	0.0338137	0.037841	0.034689	0.0354338	0.0497533	0.0528392	0.038724	0.037841	0.0396452	0.0370965
0.045094	0.034689	0.0381817	0.037841	0.0363505	0.0338137	0.0510695	0.0599061	0.0541002	0.16055	0.191549	0.157518
0.154795	0.195537	0.152731	0.037841	0.034689	0.0338137	0.450008	0.533481	0.442543	0.122899	0.113246	0.120545
0.504145	0.408545	0.443078	0.037841	0.034689	0.0338137	0.0899706	0.0737595	0.0538484	0.0407045	0.0378738	0.0398965
0.317799	0.281999	0.291405	0.0547288	0.0463477	0.0338137	0.741174	0.701879	0.599133	0.0478939	0.0413351	0.0469443
0.551404	0.616934	0.495288	0.0593571	0.0479959	0.0411232	0.0968716	0.0657577	0.0625166	0.0597849	0.0608569	0.0586038
0.574315	0.575823	0.54101	0.037841	0.034689	0.0338137	0.0732142	0.077567	0.0748178	0.037841	0.034689	0.0370854
0.274815	0.268767	0.236593	0.0619586	0.0413578	0.0427352	0.037841	0.034689	0.0387351	0.037841	0.0351785	0.0370854
0.170703	0.198122	0.186164	0.148177	0.071741	0.0718686	0.166805	0.15993	0.162574	0.037841	0.0363733	0.0370854
0.137343	0.179755	0.136878	0.0414845	0.0363619	0.0338137	0.105765	0.0477363	0.0532241	0.037841	0.0363619	0.0370854
0.450465	0.33245	0.275407	0.0421898	0.0419017	0.0435736	0.0608722	0.0558048	0.0544395	0.0820019	0.0750667	0.0803865
0.347637	0.348076	0.342707	0.0396515	0.034689	0.0338137	0.112898	0.0941294	0.0827175	0.0547779	0.0504196	0.0536841
0.0962759	0.0634824	0.0728956	0.0780734	0.0572853	0.0578505	0.0839261	0.0795884	0.0904247	0.0683022	0.051523	0.0669398
0.0740373	0.0658803	0.0698124	0.160026	0.12835	0.112956	0.186415	0.14564	0.16104	0.037841	0.034689	0.0370743
0.0793037	0.0722293	0.0910438	0.0396763	0.0363733	0.0338137	0.192614	0.111562	0.183464	0.037841	0.034689	0.0370743
0.159467	0.132867	0.128157	0.037841	0.0363278	0.0338137	0.0715788	0.0682742	0.0583964	0.037841	0.034689	0.0370743
0.0673908	0.0933862	0.0667553	0.0644093	0.0488306	0.0361767	0.0877428	0.0991691	0.0852376	0.037841	0.034689	0.0370743
0.037841	0.0363733	0.0370743	0.0475612	0.0363505	0.0341911	0.0807016	0.0513542	0.0687508	0.037841	0.034689	0.0370743
0.069116	0.0891379	0.0673629	0.037841	0.0380556	0.0354449	0.339757	0.370661	0.284292	0.037841	0.0372601	0.0370743
0.0861597	0.0655571	0.0666033	0.0468831	0.0380556	0.0410569	0.0547901	0.0453081	0.0606541	0.037841	0.0379647	0.0370743
0.244406	0.228944	0.278372	0.112921	0.0730722	0.0716415	0.16702	0.241144	0.191767	0.037841	0.034689	0.0370743
0.113345	0.137052	0.108555	0.0836256	0.0496422	0.0625166	0.166021	0.141395	0.151851	0.037841	0.034689	0.0370743
0.147706	0.199027	0.13788	0.119127	0.0740366	0.112451	0.198787	0.174287	0.156601	0.037841	0.034689	0.0370743
0.0442296	0.0410404	0.0361435	0.050676	0.0481989	0.0370411	0.109914	0.091165	0.0764896	0.037841	0.034689	0.0370743
0.0598827	0.058025	0.0566379	0.037841	0.034689	0.0338137	0.0735411	0.0562873	0.0626798	0.037841	0.0379647	0.0370743
0.0414845	0.034689	0.0338137	0.037841	0.034689	0.0338137	0.248368	0.213273	0.234034	0.037841	0.0354858	0.0370743
0.0602492	0.0488869	0.0409354	0.0396515	0.034689	0.0388125	0.354508	0.192315	0.178249	0.037841	0.034689	0.0370743
0.0452792	0.0375329	0.0354338	0.0559792	0.0529067	0.0500656	0.0973003	0.133367	0.119604	0.037841	0.034689	0.0370743
0.0687031	0.072795	0.0719659	0.0469941	0.0372147	0.0425476	0.0505653	0.0402125	0.0462179	0.037841	0.034689	0.0370743
0.0951196	0.128574	0.147897	0.0488054	0.0528617	0.0371186	0.271632	0.153851	0.121266	0.037841	0.034689	0.0370743
0.0956919	0.0948723	0.0602181	0.0396391	0.034689	0.03703	0.142153	0.115476	0.122802	0.037841	0.034985	0.0370743
0.0711059	0.0572853	0.0533665	0.037841	0.034689	0.0338137	0.179177	0.176033	0.12372	0.037841	0.0396112	0.0370743
0.0887853	0.0657354	0.0679594	0.037841	0.034689	0.0370965	0.147005	0.0923143	0.123616	0.037841	0.034689	0.0370743
0.037841	0.0376011	0.0370965	0.0451681	0.034689	0.0338137	0.062532	0.0533677	0.0513167	0.037841	0.0362709	0.0370743
0.258999	0.20688	0.160348	0.037841	0.0363733	0.0346129	0.0661989	0.0480184	0.0699099	0.037841	0.034689	0.0370743
0.122045	0.112922	0.10616	0.0713727	0.0512416	0.0625384	0.266738	0.295748	0.218741	0.037841	0.034689	0.0370743
0.0903057	0.0910008	0.0714035	0.0433151	0.0356338	0.0353673	0.0792675	0.0692528	0.0766729	0.037841	0.034689	0.0370743
0.493092	0.591111	0.480203	0.0379403	0.034689	0.0338137	0.0475488	0.0430343	0.0379935	0.037841	0.034689	0.0370743
0.0487439	0.0613489	0.0435295	0.037841	0.034689	0.0338137	0.0396143	0.034689	0.0338137	0.037841	0.034689	0.0370743
0.107079	0.0689081	0.0770393	0.0454767	0.0363733	0.0354449	0.0586479	0.0528168	0.0578177	0.037841	0.0363619	0.0370743
0.254724	0.24833	0.271232	0.0515121	0.0393388	0.0409354	0.037841	0.034689	0.0338137	0.037841	0.0353037	0.0370743
0.467737	0.436344	0.565503	0.0414845	0.034689	0.0338137	0.0535878	0.0399062	0.0338137	0.037841	0.0378738	0.0370743
0.0806534	0.06193	0.0756378	0.0830966	0.0812211	0.0719767	0.128783	0.135025	0.0945717	0.037841	0.0413691	0.0370743
0.0527407	0.0537723	0.054921	0.0473763	0.0534576	0.0648222	0.058917	0.0478153	0.0606868	0.105588	0.108222	0.103497
0.0538701	0.0605438	0.0381596	0.037841	0.0349281	0.0346351	0.0463158	0.0410063	0.0457115	0.037841	0.0405414	0.0370632
0.462404	0.477522	0.484791	0.0478076	0.0413237	0.035456	0.0706694	0.0463138	0.0467902	0.037841	0.034689	0.0370632
0.363367	0.38354	0.413225	0.0501102	0.0429437	0.0407365	0.0469571	0.0391004	0.0387129	0.037841	0.0396679	0.0370632
0.402798	0.461771	0.639414	0.037841	0.034689	0.0338137	0.580615	0.614726	0.626919	0.392335	0.371085	0.385153
0.0596749	0.0564555	0.0560476	0.0396267	0.0368281	0.0354449	0.109135	0.104745	0.090051	0.044489	0.0446411	0.0435736
0.038759	0.0475219	0.0425145	0.0396515	0.0352696	0.0357887	0.0393541	0.0363505	0.0370522	0.082026	0.111217	0.0803543
0.131483	0.107118	0.0812356	0.037841	0.034689	0.0338137	0.190037	0.122897	0.11839	0.221613	0.242643	0.217285
0.037841	0.034689	0.0338137	0.0498149	0.0435776	0.0386133	0.0405683	0.034689	0.0338137	0.35371	0.350575	0.347092
0.0442172	0.034689	0.0338137	0.0684966	0.039736	0.0524132	0.101426	0.0918985	0.0804295	0.037841	0.034689	0.0370522
0.0445631	0.034689	0.0354116	0.0467475	0.0447089	0.0435184	0.0932819	0.0526256	0.0546037	0.037841	0.034689	0.0370522
0.0516964	0.0686746	0.0638547	0.0396515	0.034689	0.0338137	0.119643	0.102997	0.116577	0.037841	0.034689	0.0370522
0.0613606	0.0550752	0.0538703	0.0396143	0.034689	0.0338137	0.0734564	0.056848	0.0438823	0.037841	0.034689	0.0370522
0.0858717	0.0540307	0.0571078	0.041435	0.0380329	0.035456	0.233125	0.243254	0.303061	0.037841	0.0421849	0.0370522
0.0514998	0.0493604	0.0435625	0.0411998	0.0380329	0.0382592	0.0614094	0.0500478	0.0443343	0.037841	0.0380556	0.0370522
0.0629101	0.0429551	0.0513276	0.0405559	0.0520856	0.0580798	0.190283	0.207567	0.214418	0.037841	0.034689	0.0370522
0.0863997	0.0760961	0.0891964	0.037841	0.0380329	0.0370522	0.105161	0.0948832	0.0912358	0.037841	0.034689	0.0370522
0.398185	0.298605	0.206923	0.0379279	0.034689	0.0338137	0.161427	0.170125	0.145114	0.037841	0.0413464	0.0370522
0.132761	0.176394	0.129748	0.0519545	0.042083	0.0370965	0.101082	0.0782632	0.0609375	0.037841	0.034689	0.0370522
0.26308	0.200459	0.186873	0.0796533	0.0670944	0.0762093	0.136532	0.112803	0.144044	0.037841	0.0363619	0.0370522
0.0755612	0.0444488	0.062473	0.0396391	0.034689	0.0419957	0.18581	0.215977	0.170948	0.037841	0.034689	0.0370522
0.139045	0.101693	0.0763279	0.0406302	0.0355314	0.0370854	0.193951	0.153726	0.157559	0.655922	0.604521	0.644702
0.0460074	0.0523444	0.0460088	0.037841	0.037817	0.0370522	0.283936	0.280435	0.266297	0.08833	0.112879	0.086512
0.0950242	0.0830282	0.0655936	0.037841	0.0363619	0.0338137	0.10741	0.0714635	0.0790852	0.0432904	0.0392934	0.042382
0.250864	0.276126	0.263384	0.0869515	0.0554008	0.0428897	0.0414969	0.0438266	0.0419405	0.0541032	0.0480523	0.0529721
0.290751	0.301958	0.322361	0.0505038	0.0510277	0.0496923	0.112096	0.0714857	0.0692817	0.037841	0.0363619	0.03703
0.037841	0.034689	0.0338137	0.037841	0.0447315	0.0443013	0.0595649	0.0390209	0.062756	0.037841	0.034689	0.03703
0.037841	0.0373624	0.0338137	0.037841	0.034689	0.0370854	0.0880664	0.0878324	0.0963271	0.037841	0.0380329	0.03703
0.0485099	0.0455003	0.0459317	0.165794	0.0743579	0.119531	0.0523354	0.0447315	0.0391112	0.037841	0.0363733	0.03703
0.0646285	0.0822462	0.0936239	0.0596016	0.0430909	0.0354338	0.052888	0.0363733	0.0367419	0.037841	0.034689	0.03703
0.0811954	0.0947194	0.116588	0.0810147	0.0678068	0.0564412	0.120194	0.084272	0.0806768	0.037841	0.0381465	0.03703
1.69467	1.76251	1.66993	0.037841	0.034689	0.0338137	0.0437106	0.0359524	0.0338137	0.037841	0.039736	0.03703
0.274394	0.256721	0.328294	0.0598338	0.0546373	0.0451608	0.104214	0.07356	0.0600219	0.145577	0.14298	0.142552
0.0666977	0.0729059	0.0760476	0.0871314	0.0735489	0.0719227	0.194975	0.161036	0.20839	0.038759	0.034689	0.037916
0.0992399	0.0912088	0.104745	0.0396763	0.0387257	0.0338137	0.09855	0.150913	0.120169	0.03954	0.0363733	0.0386797
0.037841	0.0411084	0.0343576	0.0532441	0.0372374	0.0418742	0.116333	0.116391	0.118254	0.0486577	0.0446976	0.0475933
0.124442	0.0868333	0.0913532	0.087587	0.0743136	0.084691	0.125073	0.084888	0.0803113	0.037841	0.03552	0.0370078
0.233796	0.164329	0.249176	0.0721241	0.0534801	0.0509327	0.0515121	0.0588987	0.0487586	0.0909875	0.0767377	0.0890148
0.14469	0.131547	0.0895811	0.0541155	0.0479846	0.0472963	0.0770835	0.0601523	0.0574901	0.037841	0.034689	0.0369968
0.0716394	0.0621982	0.0542206	0.0586112	0.0425927	0.035456	0.140721	0.142188	0.128459	0.138848	0.145809	0.135833
0.0469818	0.034689	0.0355669	0.037841	0.034689	0.0346129	0.0782302	0.0709972	0.085559	0.0396639	0.0397247	0.0387683
0.113793	0.0677957	0.0715982	0.0487439	0.0358386	0.0395426	0.314781	0.284673	0.272578	0.395834	0.484801	0.387857
0.135083	0.162809	0.14214	0.188484	0.138674	0.18827	0.20229	0.199098	0.199469	0.0655052	0.0652338	0.0639961
0.0505653	0.0380329	0.0338137	0.0487192	0.034689	0.0354116	0.15184	0.0790916	0.0933682	0.63373	0.654551	0.621588
0.0466735	0.0363278	0.0370965	0.0396515	0.034689	0.0354227	0.0607379	0.0625445	0.0643005	0.143272	0.146662	0.140048
0.090186	0.063382	0.0562116	0.037841	0.034689	0.0338137	0.054275	0.0451386	0.0443123	0.037841	0.034689	0.0369524
0.117261	0.12647	0.113208	0.045378	0.0372033	0.0406592	0.0602981	0.0704197	0.062473	0.0624954	0.0661031	0.0610355
0.0588436	0.0716744	0.0614931	0.0396763	0.0363733	0.0338137	0.151599	0.143867	0.136443	0.0578527	0.0414031	0.0564958
0.037841	0.034689	0.0338137	0.0396763	0.034689	0.0338137	0.122466	0.128968	0.113166	0.0396515	0.0363505	0.0387129
0.113592	0.110039	0.110399	0.0396763	0.0363733	0.0338137	0.117649	0.0936157	0.101559	0.0396639	0.0381806	0.038724
0.101806	0.0695085	0.0708842	0.037841	0.034689	0.0338137	0.101106	0.08164	0.0829751	0.0396763	0.036123	0.0387351
0.0916571	0.071408	0.0817619	0.0532195	0.0380102	0.0434633	0.85099	0.808594	0.732949	0.0396763	0.0380556	0.0387351
0.173428	0.136151	0.0996193	0.0442419	0.0434418	0.0400623	0.0927684	0.0725953	0.0553587	0.037841	0.034689	0.0369414
0.371238	0.460365	0.415962	0.0688731	0.0422189	0.0418411	0.168052	0.146652	0.112892	0.0584889	0.0627902	0.0571078
0.22409	0.238259	0.209609	0.0578894	0.0363619	0.0403608	0.205066	0.184915	0.160379	0.0494703	0.0504309	0.048297
0.127943	0.0783516	0.11556	0.0396639	0.0374875	0.0338137	0.0386225	0.034689	0.035456	0.0396515	0.0380556	0.0387019
0.0843947	0.0405528	0.0338137	0.0458346	0.0456133	0.0461959	0.084623	0.0837658	0.055293	0.0396639	0.0363619	0.0387129
0.112968	0.0710194	0.0737058	0.038759	0.036976	0.0338137	0.162065	0.135312	0.118955	0.666458	0.653692	0.653371
0.214538	0.152414	0.149927	0.037841	0.0372147	0.0338137	0.037841	0.034689	0.0338137	0.0637513	0.0668049	0.0622227
0.043278	0.045116	0.0338137	0.0454273	0.0435097	0.0370965	0.0680592	0.0579802	0.0497692	0.123928	0.127752	0.121015
0.674038	0.811329	0.705024	0.108344	0.0815078	0.0844445	0.150417	0.119959	0.139635	0.0396763	0.034689	0.0387129
0.290335	0.248389	0.202238	0.056653	0.0513767	0.0414988	0.0885337	0.070653	0.0651917	0.0396763	0.0363505	0.0387129
0.233461	0.128083	0.155611	0.037841	0.034689	0.0338137	0.431011	0.319188	0.314668	0.0546061	0.0505097	0.0532679
0.0451681	0.0479508	0.0411453	0.0423506	0.0397247	0.0414767	0.0451187	0.034689	0.0338137	0.358944	0.339279	0.350983
0.0431915	0.0363391	0.0338137	0.037841	0.034689	0.0370522	0.171687	0.181494	0.114174	0.0598094	0.0589771	0.0583418
0.0414969	0.034689	0.0338137	0.0855716	0.0497324	0.051536	0.310063	0.317149	0.302323	0.0631174	0.0472172	0.0615693
0.0414473	0.034689	0.0349457	0.0556851	0.0533002	0.0516348	0.0414845	0.034689	0.035456	0.0396391	0.0363278	0.0386576
0.163601	0.165744	0.169847	0.0542504	0.0592458	0.0419405	0.0947618	0.0874372	0.099789	0.0901022	0.0963351	0.0878816
0.0487808	0.0413464	0.0370632	0.0409026	0.0358727	0.0362765	0.253196	0.240097	0.280872	0.037841	0.034689	0.036886
0.0823749	0.0483005	0.0594984	0.0863997	0.0493942	0.0596729	0.0718333	0.0836007	0.0618634	0.0861117	0.102552	0.0839727
0.190618	0.145903	0.107617	0.037841	0.0363391	0.0419625	0.0959303	0.0935392	0.0778364	0.0761172	0.0724955	0.0742133
0.0612751	0.046359	0.0541768	0.064933	0.0349053	0.0338137	0.0879945	0.098058	0.0612099	0.0559424	0.0538734	0.0545271
0.0638366	0.0572405	0.0636699	0.177161	0.0825656	0.136216	0.0897791	0.112501	0.14725	0.0766488	0.0766935	0.0747099
0.0633612	0.0564892	0.0387019	0.0581219	0.034689	0.043011	0.0570081	0.049676	0.0530378	0.0396639	0.034689	0.0386466
0.0497533	0.0528392	0.038724	0.0423506	0.0356907	0.037916	0.0683873	0.0562087	0.0690108	0.0396887	0.0363733	0.0386687
0.0510695	0.0599061	0.0541002	0.037841	0.034689	0.0346018	0.358259	0.33688	0.320587	0.0633491	0.0529967	0.0617327
0.450008	0.533481	0.442543	0.0451311	0.0363619	0.035456	0.0729115	0.0621647	0.0673954	0.287666	0.33962	0.280816
0.0899706	0.0737595	0.0538484	0.0651887	0.0459071	0.0514044	0.0699657	0.0610247	0.045348	0.037841	0.0355314	0.0368527
0.741174	0.701879	0.599133	0.0478323	0.034689	0.0370854	0.408097	0.471041	0.444716	0.142234	0.162246	0.138644
0.0968716	0.0657577	0.0625166	0.0414721	0.034689	0.035456	0.831731	0.799871	0.730376	0.102827	0.0753213	0.100192
0.0732142	0.077567	0.0748178	0.229642	0.246345	0.392523	1.30712	1.22197	1.02019	0.037841	0.0396906	0.0368417
0.037841	0.034689	0.0387351	0.0568244	0.0380329	0.0346351	0.140074	0.186156	0.185504	0.0396515	0.0363733	0.0386023
0.166805	0.15993	0.162574	0.0675123	0.0661254	0.0420619	0.106582	0.118767	0.0998951	0.0445754	0.0405074	0.0433971
0.105765	0.0477363	0.0532241	0.0574978	0.0430796	0.0383145	0.0385233	0.034689	0.0338137	0.0414473	0.0380443	0.0403497
0.0608722	0.0558048	0.0544395	0.0860637	0.0526256	0.0489014	0.194519	0.224518	0.212712	0.0436859	0.037692	0.0425255
0.112898	0.0941294	0.0827175	0.0432657	0.034689	0.0338137	0.357821	0.328628	0.304782	0.0491625	0.0476686	0.0478572
0.0839261	0.0795884	0.0904247	0.0460814	0.0355314	0.0377278	0.135941	0.143962	0.106393	0.0703904	0.102541	0.068534
0.186415	0.14564	0.16104	0.0486453	0.0380329	0.0370854	0.196788	0.162673	0.168988	0.037841	0.0379193	0.0368306
0.192614	0.111562	0.183464	0.0603103	0.0593241	0.0565286	0.0832168	0.0856027	0.0897199	0.169231	0.18171	0.164888
0.0436365	0.034689	0.0338137	0.0415092	0.034689	0.0385802	0.238846	0.157736	0.124096	0.0634832	0.0734381	0.0617871
0.0715788	0.0682742	0.0583964	0.0850914	0.0518494	0.0469553	0.0627272	0.0414144	0.0403608	0.043105	0.0428305	0.0419294
0.0877428	0.0991691	0.0852376	0.0552561	0.0566238	0.052457	0.0502209	0.0588539	0.044169	0.0414845	0.034689	0.0403497
0.0807016	0.0513542	0.0687508	0.0451558	0.0380443	0.0354449	0.0721726	0.0611588	0.0650613	0.0889649	0.084833	0.0865655
0.339757	0.370661	0.284292	0.037841	0.034689	0.035456	0.785442	0.873285	0.899464	0.0603836	0.048041	0.0587238
0.0547901	0.0453081	0.0606541	0.0448471	0.0355314	0.0384031	0.0896235	0.0856686	0.0963696	0.131181	0.119895	0.127648
0.16702	0.241144	0.191767	0.184253	0.133027	0.218468	0.0596016	0.0430909	0.0524241	0.0415092	0.0376011	0.0403497
0.166021	0.141395	0.151851	0.0389945	0.034689	0.035456	0.0988712	0.0816951	0.077384	0.217795	0.255061	0.212016
0.198787	0.174287	0.156601	0.037841	0.034689	0.0386355	0.0478569	0.0363619	0.035456	0.0466488	0.059145	0.045337
0.109914	0.091165	0.0764896	0.037841	0.034689	0.0338137	0.0712029	0.0372033	0.0370632	0.10528	0.101737	0.102375
0.0567387	0.0399629	0.040836	0.0785077	0.0624328	0.0654307	0.037841	0.034689	0.0354449	0.0415092	0.0387371	0.0403387
0.0665882	0.0500816	0.0443233	0.0851874	0.0725843	0.061395	0.0787851	0.103692	0.0669072	0.0414597	0.0363733	0.0402834
0.0735411	0.0562873	0.0626798	0.182817	0.126128	0.133348	0.0627028	0.0449124	0.0479672	0.0414721	0.0388733	0.0402944
0.248368	0.213273	0.234034	0.0519422	0.0380556	0.0353118	0.104154	0.0480072	0.0532679	0.037841	0.034689	0.0367641
0.354508	0.192315	0.178249	0.0414102	0.034689	0.0338137	0.0451805	0.0388506	0.0338137	0.108308	0.123861	0.105284
0.0973003	0.133367	0.119604	0.037841	0.034689	0.0353562	0.235669	0.254631	0.186473	0.0414969	0.0363733	0.0403055
0.0505653	0.0402125	0.0462179	0.0387465	0.034689	0.034624	0.0772526	0.0750113	0.080881	0.037841	0.0380215	0.036753
0.271632	0.153851	0.121266	0.210085	0.0838429	0.0553915	0.140663	0.111951	0.0906382	0.037841	0.034689	0.036753
0.142153	0.115476	0.122802	0.0752953	0.0616842	0.0702456	0.0603714	0.0632703	0.0706677	0.037841	0.034689	0.036753
0.179177	0.176033	0.12372	0.037841	0.034689	0.0354338	0.0476844	0.0360093	0.0375727	0.247692	0.274304	0.240985
0.147005	0.0923143	0.123616	0.134816	0.109542	0.0944865	0.039763	0.0392934	0.0420177	0.171438	0.181844	0.166661
0.062532	0.0533677	0.0513167	0.0686059	0.055412	0.0558836	0.0666368	0.0530754	0.0564302	0.0816288	0.0572741	0.0792788
0.0661989	0.0480184	0.0699099	0.0541768	0.0439171	0.0338137	0.0663936	0.0620194	0.0513167	0.0394904	0.034689	0.0383367
0.266738	0.295748	0.218741	0.037841	0.034689	0.0338137	0.037841	0.034689	0.0338137	0.209997	0.226414	0.204193
0.0792675	0.0692528	0.0766729	0.0414969	0.0364301	0.0452489	0.045094	0.0363846	0.0338137	0.0688367	0.0729391	0.0668421
0.0475488	0.0430343	0.0379935	0.0460197	0.0380443	0.0399296	0.0553909	0.0433965	0.0378274	0.0695166	0.0619971	0.0674931
0.0419424	0.0390209	0.0420398	0.037841	0.0413011	0.035456	0.0486207	0.0357362	0.0485168	0.0396515	0.0363619	0.0384806
0.178783	0.103225	0.154008	0.0695652	0.052783	0.0629192	0.0387465	0.034689	0.035456	0.037841	0.0379988	0.0367198
0.0396143	0.034689	0.0338137	0.0541768	0.0378057	0.045304	0.037841	0.034689	0.0338137	0.037841	0.0396679	0.0367198
0.0586479	0.0528168	0.0578177	0.0483867	0.0371692	0.0387019	0.037841	0.034689	0.0354338	0.037841	0.034689	0.0367198
0.037841	0.034689	0.0338137	0.0448841	0.0394409	0.0338137	0.559828	0.40012	0.44961	0.0523845	0.0441773	0.0508339
0.0535878	0.0399062	0.0338137	0.037841	0.034689	0.0338137	0.328166	0.279137	0.296051	0.395795	0.386862	0.385179
0.128783	0.135025	0.0945717	0.037841	0.034689	0.0338137	0.243168	0.178478	0.149322	0.0465748	0.0437247	0.0451718
0.058917	0.0478153	0.0606868	0.05414	0.0447202	0.0422716	0.110634	0.0689971	0.0660171	0.0398993	0.034689	0.0386908
0.0463158	0.0410063	0.0457115	0.0880425	0.0463138	0.0596511	0.0396639	0.034689	0.0370965	0.0626296	0.044528	0.0607413
0.0706694	0.0463138	0.0467902	0.0720514	0.0595704	0.0733926	0.0396267	0.0368964	0.0350567	0.0874551	0.070653	0.0848304
0.0469571	0.0391004	0.0387129	0.0396763	0.034689	0.0338137	0.037841	0.034689	0.0338137	0.125505	0.105168	0.121768
0.580615	0.614726	0.626919	0.037841	0.034689	0.0338137	0.0877308	0.0582491	0.0678943	0.043278	0.0413464	0.0419515
0.109135	0.104745	0.090051	0.037841	0.034689	0.0338137	0.0979312	0.0939327	0.0769423	0.0805811	0.0699753	0.0781272
0.0393541	0.0363505	0.0370522	0.045094	0.0406889	0.0459647	0.281894	0.212428	0.245729	0.0780975	0.0724733	0.0757133
0.0414845	0.034689	0.0354227	0.0450447	0.0452403	0.0417196	0.341568	0.29703	0.266449	0.231097	0.186115	0.224376
0.066503	0.040428	0.0478242	0.037841	0.034689	0.0338137	0.19701	0.13143	0.147927	0.127232	0.0855477	0.123397
0.0396763	0.0363391	0.0403165	0.0541032	0.0380329	0.0579706	0.0695288	0.0537835	0.0450616	0.150555	0.113871	0.146049
0.190037	0.122897	0.11839	0.0978241	0.0995937	0.148461	0.102969	0.066493	0.0544067	0.0475365	0.0377147	0.0460638
0.0783147	0.0622652	0.0502523	0.0396763	0.034689	0.0338137	0.149889	0.0957567	0.100075	0.0939624	0.0792682	0.0910651
0.0405683	0.034689	0.0338137	0.0395028	0.034689	0.0338137	0.0797859	0.0618071	0.0494727	0.643173	0.669046	0.626566
0.0446989	0.034689	0.0386797	0.061861	0.0404394	0.0370522	0.0614704	0.0476686	0.0416755	0.0818214	0.0804491	0.0792681
0.101426	0.0918985	0.0804295	0.0496057	0.0413578	0.0436066	0.202877	0.176704	0.154223	0.0526793	0.0501492	0.0510095
0.0932819	0.0526256	0.0546037	0.0415092	0.034689	0.0354227	0.0898629	0.0871188	0.0623968	0.267479	0.339547	0.259562
0.119643	0.102997	0.116577	0.0450447	0.034689	0.0403165	0.159148	0.104799	0.102322	0.0782182	0.0689193	0.0757349
0.047216	0.034689	0.035456	0.247166	0.145387	0.158333	0.115087	0.084998	0.115612	0.271484	0.266849	0.263374
0.0465748	0.034689	0.0388457	0.037841	0.034689	0.0355336	0.0702205	0.0608681	0.0402834	0.0396639	0.034689	0.0383809
0.0734564	0.056848	0.0438823	0.037841	0.034689	0.0346351	0.0768058	0.0446637	0.0452159	0.506541	0.420535	0.492463
0.233125	0.243254	0.303061	0.037841	0.034689	0.0338137	0.254831	0.245214	0.185714	0.671937	0.755374	0.654195
0.0614094	0.0500478	0.0443343	0.0969906	0.0677957	0.0435736	0.263155	0.282738	0.219415	0.0650426	0.0759854	0.0629519
0.190283	0.207567	0.214418	0.037841	0.034689	0.0338137	0.0668193	0.0649216	0.0699749	0.037841	0.034689	0.036609
0.105161	0.0948832	0.0912358	0.037841	0.0372033	0.0370965	0.112037	0.0989622	0.0958485	0.197688	0.198071	0.191548
0.161427	0.170125	0.145114	0.037841	0.034689	0.0338137	0.0771318	0.0640292	0.0516677	0.184948	0.164714	0.179173
0.101082	0.0782632	0.0609375	0.0518685	0.0413578	0.0403608	0.0542014	0.0455003	0.0548773	0.0382877	0.0349508	0.03703
0.136532	0.112803	0.144044	0.0387465	0.034689	0.0338137	0.0462048	0.0507237	0.0513386	0.0600782	0.0628125	0.0581125
0.18581	0.215977	0.170948	0.043278	0.0480072	0.0431875	0.458553	0.566661	0.462049	0.0396763	0.034689	0.0383588
0.193951	0.153726	0.157559	0.0552683	0.0363733	0.0356556	0.0934849	0.0642636	0.0767591	0.043414	0.0381238	0.0419736
0.283936	0.280435	0.266297	0.139172	0.132527	0.194343	0.190283	0.239732	0.175243	0.0966691	0.101922	0.0935174
0.10741	0.0714635	0.0790852	0.09987	0.0533002	0.081676	0.0577181	0.0599509	0.0392108	0.0416577	0.0405301	0.0402723
0.0414969	0.0438266	0.0419405	0.0388457	0.0380329	0.0338137	0.0433151	0.0362027	0.0367419	0.0839982	0.0858995	0.0812356
0.112096	0.0714857	0.0692817	0.037841	0.034689	0.0338137	0.0396515	0.0469914	0.0484948	0.0581831	0.0594585	0.0562444
0.062715	0.0418337	0.040847	0.0415092	0.0460992	0.0347571	0.0469818	0.0396906	0.0386687	0.0509711	0.042638	0.049264
0.0396763	0.0363619	0.0338137	0.037841	0.034689	0.0338137	0.101972	0.0699975	0.0580907	0.037841	0.0363619	0.0365646
0.0391557	0.034689	0.0338137	0.037841	0.034689	0.0338137	0.0759238	0.0647209	0.0616565	0.0409026	0.034689	0.0395205
0.0595649	0.0390209	0.062756	0.111554	0.0916358	0.079225	0.0840943	0.0682742	0.0759398	0.0436241	0.0442678	0.0421502
0.037841	0.034689	0.0338137	0.0451434	0.0363733	0.0338137	0.0396763	0.0382033	0.0338137	0.0690553	0.0766824	0.0667336
0.0880664	0.0878324	0.0963271	0.037841	0.034689	0.0338137	0.0918005	0.0807249	0.0906916	0.037841	0.034689	0.0365535
0.0523354	0.0447315	0.0391112	0.0498026	0.0447994	0.041819	0.0550108	0.0506448	0.0390559	0.0715545	0.0914716	0.0691409
0.0822425	0.055412	0.04236	0.0456865	0.0376693	0.0394763	0.0637025	0.0414031	0.0511631	0.0433893	0.0429437	0.0419073
0.0461431	0.0363733	0.0370965	0.062776	0.0460314	0.058058	0.0435623	0.0366689	0.0338137	0.124921	0.148052	0.120765
0.052888	0.0363733	0.0367419	0.0657487	0.0791799	0.0983776	0.37738	0.24288	0.260957	0.171054	0.143223	0.165435
0.0396267	0.034689	0.0338137	0.810411	0.609751	0.755242	0.113416	0.0563209	0.0645723	0.321943	0.346462	0.31186
0.120194	0.084272	0.0806768	1.29708	1.17493	1.36988	0.0386721	0.0364756	0.0388015	0.0450076	0.0399175	0.0434633
0.0437106	0.0359524	0.0338137	0.0682415	0.046359	0.0637134	0.131099	0.074967	0.0727983	0.197788	0.133803	0.1913
0.104214	0.07356	0.0600219	0.0444272	0.0430456	0.0354449	0.0483867	0.0479959	0.0492749	0.0666612	0.0513542	0.0643766
0.194975	0.161036	0.20839	0.0552193	0.0437926	0.0416092	0.0562487	0.0584283	0.0732413	0.0859797	0.068352	0.0830502
0.037841	0.034689	0.0338137	0.037841	0.034689	0.0338137	0.037841	0.034689	0.035456	0.0839381	0.0871408	0.0810637
0.09855	0.150913	0.120169	0.0396639	0.0363733	0.0338137	0.194274	0.12947	0.159168	0.0573631	0.0641966	0.0553805
0.116333	0.116391	0.118254	0.0396763	0.0363619	0.0338137	0.181178	0.195252	0.131222	0.0450694	0.046246	0.0434964
0.125073	0.084888	0.0803113	0.037841	0.0401671	0.035456	0.0414473	0.034689	0.0338137	0.0468338	0.0389982	0.0451938
0.0515121	0.0588987	0.0487586	0.0469448	0.0413691	0.035456	0.156647	0.133984	0.122019	0.037841	0.0393388	0.0365092
0.0770835	0.0601523	0.0574901	0.0387093	0.0363619	0.0338137	0.110622	0.084921	0.0769746	0.0677433	0.0469349	0.0653763
0.140721	0.142188	0.128459	0.037841	0.034689	0.0338137	0.0698807	0.0512979	0.0618851	0.0443407	0.0451951	0.0427793
0.0782302	0.0709972	0.085559	0.0396763	0.0370555	0.0374066	0.0507867	0.0415051	0.0418411	0.0451434	0.038101	0.0435515
0.190718	0.125904	0.161701	0.0490517	0.034689	0.0401286	0.0863397	0.103279	0.0643114	0.051893	0.0479959	0.0500656
0.314781	0.284673	0.272578	0.0396639	0.0363733	0.0338137	0.179177	0.170944	0.158842	0.0384117	0.034689	0.0370522
0.20229	0.199098	0.199469	0.0553296	0.0447202	0.0532679	0.0506145	0.0479169	0.0502523	0.622422	0.585362	0.604144
0.0489778	0.03552	0.0403387	0.045057	0.0394863	0.0504718	0.21322	0.241381	0.176782	0.147591	0.129598	0.142542
0.15184	0.0790916	0.0933682	0.0450447	0.034689	0.0338137	0.136556	0.0605662	0.0690217	0.037841	0.0397133	0.0364981
0.0607379	0.0625445	0.0643005	0.0445507	0.038385	0.0351233	0.295181	0.258029	0.252509	0.037841	0.034689	0.0364981
0.054275	0.0451386	0.0443123	0.0433275	0.0434079	0.0416755	0.162498	0.139638	0.127096	0.037841	0.034689	0.0364981
0.0602981	0.0704197	0.062473	0.0533055	0.0430796	0.0426028	0.204702	0.213314	0.175132	0.037841	0.034689	0.0364981
0.151599	0.143867	0.136443	0.124243	0.155224	0.144949	0.234251	0.184412	0.149014	0.0384613	0.0429551	0.0370965
0.122466	0.128968	0.113166	0.103716	0.064509	0.0628322	0.161131	0.133909	0.124659	0.0468461	0.0417771	0.0451828
0.117649	0.0936157	0.101559	0.046032	0.0429324	0.0372737	0.158771	0.159533	0.14425	0.0422887	0.034689	0.0407807
0.101106	0.08164	0.0829751	0.0452175	0.0435437	0.0361545	0.0740736	0.0492364	0.0627016	0.0480541	0.0437813	0.046339
0.85099	0.808594	0.732949	0.0442543	0.0459297	0.0541878	0.0414969	0.0363733	0.0370965	0.20532	0.166877	0.19835
0.0927684	0.0725953	0.0553587	0.0489655	0.034689	0.0346129	0.141634	0.109823	0.157702	0.409411	0.382789	0.396354
0.168052	0.146652	0.112892	0.0447483	0.0380783	0.0341134	0.103989	0.0887979	0.0890041	0.109005	0.109488	0.105167
0.205066	0.184915	0.160379	0.037841	0.0363733	0.0338137	0.0651035	0.0584507	0.0704188	0.037841	0.034689	0.0364649
0.0386225	0.034689	0.035456	0.037841	0.034689	0.035456	0.0797979	0.076981	0.103602	0.343135	0.35884	0.33182
0.084623	0.0837658	0.055293	0.037841	0.0363619	0.0338137	0.12408	0.0942387	0.107311	0.0451434	0.0427173	0.0434964
0.162065	0.135312	0.118955	0.0432533	0.0408703	0.0338137	0.084683	0.0626115	0.0673846	0.415937	0.470443	0.402472
0.0415092	0.0363733	0.0354671	0.0463775	0.0365211	0.0338137	0.193684	0.171069	0.135843	0.0393045	0.0461331	0.0378606
0.0433275	0.0363505	0.0338137	0.037841	0.034689	0.0338137	0.0641169	0.0678958	0.0548773	0.0912028	0.138017	0.087903
0.037841	0.034689	0.0338137	0.0798341	0.0479846	0.054341	0.0607867	0.0395544	0.0392882	0.037841	0.034689	0.0364427
0.0680592	0.0579802	0.0497692	0.0505407	0.034689	0.0362432	0.0800028	0.0655682	0.0689133	0.0658095	0.0493717	0.0633979
0.150417	0.119959	0.139635	0.0451434	0.034689	0.0338137	0.0975027	0.0764944	0.0653763	0.250115	0.228167	0.241485
0.0885337	0.070653	0.0651917	0.0551457	0.0384305	0.0354449	0.0499748	0.0461105	0.0499888	0.0468954	0.0457941	0.0451608
0.431011	0.319188	0.314668	0.0558811	0.0413578	0.0452159	0.0978598	0.067139	0.0760584	1.63676	1.6913	1.59949
0.0451187	0.034689	0.0338137	0.0605058	0.039736	0.0403718	0.104012	0.0793897	0.070278	0.274878	0.298178	0.265428
0.171687	0.181494	0.114174	0.037841	0.034689	0.0338137	0.0824711	0.0515005	0.0562007	0.143457	0.14149	0.138283
0.310063	0.317149	0.302323	0.037841	0.034689	0.0338137	0.0531459	0.0463703	0.0354338	0.043278	0.0414031	0.0416644
0.0414845	0.034689	0.035456	0.0507498	0.0476912	0.0360215	0.3865	0.39088	0.373662	0.0468708	0.0443809	0.0451057
0.0947618	0.0874372	0.099789	0.0501225	0.0400764	0.0403497	0.116122	0.0967278	0.0716307	0.0434016	0.0433626	0.0417638
0.253196	0.240097	0.280872	0.046032	0.034689	0.0370743	0.0473886	0.051129	0.0485827	0.0395152	0.0412331	0.0380156
0.0718333	0.0836007	0.0618634	0.037841	0.034689	0.0338137	0.0396639	0.0363619	0.0338137	0.419894	0.42279	0.405745
0.0959303	0.0935392	0.0778364	0.0671111	0.0459071	0.0535089	0.0396763	0.0363733	0.0338137	0.0596383	0.0527268	0.05737
0.0879945	0.098058	0.0612099	0.0569224	0.0531766	0.0640179	0.0613728	0.0563546	0.0403055	0.177263	0.144859	0.170726
0.0897791	0.112501	0.14725	0.0415092	0.0370669	0.0338137	0.112945	0.0900039	0.0633327	0.04867	0.0496647	0.0467902
0.0570081	0.049676	0.0530378	0.0472283	0.0376125	0.0338137	0.106984	0.0986572	0.0824062	0.114616	0.114065	0.110283
0.0683873	0.0562087	0.0690108	0.0469448	0.0373852	0.0338137	0.0560037	0.0447315	0.0435956	0.0399861	0.0396793	0.0384363
0.358259	0.33688	0.320587	0.130331	0.0646205	0.0732629	0.0451064	0.0379761	0.0434964	0.0453533	0.0536599	0.0435956
0.0729115	0.0621647	0.0673954	0.0424124	0.0380102	0.0378939	0.0871074	0.0864049	0.0817082	0.0740857	0.0893023	0.0712412
0.0699657	0.0610247	0.045348	0.0418681	0.034689	0.0370743	0.0534528	0.0486952	0.0423931	0.037841	0.0373511	0.0363651
0.408097	0.471041	0.444716	0.0486207	0.0395658	0.0338137	0.0923502	0.07244	0.0571733	0.189524	0.219207	0.182472
0.831731	0.799871	0.730376	0.037841	0.034689	0.0338137	0.129982	0.176631	0.120796	0.126801	0.11427	0.121966
1.30712	1.22197	1.02019	0.0431791	0.0363505	0.0386797	0.0875031	0.101106	0.0780087	0.0526179	0.0485486	0.0505596
0.140074	0.186156	0.185504	0.037841	0.0363619	0.035456	0.0611408	0.0530079	0.035456	0.267796	0.297334	0.258023
0.106582	0.118767	0.0998951	0.155847	0.097284	0.139811	0.037841	0.0363733	0.0338137	0.451388	0.411749	0.435845
0.0385233	0.034689	0.0338137	0.037841	0.0363846	0.0338137	0.363545	0.347049	0.400889	0.067257	0.0723069	0.0646266
0.194519	0.224518	0.212712	0.037841	0.034689	0.0338137	0.159969	0.117348	0.170585	0.154818	0.179158	0.148932
0.357821	0.328628	0.304782	0.0396763	0.034689	0.0338137	0.0881503	0.0800298	0.0560914	0.129516	0.109283	0.124544
0.135941	0.143962	0.106393	0.0396763	0.034689	0.0338137	0.173665	0.0976983	0.150971	0.0469078	0.0438718	0.0450506
0.196788	0.162673	0.168988	0.0548146	0.0408023	0.0340801	0.0568489	0.0530529	0.0625819	0.257998	0.279945	0.248458
0.0832168	0.0856027	0.0897199	0.0451558	0.034689	0.0420067	0.306369	0.260056	0.282873	0.0816769	0.0747566	0.0784609
0.238846	0.157736	0.124096	0.0569713	0.0467994	0.0548663	0.12933	0.114679	0.112525	0.0386473	0.034689	0.0370965
0.0627272	0.0414144	0.0403608	0.037841	0.034689	0.0338137	0.0900544	0.0746237	0.0749797	0.0621417	0.0468559	0.059662
0.0569469	0.0476235	0.0467682	0.0469818	0.0363733	0.0358996	0.100868	0.08425	0.0960931	0.157424	0.136395	0.151309
0.0502209	0.0588539	0.044169	0.0434264	0.0380897	0.0355558	0.0827478	0.108493	0.0817405	0.0954892	0.10178	0.0916946
0.0721726	0.0611588	0.0650613	0.038759	0.0363733	0.0338137	0.0879346	0.0644086	0.075778	0.0386597	0.0430569	0.0370854
0.785442	0.873285	0.899464	0.0396639	0.034689	0.0338137	0.0598827	0.0621758	0.0618089	0.211769	0.18316	0.203611
0.110563	0.0466865	0.0508669	0.0396515	0.034689	0.0354227	0.0726814	0.0660808	0.0648657	0.0815927	0.0710416	0.0783102
0.0447607	0.0363619	0.0338137	0.0485099	0.0432268	0.0360215	0.0645311	0.046551	0.063833	0.0421279	0.038862	0.040405
0.0396639	0.034689	0.035456	0.0585378	0.0430343	0.0395205	0.0719545	0.0690638	0.055293	0.114205	0.131569	0.10963
0.0560404	0.0430117	0.038724	0.0892404	0.0480974	0.0600219	0.037841	0.0363619	0.0338137	0.0912267	0.10675	0.0875393
0.054459	0.048041	0.0541659	0.0647747	0.0411991	0.0428234	0.106653	0.084943	0.0630825	0.037841	0.034689	0.0362765
0.0896235	0.0856686	0.0963696	0.037841	0.034689	0.0338137	0.672808	0.67279	0.755363	0.037841	0.034689	0.0362765
0.0596016	0.0430909	0.0524241	0.037841	0.034689	0.0401507	0.0523599	0.0451612	0.0471643	0.037841	0.0396452	0.0362765
0.0988712	0.0816951	0.077384	0.037841	0.0363733	0.035456	0.11638	0.148716	0.104565	0.102055	0.0980362	0.097921
0.0478569	0.0363619	0.035456	0.037841	0.034689	0.0338137	0.508208	0.454188	0.536519	0.323175	0.352998	0.310989
0.0712029	0.0372033	0.0370632	0.0556238	0.0430343	0.0339247	0.0648599	0.059492	0.0612752	0.0451311	0.0434305	0.0432647
0.037841	0.034689	0.0354449	0.0662232	0.0534351	0.051887	0.530232	0.245903	0.334464	0.205122	0.20681	0.197052
0.0787851	0.103692	0.0669072	0.037841	0.034689	0.0338137	0.444852	0.181021	0.124617	0.114581	0.104734	0.109936
0.0627028	0.0449124	0.0479672	0.0488054	0.0363505	0.035456	0.732851	0.738205	0.637114	0.0383745	0.034689	0.0367752
0.104154	0.0480072	0.0532679	0.0506145	0.038067	0.0338137	0.0917647	0.084118	0.0785793	0.0719666	0.0710861	0.0689892
0.0451805	0.0388506	0.0338137	0.0451187	0.0372033	0.0354227	0.0812556	0.0861632	0.0858589	0.161963	0.120109	0.155448
0.235669	0.254631	0.186473	0.037841	0.034689	0.035456	0.0969311	0.0817833	0.0676341	0.128538	0.1636	0.123282
0.0772526	0.0750113	0.080881	0.075525	0.0495971	0.0450065	0.0675852	0.0588875	0.0567691	0.037841	0.0396793	0.0362321
0.140663	0.111951	0.0906382	0.0959422	0.0519619	0.0419405	0.648936	0.606989	0.567613	0.346976	0.405836	0.333625
0.0603714	0.0632703	0.0706677	0.520302	0.307435	0.231054	0.447769	0.403343	0.397657	0.144448	0.125401	0.1385
0.0476844	0.0360093	0.0375727	0.0396639	0.034689	0.0338137	0.0844548	0.105699	0.0847446	0.037841	0.034689	0.036221
0.0836857	0.0509939	0.052457	0.0558689	0.0363505	0.0402392	0.130285	0.101835	0.079494	0.159456	0.0968042	0.152894
0.039763	0.0392934	0.0420177	0.0510203	0.0380556	0.0370743	0.0792193	0.0502732	0.0434412	0.0404692	0.0350419	0.0387351
0.0478076	0.0430569	0.035955	0.131692	0.0673393	0.0911398	0.0463775	0.0351102	0.0354449	0.152974	0.187867	0.146655
0.0666368	0.0530754	0.0564302	0.0941891	0.042151	0.0604143	0.117308	0.0623099	0.0819767	0.038759	0.0353151	0.0370965
0.0663936	0.0620194	0.0513167	0.0396639	0.0363733	0.0435956	0.0681564	0.0648659	0.0586365	0.137239	0.135768	0.131523
0.037841	0.034689	0.0338137	0.0418186	0.034689	0.0354227	0.989502	1.07139	1.01439	0.0950003	0.0670387	0.0909797
0.045094	0.0363846	0.0338137	0.0944516	0.0969896	0.10943	0.383339	0.335642	0.309174	0.440757	0.459932	0.424075
0.0467721	0.0362936	0.0370854	0.0451064	0.0380329	0.0359772	0.427974	0.421728	0.416839	0.138848	0.1659	0.133048
0.0396143	0.034689	0.0338137	0.0540173	0.0363733	0.0338137	0.0432533	0.0420603	0.0403718	0.038759	0.035372	0.0370854
0.0587213	0.0484358	0.0544286	0.0451187	0.0367258	0.035456	0.226194	0.19623	0.274543	0.038759	0.0447428	0.0370854
0.0415092	0.034689	0.0338137	0.0523354	0.0492477	0.0435956	0.369375	0.313812	0.30766	0.0396267	0.034689	0.037916
0.0430308	0.034689	0.0354449	0.037841	0.034689	0.0351233	0.0432904	0.0379306	0.0338137	0.0573876	0.0621088	0.054921
0.0553909	0.0433965	0.0378274	0.127978	0.165546	0.159748	0.0535878	0.040961	0.0422275	0.038759	0.034689	0.0370743
0.0405559	0.034689	0.0338137	0.045921	0.0434984	0.0452048	0.0784836	0.0527718	0.051196	0.18469	0.189024	0.177023
0.0486207	0.0357362	0.0485168	0.0396763	0.0351785	0.0358552	0.157047	0.139998	0.202357	0.0383249	0.0408703	0.0366533
0.0387465	0.034689	0.035456	0.0405683	0.039702	0.035456	0.465377	0.473059	0.400941	0.0505161	0.0430569	0.0483189
0.037841	0.034689	0.0338137	0.0447607	0.0396679	0.0386576	0.037841	0.034689	0.0338137	0.0396515	0.0397247	0.037916
0.037841	0.034689	0.0354338	0.0442419	0.0380556	0.0435074	0.190093	0.195385	0.19725	0.258903	0.240542	0.248324
0.0428453	0.0350988	0.0338137	0.118118	0.0948941	0.0869188	0.208686	0.13563	0.15455	0.213484	0.204696	0.204607
0.559828	0.40012	0.44961	0.0422887	0.03552	0.0370743	0.112037	0.106512	0.0842086	0.038759	0.034689	0.0370522
0.328166	0.279137	0.296051	0.0790143	0.0658691	0.0729712	0.0622515	0.0516018	0.0478462	0.16326	0.168798	0.156356
0.243168	0.178478	0.149322	0.0396515	0.0367372	0.0359661	0.166986	0.205708	0.155162	0.0433275	0.0380443	0.0414214
0.110634	0.0689971	0.0660171	0.0424124	0.0360548	0.0352453	1.01396	1.365	1.68085	0.172139	0.189587	0.164867
0.0505776	0.0388961	0.0403165	0.0403206	0.0363505	0.0338137	0.557726	0.329018	0.392003	0.0396391	0.0380329	0.0378828
0.0396639	0.034689	0.0370965	0.0451928	0.034689	0.0338137	0.0781699	0.0830392	0.0941884	0.0396763	0.034689	0.037916
0.0396267	0.0368964	0.0350567	0.0487192	0.0396225	0.035456	0.763722	0.843498	0.761042	0.0473023	0.0355314	0.0452048
0.0432904	0.0374193	0.0419405	0.057559	0.0640739	0.0679919	0.0690067	0.0563882	0.0492749	0.037841	0.034689	0.0361545
0.0693467	0.0462347	0.0402613	0.0396639	0.034689	0.0338137	0.116932	0.0872835	0.0730252	0.0484976	0.0545587	0.046339
0.0396763	0.034689	0.0338137	0.0596016	0.0380443	0.0370854	0.0577793	0.0421623	0.0405818	0.037841	0.039736	0.0361435
0.037841	0.034689	0.0338137	0.044279	0.0396566	0.0358441	0.0433028	0.034689	0.0338137	0.0405187	0.0380102	0.0387019
0.0877308	0.0582491	0.0678943	0.0431544	0.034689	0.0352009	0.144633	0.121161	0.137374	0.0669166	0.074812	0.0639417
0.0378783	0.034689	0.0338137	0.0733353	0.0595592	0.0447972	0.123027	0.117929	0.0878495	0.0396515	0.0380215	0.0378717
0.0979312	0.0939327	0.0769423	0.0406302	0.0413691	0.0386355	0.963217	0.273223	0.368116	0.0396763	0.03552	0.0378939
0.281894	0.212428	0.245729	0.037841	0.034689	0.0338137	0.121026	0.094348	0.059433	0.124909	0.151774	0.119447
0.341568	0.29703	0.266449	0.0506268	0.0463929	0.0387129	0.117355	0.156554	0.126419	0.488877	0.425268	0.469834
0.19701	0.13143	0.147927	0.037841	0.034689	0.0338137	0.185262	0.290312	0.330718	0.0624345	0.0578905	0.0596402
0.037841	0.034689	0.0338137	0.037841	0.034689	0.0338137	0.281653	0.279243	0.272493	0.124489	0.126791	0.119028
0.0695288	0.0537835	0.0450616	0.037841	0.034689	0.0338137	0.382206	0.322382	0.295347	0.0405435	0.0380215	0.0387019
0.102969	0.066493	0.0544067	0.037841	0.034689	0.0338137	0.0766488	0.0556477	0.0530707	0.108816	0.111843	0.103962
0.0599927	0.0608793	0.0499119	0.0749446	0.0822792	0.0577304	0.0430926	0.0473978	0.0387351	0.124267	0.11113	0.118735
0.0815686	0.0664151	0.0614495	0.037841	0.034689	0.0338137	0.429933	0.389064	0.300737	0.040593	0.0403826	0.0387351
0.0654322	0.0524006	0.0561023	0.037841	0.034689	0.0338137	0.112839	0.0628349	0.059553	0.0663449	0.0626227	0.0633327
0.0854516	0.0464154	0.0677534	0.0487069	0.0446524	0.0486267	0.213231	0.146789	0.123657	0.0488301	0.0524006	0.0465922
0.149889	0.0957567	0.100075	0.046032	0.0447202	0.0386908	0.037841	0.034689	0.0358441	0.037841	0.034689	0.0360991
0.0414845	0.034689	0.0338137	0.089408	0.0466075	0.0621029	0.043278	0.0363733	0.0338137	0.0474502	0.0441434	0.0452709
0.0396391	0.0380102	0.0401507	0.037841	0.034689	0.0338137	0.0996085	0.0658691	0.0577085	0.0890248	0.090716	0.0849911
0.0797859	0.0618071	0.0494727	0.0433028	0.0414144	0.0370632	0.394071	0.344001	0.330347	0.267447	0.229163	0.255997
0.0614704	0.0476686	0.0416755	0.043278	0.034689	0.0338137	0.196455	0.234655	0.180548	0.13448	0.120442	0.128459
0.202877	0.176704	0.154223	0.037841	0.034689	0.0338137	0.201792	0.180311	0.154774	0.628235	0.688168	0.604091
0.0898629	0.0871188	0.0623968	0.037841	0.034689	0.0346351	0.100013	0.100932	0.118159	0.0405807	0.0354858	0.0386908
0.159148	0.104799	0.102322	0.0396267	0.0368736	0.0381485	0.114946	0.0904641	0.0963802	0.0396763	0.0380443	0.0378274
0.115087	0.084998	0.115612	0.0399241	0.0363619	0.0338137	0.0596749	0.0453307	0.0530707	0.0457606	0.0480861	0.0436287
0.0702205	0.0608681	0.0402834	0.0393541	0.034689	0.0338137	0.21322	0.117585	0.212114	0.0397754	0.0384191	0.037916
0.0768058	0.0446637	0.0452159	0.037841	0.034689	0.0338137	1.04013	1.06013	1.09142	0.0414845	0.0505773	0.0395426
0.254831	0.245214	0.185714	0.0558934	0.0446524	0.0370743	0.0684723	0.0695752	0.065485	0.0457853	0.0447541	0.0436397
0.263155	0.282738	0.219415	0.0396763	0.034689	0.0370522	0.143215	0.0637168	0.0627778	0.0481896	0.0480072	0.0459317
0.0379155	0.03552	0.0338137	0.037841	0.034689	0.0338137	0.0921113	0.105168	0.0953486	0.0519299	0.0431249	0.0494946
0.0668193	0.0649216	0.0699749	0.037841	0.034689	0.0338137	0.0717727	0.0730611	0.0753465	0.0601882	0.066248	0.05737
0.112037	0.0989622	0.0958485	0.0500364	0.0355314	0.0370522	0.264025	0.2223	0.193269	0.043105	0.0472059	0.041068
0.0771318	0.0640292	0.0516677	0.0409522	0.0350761	0.0411453	0.182256	0.176353	0.209767	0.0651035	0.0685745	0.0620485
0.0542014	0.0455003	0.0548773	0.0477214	0.0372147	0.0454141	0.099549	0.084514	0.0671242	0.0627394	0.0751553	0.0597929
0.0462048	0.0507237	0.0513386	0.0629589	0.0426493	0.0528406	0.0433028	0.034689	0.0403387	0.0390565	0.0363733	0.0372072
0.458553	0.566661	0.462049	0.0502824	0.0461556	0.0386576	0.0679863	0.0585179	0.0459097	0.037841	0.034689	0.0360437
0.0934849	0.0642636	0.0767591	0.043142	0.0502844	0.0433309	0.186337	0.217663	0.170968	0.334281	0.31339	0.319841
0.190283	0.239732	0.175243	0.0398374	0.0363505	0.0338137	0.350787	0.395933	0.347824	0.0723543	0.0624551	0.0689458
0.037841	0.034689	0.0338137	0.0414473	0.0424115	0.0354338	0.0769386	0.0532328	0.0631695	0.0572652	0.0690972	0.054549
0.0560404	0.0454438	0.0451608	0.0507006	0.039997	0.040626	0.616759	0.391565	0.353663	0.0947737	0.119529	0.0903286
0.0577181	0.0599509	0.0392108	0.0527775	0.0464719	0.0471533	0.202091	0.202042	0.202564	0.0405683	0.034689	0.0386244
0.115498	0.0885347	0.0925796	0.037841	0.034689	0.0354449	0.0454397	0.063114	0.0605561	0.0396515	0.0449011	0.0377499
0.0676339	0.0413804	0.0467352	0.0487562	0.0401785	0.0383145	0.0589414	0.0513542	0.0617327	0.113204	0.116961	0.10787
0.0433151	0.0362027	0.0367419	0.0432409	0.0363733	0.0338137	0.0836016	0.0920298	0.0832648	0.0812074	0.0762953	0.0773194
0.0396515	0.0469914	0.0484948	0.0515367	0.0453759	0.0464601	0.0766608	0.0694974	0.0776533	0.0387465	0.0363733	0.0368638
0.0638122	0.0488869	0.0403276	0.0396639	0.034689	0.0354227	0.108155	0.0696641	0.065083	0.439508	0.414561	0.420708
0.0469818	0.0396906	0.0386687	0.0400976	0.034689	0.0346351	0.0891206	0.0701308	0.0734034	0.137332	0.117703	0.130849
0.101972	0.0699975	0.0580907	0.037841	0.0363619	0.0338137	2.14092	1.73087	1.96926	0.057559	0.0380443	0.0547679
0.0759238	0.0647209	0.0616565	0.037841	0.0355314	0.035456	0.540778	0.467392	0.359203	0.0396515	0.034689	0.0377167
0.0840943	0.0682742	0.0759398	0.0396391	0.0363733	0.0351565	0.037841	0.034689	0.0338137	0.0433028	0.0480636	0.0411895
0.0396763	0.0382033	0.0338137	0.0749083	0.075908	0.0859338	0.0678526	0.0573974	0.0760799	0.0710453	0.0567023	0.0676015
0.0918005	0.0807249	0.0906916	0.0986928	0.0611141	0.067211	0.0936162	0.0922487	0.0897199	0.0396143	0.0413578	0.0376724
0.0550108	0.0506448	0.0390559	0.0423753	0.0380329	0.0346351	0.110835	0.0854378	0.0783102	0.0560527	0.0436795	0.0533117
0.0637025	0.0414031	0.0511631	0.0461184	0.0377602	0.0352896	0.090832	0.0987226	0.0713602	0.104711	0.0766714	0.0996617
0.0435623	0.0366689	0.0338137	0.037841	0.034689	0.0346129	0.131797	0.102726	0.100966	0.276025	0.225586	0.263412
0.37738	0.24288	0.260957	0.037841	0.034689	0.0338137	0.158086	0.193274	0.134332	0.0750776	0.0627902	0.0714143
0.113416	0.0563209	0.0645723	0.0440937	0.0430683	0.0374509	0.037841	0.034689	0.0338137	0.0504054	0.0434871	0.0479232
0.0602859	0.0614495	0.0466252	0.0477337	0.0422869	0.0370522	0.0396763	0.0363733	0.0338137	0.156624	0.143656	0.149158
0.0386721	0.0364756	0.0388015	0.0414969	0.0363733	0.0338137	0.192046	0.157276	0.203167	0.0854156	0.0948832	0.0812463
0.131099	0.074967	0.0727983	0.0469201	0.0363619	0.0338137	0.131204	0.0883591	0.106857	0.100167	0.0783958	0.0952847
0.037841	0.034689	0.0346129	0.0414721	0.0363733	0.0366422	0.100405	0.0686635	0.0818801	0.0441925	0.0416411	0.0419957
0.0483867	0.0479959	0.0492749	0.0488054	0.0382714	0.0358996	1.0009	0.941237	1.08397	0.0390193	0.034689	0.0370743
0.0415092	0.0386008	0.0388236	0.0468954	0.0396566	0.0338137	0.0770715	0.0814526	0.0934428	0.0619098	0.0527605	0.0588439
0.0562487	0.0584283	0.0732413	0.037841	0.034689	0.0338137	0.140698	0.176353	0.223179	0.121658	0.150545	0.115749
0.110894	0.109801	0.0876998	0.0969906	0.0582491	0.0866405	0.0602981	0.0389188	0.0338137	0.037841	0.034689	0.0359439
0.037841	0.034689	0.0338137	0.037841	0.034689	0.0338137	0.088917	0.084349	0.0749042	0.0432904	0.0370214	0.0411232
0.037841	0.034689	0.035456	0.0423877	0.0355314	0.035456	0.179435	0.146009	0.167552	0.0390317	0.0361116	0.0370743
0.0728752	0.0445845	0.0461078	0.101759	0.0487854	0.0501315	0.119584	0.0940311	0.0970286	0.038759	0.0405074	0.0368084
0.0659069	0.0446637	0.0484069	0.037841	0.0348711	0.0338137	0.164249	0.112954	0.110989	0.140802	0.122693	0.133939
0.194274	0.12947	0.159168	0.0396887	0.034689	0.0338137	0.119678	0.118821	0.111452	0.0396391	0.0388847	0.0376281
0.181178	0.195252	0.131222	0.040593	0.034689	0.0338137	0.111943	0.129971	0.126544	0.0578038	0.0413691	0.0548882
0.0414473	0.034689	0.0338137	0.0396267	0.0363619	0.0338137	0.052409	0.034689	0.0338137	0.105967	0.101813	0.100701
0.156647	0.133984	0.122019	0.0446001	0.0380329	0.0346351	0.125774	0.0961169	0.0813967	0.0400976	0.0511403	0.0380599
0.110622	0.084921	0.0769746	0.037841	0.034689	0.0381817	0.0494333	0.048041	0.0457555	0.0785801	0.0781085	0.0746344
0.0698807	0.0512979	0.0618851	0.0872153	0.0667715	0.0633109	0.0669774	0.0743357	0.0632457	0.0424124	0.0389528	0.0402502
0.0507867	0.0415051	0.0418411	0.0431297	0.0363733	0.0372405	0.0687881	0.0525806	0.0488025	0.119819	0.116208	0.113859
0.0863397	0.103279	0.0643114	0.0575223	0.0440189	0.0833292	0.0424248	0.0426267	0.0354449	0.236675	0.215877	0.2253
0.131785	0.0483794	0.0802145	0.0441801	0.0447994	0.0349457	0.0757909	0.063181	0.0596947	0.0442172	0.046359	0.0419515
0.037841	0.0397133	0.0338137	0.037841	0.034689	0.0338137	0.0863157	0.0641073	0.0605779	0.0723301	0.0623658	0.0686532
0.0415587	0.034689	0.0376946	0.037841	0.0395544	0.0370854	0.0664544	0.0442678	0.0385137	0.0923383	0.090727	0.0876677
0.179177	0.170944	0.158842	0.0946544	0.0500253	0.0451938	0.111389	0.127869	0.108387	0.10515	0.109996	0.0998527
0.0739163	0.08996	0.102481	0.0462294	0.0446863	0.0387351	0.121834	0.0657688	0.0596293	0.207606	0.151753	0.197478
0.0506145	0.0479169	0.0502523	0.0859677	0.0665822	0.0696717	0.0595649	0.0430456	0.0403608	0.0396391	0.0363619	0.0375949
0.21322	0.241381	0.176782	0.0808702	0.0546261	0.0836402	0.419875	0.50243	0.54912	0.0414969	0.0396906	0.0393546
0.136556	0.0605662	0.0690217	0.0433151	0.0397247	0.0419625	0.276046	0.265161	0.203502	0.0433028	0.0478943	0.041068
0.295181	0.258029	0.252509	0.0536983	0.0564892	0.0421833	0.0876589	0.0892037	0.0942629	0.0461307	0.0489095	0.04375
0.162498	0.139638	0.127096	0.043278	0.0363619	0.0345352	0.0827238	0.0651335	0.0480221	0.725659	0.669904	0.695363
0.204702	0.213314	0.175132	0.037841	0.034689	0.0338137	0.122992	0.11896	0.144014	0.540148	0.567873	0.516246
0.0739163	0.0459862	0.0442682	0.0402339	0.034689	0.0354006	0.0635807	0.0659806	0.0816438	0.296291	0.276713	0.282116
0.234251	0.184412	0.149014	0.0396763	0.0377261	0.0419294	0.111601	0.0951562	0.0992798	1.28391	1.33632	1.2384
0.161131	0.133909	0.124659	0.0396515	0.034689	0.0370632	0.13082	0.11262	0.124283	0.216689	0.236468	0.206007
0.158771	0.159533	0.14425	0.0412245	0.034689	0.0338137	0.0851514	0.100051	0.0839513	0.119631	0.121225	0.113523
0.0451187	0.0388847	0.035456	0.0412493	0.0363619	0.0338137	0.0678648	0.0568256	0.0505815	0.0407912	0.0380556	0.0386466
0.0740736	0.0492364	0.0627016	0.0414845	0.034689	0.0338137	0.0759843	0.0683631	0.0717496	0.287008	0.324256	0.273058
0.0414969	0.0363733	0.0370965	0.037841	0.034689	0.0338137	0.0398869	0.0446298	0.0443343	0.0390069	0.034689	0.0369524
0.141634	0.109823	0.157702	0.0433151	0.0380556	0.0338137	0.0666125	0.0729946	0.0637677	0.0391557	0.0351216	0.0370854
0.103989	0.0887979	0.0890041	0.0458716	0.0355883	0.0354338	0.0700142	0.0550528	0.0488355	0.0559057	0.0644197	0.0529611
0.0651035	0.0584507	0.0704188	0.0487931	0.0464268	0.0384363	0.0663571	0.0631922	0.0622444	0.0396639	0.034689	0.0375617
0.0797979	0.076981	0.103602	0.0418929	0.0363733	0.035456	0.113169	0.110309	0.0752063	0.0674759	0.0615836	0.0638982
0.12408	0.0942387	0.107311	0.0507006	0.0371692	0.0522049	0.132436	0.101378	0.103084	0.160949	0.185572	0.152659
0.084683	0.0626115	0.0673846	0.037841	0.034689	0.0338137	0.0396515	0.0363505	0.03703	0.0391557	0.037192	0.0370522
0.193684	0.171069	0.135843	0.0556115	0.0503858	0.0338137	0.273614	0.23291	0.15709	0.502168	0.480677	0.478874
0.0641169	0.0678958	0.0548773	0.0830004	0.0744465	0.0853769	0.0433398	0.0380443	0.036609	0.0409026	0.0422189	0.0387019
0.0607867	0.0395544	0.0392882	0.0469694	0.0439171	0.0420398	0.0556238	0.0465171	0.0387129	0.101248	0.0918657	0.0958911
0.0800028	0.0655682	0.0689133	0.0589659	0.0397247	0.0378717	0.074243	0.034689	0.0458987	0.045094	0.0428758	0.0426579
0.0975027	0.0764944	0.0653763	0.037841	0.0363391	0.0338137	0.0801956	0.0718964	0.053925	0.059626	0.0622764	0.0564193
0.0499748	0.0461105	0.0499888	0.037841	0.034689	0.0338137	0.226379	0.217593	0.238598	0.0513646	0.0560966	0.0485937
0.0978598	0.067139	0.0760584	0.0422887	0.034689	0.0338137	1.39904	1.51498	1.55678	0.0469818	0.0459862	0.0444335
0.104012	0.0793897	0.070278	0.0450817	0.034689	0.0368971	0.556696	0.573818	0.510592	0.0947976	0.0723402	0.0897306
0.0824711	0.0515005	0.0562007	0.0476721	0.0355314	0.0354116	0.0684359	0.062053	0.0595748	0.214011	0.175806	0.202979
0.0531459	0.0463703	0.0354338	0.037841	0.034689	0.0338137	0.464131	0.498868	0.513907	0.0387342	0.0424568	0.03662
0.3865	0.39088	0.373662	0.0392177	0.034689	0.0346351	0.0711423	0.0389642	0.0346351	0.105008	0.0974367	0.0993647
0.116122	0.0967278	0.0716307	0.0554767	0.0382714	0.0419957	0.0463158	0.0363733	0.0443123	0.0407912	0.0412104	0.038547
0.0473886	0.051129	0.0485827	0.0396515	0.034689	0.035456	0.0557341	0.0520407	0.0445878	0.0539682	0.0448898	0.0510095
0.0879825	0.0555804	0.0606868	0.0646773	0.034689	0.0452159	0.0478816	0.0411651	0.0347682	0.102637	0.130759	0.0970818
0.0396639	0.0363619	0.0338137	0.051426	0.034689	0.0346351	0.193038	0.0950252	0.0857518	0.082808	0.0968696	0.0782887
0.0396763	0.0363733	0.0338137	0.0690553	0.0520856	0.0541768	0.333806	0.115713	0.122739	0.0673057	0.0703419	0.0636046
0.0613728	0.0563546	0.0403055	0.0956681	0.064732	0.0562007	0.165669	0.172425	0.142717	0.0581097	0.0430456	0.0548992
0.0433398	0.0430343	0.035456	0.0433151	0.0381806	0.0351898	0.287196	0.296223	0.288654	0.0827117	0.104495	0.0781702
0.112945	0.0900039	0.0633327	0.0477953	0.0436568	0.0393435	0.215921	0.15715	0.195117	0.229881	0.244102	0.217813
0.106984	0.0986572	0.0824062	0.037841	0.039736	0.0359439	0.0511679	0.0485373	0.0404934	0.0489532	0.0579802	0.0462179
0.0573019	0.0449577	0.0443123	0.0700992	0.0692862	0.0474173	0.153398	0.0900477	0.0910971	0.146245	0.147157	0.138324
0.0560037	0.0447315	0.0435956	0.0591493	0.0492364	0.0432096	0.185978	0.136373	0.138283	0.527398	0.67074	0.502038
0.0451064	0.0379761	0.0434964	0.0474625	0.034689	0.0370522	0.0700385	0.058025	0.0508778	0.88582	0.875009	0.847602
0.0871074	0.0864049	0.0817082	0.0414721	0.039736	0.0354449	0.0447854	0.0424228	0.0466362	0.037841	0.034689	0.0357111
0.0534528	0.0486952	0.0423931	0.037841	0.034689	0.0338137	0.0395276	0.0379761	0.0461299	0.570349	0.554108	0.543227
0.0923502	0.07244	0.0571733	0.0672813	0.0421736	0.0560039	0.0842866	0.078683	0.0518979	0.0548637	0.0423096	0.0517883
0.129982	0.176631	0.120796	0.128573	0.110817	0.182743	0.0907363	0.0725066	0.0622444	0.0571305	0.0569826	0.053925
0.0875031	0.101106	0.0780087	0.125166	0.0704419	0.0666902	0.416415	0.408941	0.341272	0.135698	0.168279	0.128261
0.0611408	0.0530079	0.035456	0.0676582	0.0618965	0.0437059	0.0959541	0.123111	0.0638439	1.0107	0.97748	0.96836
0.037841	0.0363733	0.0338137	0.0414473	0.0363733	0.0370854	0.037841	0.0463138	0.0338137	0.037841	0.042117	0.0356889
0.363545	0.347049	0.400889	0.0944755	0.0683186	0.0881169	0.231672	0.191651	0.209993	0.037841	0.0362368	0.0356889
0.159969	0.117348	0.170585	0.037841	0.034689	0.0338137	0.362466	0.325243	0.309541	0.0778079	0.0581146	0.0734358
0.0881503	0.0800298	0.0560914	0.0495318	0.039475	0.0386133	0.037841	0.0363733	0.0338137	0.050799	0.0486501	0.0479122
0.173665	0.0976983	0.150971	0.049064	0.040995	0.0430552	0.115863	0.0801843	0.0838011	0.0644093	0.0629354	0.0607522
0.0568489	0.0530529	0.0625819	0.0629955	0.0472059	0.0416313	0.214571	0.198803	0.136712	0.166657	0.1675	0.157498
0.306369	0.260056	0.282873	0.0584889	0.03552	0.0467462	0.196999	0.177333	0.211554	0.0605424	0.0455003	0.0570968
0.12933	0.114679	0.112525	0.037841	0.034689	0.0370965	0.224657	0.183961	0.248171	0.0513277	0.0506899	0.0483959
0.0900544	0.0746237	0.0749797	0.0597483	0.0496197	0.0619614	0.0782785	0.0748342	0.076716	0.037841	0.034689	0.0356667
0.100868	0.08425	0.0960931	0.0845629	0.081177	0.123324	0.11962	0.0877885	0.0930486	0.0383373	0.0363505	0.0361324
0.0827478	0.108493	0.0817405	0.0465625	0.041063	0.0368306	0.0427711	0.0363733	0.0402944	0.0931147	0.0815519	0.0878495
0.0879346	0.0644086	0.075778	0.0414597	0.034689	0.0338137	0.149476	0.144163	0.167855	0.134004	0.178632	0.126524
0.0598827	0.0621758	0.0618089	0.037841	0.034689	0.0338137	0.0539805	0.0469236	0.049253	0.037841	0.039736	0.0356556
0.0726814	0.0660808	0.0648657	0.0396763	0.034689	0.0387019	0.0477583	0.0373284	0.0386797	0.0632881	0.0710861	0.0596511
0.0645311	0.046551	0.063833	0.0414969	0.034689	0.0338137	0.0887493	0.0974149	0.0807305	0.0550844	0.0464945	0.0518979
0.0719545	0.0690638	0.055293	0.0547288	0.056848	0.0470653	0.454496	0.224139	0.299121	0.0656878	0.101563	0.061896
0.037841	0.0363619	0.0338137	0.037841	0.034689	0.0338137	0.0692738	0.0480184	0.0564412	0.0393664	0.0363505	0.0370743
0.0396763	0.0363733	0.0370965	0.037841	0.0363505	0.0370743	0.189624	0.223989	0.199519	0.037841	0.034689	0.0356334
0.106653	0.084943	0.0630825	0.0396639	0.034689	0.0338137	0.037841	0.034689	0.0338137	0.0426722	0.0440189	0.0401839
0.672808	0.67279	0.755363	0.051426	0.034689	0.0402723	0.037841	0.0363733	0.0338137	0.0426722	0.0440189	0.0401839
0.0523599	0.0451612	0.0471643	0.0433151	0.034689	0.0338137	0.0684845	0.0480523	0.0575556	0.163362	0.185264	0.154182
0.11638	0.148716	0.104565	0.0414721	0.034689	0.0354449	0.0488054	0.0525806	0.0480991	0.396599	0.300538	0.375854
0.508208	0.454188	0.536519	0.119315	0.0759633	0.0723984	0.0494826	0.0422189	0.037916	0.0557954	0.0560404	0.0525337
0.157378	0.116767	0.130869	0.0469448	0.034689	0.0338137	0.037841	0.0396679	0.0370522	0.0405807	0.0402238	0.0381928
0.0648599	0.059492	0.0612752	0.045057	0.0397133	0.0495166	0.0756096	0.0775007	0.0760152	0.0503193	0.054188	0.0473623
0.530232	0.245903	0.334464	0.037841	0.034689	0.0338137	0.0636904	0.060499	0.0514922	0.0503193	0.054188	0.0473623
0.444852	0.181021	0.124617	0.0602248	0.0503182	0.0435405	0.038759	0.034689	0.0338137	0.0399985	0.0363505	0.0376392
0.732851	0.738205	0.637114	0.0423877	0.042049	0.0338137	0.0792072	0.0660474	0.0738462	0.439686	0.406109	0.416856
0.0917647	0.084118	0.0785793	0.037841	0.034689	0.0348459	0.0451558	0.0452403	0.0403608	0.0582198	0.0519844	0.0548007
0.0812556	0.0861632	0.0858589	0.0411874	0.034689	0.0338137	0.037841	0.034689	0.0338137	0.0822305	0.0802285	0.0774271
0.0969311	0.0817833	0.0676341	0.0909277	0.0652115	0.0553149	0.144667	0.137689	0.119572	0.526222	0.55298	0.499459
0.0675852	0.0588875	0.0567691	0.0467105	0.0363505	0.0444225	0.202633	0.226294	0.171655	0.144402	0.164517	0.136102
0.648936	0.606989	0.567613	0.0496057	0.0398949	0.045359	0.121916	0.173294	0.169322	0.037841	0.0354289	0.0355891
0.447769	0.403343	0.397657	0.0396763	0.034689	0.0338137	0.0653835	0.0621982	0.065952	0.0742067	0.0689193	0.0698341
0.199719	0.0950798	0.110052	0.0396267	0.034689	0.0338137	0.037841	0.034689	0.0338137	0.0742067	0.0689193	0.0698341
0.0844548	0.105699	0.0847446	0.0433275	0.0363619	0.0338137	0.0971812	0.0552773	0.0589857	0.0995966	0.117811	0.093773
0.130285	0.101835	0.079494	0.037841	0.034689	0.0338137	0.138223	0.084613	0.0863086	1.88029	1.79982	1.81537
0.0792193	0.0502732	0.0434412	0.037841	0.034689	0.0338137	0.138709	0.104755	0.0845731	0.0480418	0.0464268	0.0451828
0.0463775	0.0351102	0.0354449	0.0405683	0.0396906	0.0357998	0.122688	0.059033	0.0805585	0.0431544	0.0401671	0.0405818
0.117308	0.0623099	0.0819767	0.0522985	0.0465736	0.0378939	0.708496	0.616713	0.948572	0.126917	0.147568	0.119551
0.0681564	0.0648659	0.0586365	0.037841	0.034689	0.0338137	0.0673786	0.0709972	0.0799457	0.0451187	0.0446976	0.0424262
0.989502	1.07139	1.01439	0.101438	0.118112	0.100415	0.19054	0.22153	0.20511	0.0402586	0.0363391	0.0378496
0.383339	0.335642	0.309174	0.118059	0.0859874	0.104892	0.130715	0.12042	0.11326	0.187198	0.191753	0.176501
0.427974	0.421728	0.416839	0.0441801	0.0383396	0.0494727	0.088342	0.0897847	0.0679052	0.147396	0.155915	0.138861
0.0432533	0.0420603	0.0403718	0.0468461	0.0413578	0.0419846	0.798757	0.677706	0.886365	0.163749	0.173191	0.154305
0.057816	0.0379988	0.0459317	0.037841	0.034689	0.0338137	0.0661137	0.0589882	0.0486377	0.0393416	0.034689	0.0369746
0.226194	0.19623	0.274543	0.0648112	0.034689	0.0418411	0.358835	0.549892	0.535437	0.704874	0.506886	0.670355
0.369375	0.313812	0.30766	0.043278	0.037101	0.0389121	0.140398	0.0813203	0.0863514	0.0773371	0.0812762	0.0727118
0.0526547	0.0389982	0.0443564	0.047746	0.0347345	0.0338137	0.0835054	0.092183	0.0706569	0.119139	0.124503	0.112083
0.158383	0.069264	0.076522	0.0518685	0.034689	0.0338137	0.149855	0.132176	0.0927821	0.0718939	0.0619189	0.067569
0.0396143	0.0363391	0.0370854	0.0400232	0.0363733	0.0338137	0.144068	0.112954	0.111936	0.0725118	0.0689637	0.0681112
0.0441678	0.0387144	0.0387351	0.037841	0.0352354	0.0354116	0.129784	0.125637	0.128376	0.0395028	0.034689	0.0370743
0.037841	0.0363733	0.0338137	0.0396391	0.034689	0.0338137	0.0709725	0.0494393	0.049253	0.0395152	0.0386235	0.0370854
0.0432904	0.0379306	0.0338137	0.0415092	0.034689	0.0400291	0.0441554	0.0549405	0.0481101	0.105836	0.11766	0.0994602
0.0535878	0.040961	0.0422275	0.037841	0.0363733	0.0354338	0.0987641	0.0951235	0.0664839	0.0810388	0.0890392	0.0761015
0.0784836	0.0527718	0.051196	0.0411131	0.0361799	0.0387351	0.0414845	0.034689	0.0338137	0.0639341	0.0525581	0.060011
0.157047	0.139998	0.202357	0.037841	0.034689	0.0338137	0.037841	0.034689	0.0338137	0.0435129	0.0452742	0.0408249
0.465377	0.473059	0.400941	0.0396515	0.0363619	0.0338137	0.100464	0.0758969	0.0704512	0.190785	0.197441	0.179535
0.037841	0.034689	0.0338137	0.040593	0.034689	0.0338137	1.25738	1.66056	1.72626	0.0379279	0.034689	0.035578
0.041435	0.0362823	0.0338137	0.037841	0.034689	0.0338137	0.475665	0.363897	0.315865	0.343778	0.444475	0.324387
0.190093	0.195385	0.19725	0.037841	0.034689	0.0354449	0.117214	0.126064	0.117803	0.0435747	0.039702	0.0408691
0.208686	0.13563	0.15455	0.0415092	0.0363619	0.0338137	0.0396391	0.034689	0.0338137	0.0470311	0.0398041	0.0441139
0.112037	0.106512	0.0842086	0.037841	0.034689	0.0354449	0.0454397	0.0421283	0.0382038	0.0639585	0.0610358	0.060011
0.0622515	0.0516018	0.0478462	0.037841	0.034689	0.0338137	0.186381	0.115347	0.147394	0.0483867	0.0491688	0.0453811
0.0748237	0.0594696	0.0648548	0.0491256	0.0569938	0.0563209	0.289449	0.152582	0.186373	0.0395648	0.0397247	0.0370965
0.166986	0.205708	0.155162	0.0497164	0.0406435	0.0381928	0.126661	0.17408	0.115077	0.037841	0.034689	0.0354782
1.01396	1.365	1.68085	0.037841	0.034689	0.0338137	0.0437848	0.0369191	0.04375	0.037841	0.034689	0.0354782
0.557726	0.329018	0.392003	0.037841	0.034689	0.0338137	0.0589292	0.0454551	0.0475603	0.0413236	0.0380329	0.0387351
0.0781699	0.0830392	0.0941884	0.037841	0.034689	0.0338137	0.929545	0.957798	0.887066	0.172411	0.162652	0.162056
0.763722	0.843498	0.761042	0.0468461	0.0396906	0.038724	0.128188	0.0839749	0.102216	0.037841	0.0380443	0.0354671
0.0690067	0.0563882	0.0492749	0.0396515	0.0366689	0.0403608	0.185665	0.136299	0.119813	0.0578282	0.045082	0.0542206
0.116932	0.0872835	0.0730252	0.137888	0.10845	0.115098	0.0478816	0.0357362	0.0370965	0.385379	0.381464	0.363715
0.0577793	0.0421623	0.0405818	0.0411626	0.0382942	0.0390559	0.0414969	0.0376579	0.0338137	0.0456742	0.0432268	0.0428124
0.0433028	0.034689	0.0338137	0.0487069	0.034689	0.0338137	0.122583	0.114227	0.077244	0.037841	0.0363733	0.035456
0.0701234	0.060197	0.0777395	0.216941	0.167916	0.171534	0.101438	0.0916468	0.0961038	0.037841	0.039702	0.035456
0.144633	0.121161	0.137374	0.037841	0.034689	0.0338137	0.0444396	0.0657577	0.0478352	0.037841	0.034689	0.035456
0.123027	0.117929	0.0878495	0.0505407	0.0405414	0.0403165	0.338498	0.30785	0.358015	0.037841	0.034689	0.035456
0.963217	0.273223	0.368116	0.0854996	0.0603201	0.051536	0.132134	0.101802	0.0868331	0.037841	0.034689	0.035456
0.121026	0.094348	0.059433	0.037841	0.034689	0.0338137	0.18525	0.230585	0.19471	0.037841	0.034689	0.035456
0.117355	0.156554	0.126419	0.037841	0.0358841	0.0338137	0.069638	0.0702197	0.0615149	0.037841	0.034689	0.035456
0.185262	0.290312	0.330718	0.0423506	0.0372033	0.0338137	0.132355	0.0933643	0.0735546	0.037841	0.034689	0.035456
0.281653	0.279243	0.272493	0.037841	0.034689	0.0338137	0.0635685	0.0693418	0.0448853	0.037841	0.034689	0.035456
0.382206	0.322382	0.295347	0.0568979	0.0413691	0.0418852	0.0682779	0.0531428	0.0523364	0.037841	0.034689	0.035456
0.0766488	0.0556477	0.0530707	0.037841	0.034689	0.0338137	0.201548	0.209324	0.178631	0.037841	0.034689	0.035456
0.0430926	0.0473978	0.0387351	0.0430555	0.0403486	0.0434743	0.0505776	0.0366462	0.0389342	0.037841	0.034689	0.035456
0.429933	0.389064	0.300737	0.0396515	0.0363733	0.0354449	0.177803	0.13061	0.168523	0.037841	0.034689	0.035456
0.037841	0.034689	0.0338137	0.109962	0.0578457	0.0546694	0.0661867	0.0543565	0.0562335	0.037841	0.0361571	0.035456
0.0433275	0.0382147	0.0345463	0.0415092	0.04377	0.0419405	0.0587947	0.0600404	0.0431434	0.037841	0.034689	0.035456
0.0582075	0.0363733	0.035456	0.037841	0.034689	0.0338137	0.182009	0.194936	0.151053	0.037841	0.0355314	0.035456
0.037841	0.034689	0.035456	0.0396639	0.0363733	0.0370522	0.0854876	0.0583499	0.0699532	0.037841	0.034689	0.035456
0.037841	0.034689	0.0338137	0.037841	0.034689	0.0338137	0.0415092	0.0363278	0.0411011	0.037841	0.034689	0.035456
0.112839	0.0628349	0.059553	0.0576814	0.0397133	0.0435625	0.0936401	0.13308	0.10484	0.037841	0.034689	0.035456
0.213231	0.146789	0.123657	0.120592	0.0880299	0.0756486	0.0609699	0.0449351	0.0401065	0.037841	0.034689	0.035456
0.0544958	0.0412671	0.0437941	0.037841	0.034689	0.0338137	0.158474	0.130248	0.114647	0.037841	0.0363391	0.035456
0.037841	0.034689	0.0338137	0.261296	0.136405	0.208311	0.0987284	0.0669497	0.0763171	0.037841	0.034689	0.035456
0.037841	0.0363733	0.0338137	0.893657	0.739162	0.918021	0.146774	0.140993	0.151278	0.037841	0.034689	0.035456
0.037841	0.034689	0.0358441	0.102091	0.0562648	0.0725173	0.133749	0.136437	0.127211	0.037841	0.0363733	0.035456
0.043278	0.0363733	0.0338137	0.037841	0.0360775	0.0338137	0.0603836	0.0582491	0.0539579	0.037841	0.0363619	0.035456
0.0996085	0.0658691	0.0577085	0.120089	0.0497098	0.0639744	0.0414969	0.0392139	0.0338137	0.037841	0.0413691	0.035456
0.394071	0.344001	0.330347	0.0596505	0.0430796	0.0516786	0.0824952	0.0607451	0.0568565	0.037841	0.034689	0.035456
0.196455	0.234655	0.180548	0.585471	0.378614	0.414018	0.617523	0.662797	0.51958	0.037841	0.034689	0.035456
0.201792	0.180311	0.154774	0.0459827	0.0366689	0.0398965	0.0948214	0.096706	0.100044	0.037841	0.03585	0.035456
0.0469571	0.039475	0.0378939	0.0657	0.0430569	0.0359217	0.0396763	0.0405528	0.0338137	0.037841	0.034689	0.035456
0.100013	0.100932	0.118159	0.0423506	0.034689	0.0338137	0.147833	0.151281	0.120681	0.037841	0.0413464	0.035456
0.114946	0.0904641	0.0963802	0.151954	0.0825216	0.104533	0.0808582	0.0636387	0.0478462	0.037841	0.0354517	0.035456
0.0596749	0.0453307	0.0530707	0.0551335	0.0363619	0.0399628	0.145992	0.153012	0.124179	0.037841	0.0371806	0.035456
0.21322	0.117585	0.212114	0.0396763	0.0388733	0.035456	0.16376	0.117821	0.116567	0.037841	0.034689	0.035456
1.04013	1.06013	1.09142	0.037841	0.034689	0.0338137	0.110009	0.111206	0.13914	0.037841	0.034689	0.035456
0.0684723	0.0695752	0.065485	0.0469448	0.0357817	0.035456	0.507043	0.49777	0.440844	0.037841	0.034689	0.035456
0.143215	0.0637168	0.0627778	0.037841	0.034689	0.0338137	0.301086	0.358339	0.392601	0.037841	0.034689	0.035456
0.0825433	0.0413804	0.0484728	0.038759	0.034689	0.0386687	0.309138	0.273561	0.193836	0.037841	0.034689	0.035456
0.0921113	0.105168	0.0953486	0.037841	0.034689	0.038558	0.339425	0.332394	0.341236	0.037841	0.0363733	0.035456
0.0717727	0.0730611	0.0753465	0.037841	0.034689	0.0338137	0.0923502	0.0937688	0.078041	0.037841	0.0363733	0.035456
0.264025	0.2223	0.193269	0.0641534	0.046438	0.0401176	0.271463	0.249292	0.222896	0.037841	0.0363505	0.035456
0.182256	0.176353	0.209767	0.0523599	0.0395885	0.048242	0.12827	0.164621	0.131046	0.037841	0.034689	0.035456
0.099549	0.084514	0.0671242	0.037841	0.034689	0.0338137	0.0523722	0.059492	0.0552821	0.037841	0.034689	0.035456
0.0433028	0.034689	0.0403387	0.0451064	0.0458506	0.0446099	0.114487	0.0831273	0.102724	0.037841	0.0413804	0.035456
0.0679863	0.0585179	0.0459097	0.0396763	0.0356452	0.0416644	0.360443	0.279426	0.230182	0.037841	0.0363619	0.035456
0.186337	0.217663	0.170968	0.0396639	0.034689	0.0338137	0.283004	0.259452	0.167663	0.037841	0.0363733	0.035456
0.350787	0.395933	0.347824	0.037841	0.034689	0.0338137	0.037841	0.034689	0.0338137	0.037841	0.0380443	0.035456
0.333129	0.138982	0.123564	0.039478	0.034689	0.0395868	0.0599194	0.0524906	0.0512179	0.037841	0.03552	0.035456
0.0769386	0.0532328	0.0631695	0.0419176	0.0403713	0.035456	0.0433275	0.0430683	0.0494836	0.037841	0.034689	0.035456
0.616759	0.391565	0.353663	0.0405435	0.034689	0.035456	0.0542382	0.0407229	0.035456	0.037841	0.0350874	0.035456
0.202091	0.202042	0.202564	0.0396639	0.034689	0.0338137	0.0396639	0.0363733	0.0338137	0.037841	0.034689	0.035456
0.0523845	0.034689	0.0370743	0.0525687	0.0469236	0.0419736	0.0450694	0.0376125	0.0338137	0.037841	0.0363733	0.035456
0.0454397	0.063114	0.0605561	0.037841	0.0363619	0.0338137	0.037841	0.034689	0.0338137	0.037841	0.034689	0.035456
0.0589414	0.0513542	0.0617327	0.0414845	0.034689	0.0370854	0.074993	0.0616842	0.0514483	0.037841	0.034689	0.035456
0.0836016	0.0920298	0.0832648	0.038759	0.0370328	0.0338137	0.107753	0.0904969	0.102004	0.037841	0.034689	0.035456
0.0766608	0.0694974	0.0776533	0.037841	0.034689	0.0338137	0.152115	0.147168	0.116525	0.037841	0.034689	0.035456
0.108155	0.0696641	0.065083	0.051635	0.0542329	0.0480441	0.0750414	0.0502056	0.0592694	0.037841	0.0380102	0.035456
0.0520282	0.0495746	0.0354449	0.0458223	0.0455116	0.0405376	0.0633491	0.0500253	0.0475053	0.037841	0.034689	0.035456
0.0891206	0.0701308	0.0734034	0.0590515	0.0383623	0.0483299	0.0729236	0.0545924	0.0764573	0.037841	0.034689	0.035456
2.14092	1.73087	1.96926	0.150314	0.150734	0.153191	0.336664	0.312018	0.277491	0.037841	0.0363505	0.035456
0.540778	0.467392	0.359203	0.0425361	0.0446184	0.0451277	0.037841	0.034689	0.0338137	0.037841	0.034689	0.035456
0.0586357	0.0388393	0.0579597	0.0385357	0.034689	0.0344353	0.167757	0.137296	0.148738	0.037841	0.034689	0.035456
0.037841	0.034689	0.0338137	0.0604569	0.050014	0.0483299	0.037841	0.034689	0.0354338	0.037841	0.034689	0.035456
0.0678526	0.0573974	0.0760799	0.0383497	0.034689	0.0338137	0.0414845	0.034689	0.0338137	0.037841	0.0363619	0.035456
0.0980383	0.0530192	0.0737598	0.0478323	0.0427512	0.035456	0.0649695	0.0455907	0.044687	0.143503	0.167708	0.134757
0.0936162	0.0922487	0.0897199	0.037841	0.034689	0.0338137	0.0533177	0.0372147	0.0395205	0.0765642	0.0894558	0.0717821
0.110835	0.0854378	0.0783102	0.069286	0.0534801	0.0559492	0.037841	0.034689	0.0338137	0.037841	0.0363733	0.0354449
0.090832	0.0987226	0.0713602	0.0396515	0.034689	0.035456	0.111566	0.0883372	0.0819123	0.037841	0.039736	0.0354449
0.131797	0.102726	0.100966	0.037841	0.034689	0.0338137	0.037841	0.034689	0.0338137	0.037841	0.034689	0.0354449
0.158086	0.193274	0.134332	0.0741099	0.0427512	0.0469003	0.0396763	0.0363733	0.0338137	0.037841	0.034689	0.0354449
0.037841	0.034689	0.0338137	0.0519545	0.0363733	0.0355669	0.198854	0.19922	0.158537	0.037841	0.034689	0.0354449
0.037841	0.034689	0.0338137	0.0396763	0.034689	0.0338137	0.088929	0.111541	0.0818264	0.037841	0.034689	0.0354449
[truncated: 7,758 more rows]

## Sheet: Figure 3f
RING1B+CBX7		Control
[truncated: 262 more rows]

[truncated: 34 more sheets: Figure 4c, Figure 4d, Figure 4e, Figure 6c, Figure 6d, Figure 7c, Figure sup 1c, Figure sup 1d, Figure sup 1e, Figure sup 1f, Figure sup 1l, Figure sup 1i, Figure sup 1j, Figure sup 1m, Figure sup 2a, Figure sup 2d, Figure sup 2e, Figure sup 2h, Figure sup 3a, Figure sup 3d …]
